# Supplementary material for: DNA diamond formulates a decomposable composite letter constellation model for DNA data storage
Source: Nat Commun. 2026 Jan 31;17:1704. doi: 10.1038/s41467-026-68861-y (PMC12909984; doi:10.1038/s41467-026-68861-y)
Supplement: Supplementary file 3 — Supplementary Dataset 1 [file 41467_2026_68861_MOESM3_ESM.xlsx]

## Sheet: 126_116nt_R1_3_ATGCRYMK
TCACCATCCACTCTAAACACGAATCTATMGARGRAAYMKTGYCMGRRYKGKRGTKTTMYMGGKTTMCTRYYGGYTMGMCMKTRCAYTGCAAAGAATATGAGTGGAGGTGTAAAGTG
TCACCATCCACTCTAAACACTAAACGGTCMTRCMRTRAYRGCTCCGMYKGKGACGRRRYAGGYKKAGCYGYAAYKRCTKMGTTCMGYKGGAACAAAATGAGTGGAGGTGTAAAGTG
TCACCATCCACTCTAAACACCAATACGARKMMCMCTKTCYGMATMTYMRGKGCCAACGCCMKYAMTAMYKCMYMKTYAKAKGKRGMKMTGAATAATATGAGTGGAGGTGTAAAGTG
TCACCATCCACTCTAAACACAGAATCTTRRCGTAACYAAMRTKTYGKTRKRRTAKMCRRATYYGMRGKCKGRRCYCYMRCRGGGTCYKGTAAGGAAATGAGTGGAGGTGTAAAGTG
TCACCATCCACTCTAAACACGGATGGTACAKTKTCKTRGYAAKAMRGMCMTGYRGMYTYYKKYMMYRYGKMAAYKAGGGRKYRKKYMYTTAAAGATATGAGTGGAGGTGTAAAGTG
TCACCATCCACTCTAAACACTGAAGTCAYGTMRCYTRCTRTTCMMRGTKARTKCCYTMMYKKAYTRRRAKMRRCRTCARMKCACGRCMACAATGAAATGAGTGGAGGTGTAAAGTG
TCACCATCCACTCTAAACACCGATTACTRRCRKCYRRCGKKKAMYMYMKKKTGCTARGRRMGKYMCYKCRAMRACGMCKTGTAAMRMTCCAACGATATGAGTGGAGGTGTAAAGTG
TCACCATCCACTCTAAACACATAAACGCMGRCCMCYAGKTRMKGCKCMTAMCCCGYMRAKAGCAYMKAMRCMRRKAGMTAACTKGGKGGAGAGTAAATGAGTGGAGGTGTAAAGTG
TCACCATCCACTCTAAACACGTATCGGGYTRAYYRCCMMKMCTTKAAMMKTCTYTMKTKCMAYCAMRKARAMYGKTCMRCGARCKMAKTAGAATATATGAGTGGAGGTGTAAAGTG
TCACCATCCACTCTAAACACTTAACTAGKCMGMGARRGRKYRCMYCKMTMKTCCKCCAYKKTGYYMKAYMCGKGMMGYYRGTYCYKAYAGGATTAAATGAGTGGAGGTGTAAAGTG
TCACCATCCACTCTAAACACCTATAAACYMKMAARKCYMMARGMMMAMKTYRAMMYKRMAGCGARYRAYRRKYYMARKGMRMAKTAKACGGACTATATGAGTGGAGGTGTAAAGTG
TCACCATCCACTCTAAACACACAATACGACTCTKYATTCACKGTMARRMKRMAYKMRGCAACRARYCMGRCTCTYGRKYTKRAGYGTYATGAACAAATGAGTGGAGGTGTAAAGTG
TCACCATCCACTCTAAACACGCATGTCCKMATRAKGTGAACRCYAMKTKTYGKRCYGTCGTRTCMCTTKYGMCMKGAKGRYGRCRTCKCTGAGCATATGAGTGGAGGTGTAAAGTG
TCACCATCCACTCTAAACACTCAAGGTCCAGAMATGKTTMAGRKRYATRYYKCTCGYYYMGGKKATGKGMTKGGKTMYCCRGRYGYKMGCGACCAAATGAGTGGAGGTGTAAAGTG
TCACCATCCACTCTAAACACCCATTCTGRRMGKAMKYKKTKGTKYMKRMTKTGKKGAMYAGMRTTYCGRGGMRGRKCRRTYMYKRCKRTCGATCATATGAGTGGAGGTGTAAAGTG
TCACCATCCACTCTAAACACAAGTCACAYGRKKGRMRGKMAAYMYGYMYTACRAKMCMRTTAKGCYKYGAMMCTTARCKYACKTAATMGATAGAGAATGAGTGGAGGTGTAAAGTG
TCACCATCCACTCTAAACACGAGAATCTMTYGMRGGTARKAGMKKTRKYMRAKMRTKTGYYGCTYKYTKTCACACMYTACATKKACGKTATAAAGTATGAGTGGAGGTGTAAAGTG
TCACCATCCACTCTAAACACTAGTAGTTAGRYMCGGYYRKKRGMGYMTTTTCMCRCTACCMCCMTARARGGMYMAMYMTCGKRARCKAAGTATAGAATGAGTGGAGGTGTAAAGTG
TCACCATCCACTCTAAACACCAGACCTACGCARRMYCYMMYRYGTGACYKCTAMTGYAYTRTKYYMYGCARKKGRATMYMTRAYCGMACGTACAGTATGAGTGGAGGTGTAAAGTG
TCACCATCCACTCTAAACACAGGTGCGTRGAGRCTMRMATYTMYKCYYGKRKCGCGKAAKYMMKKTCAYYYMKGMMACTRYTKYRRRRATTAAGGAATGAGTGGAGGTGTAAAGTG
TCACCATCCACTCTAAACACGGGATGGACMKGMRTMYKCTAKCRTMCRKGMGCGKTKAYGTYRMKCRKTCAYKYTCCCRAKGAMTCCMCTTAGGGTATGAGTGGAGGTGTAAAGTG
TCACCATCCACTCTAAACACTGGTTTAAMARYYGGATRCMCKGMGTGRCGRRTKKYKMMAGYTMTYCGMMTCKTTATAYRKAGTTAGTGCTACGGAATGAGTGGAGGTGTAAAGTG
TCACCATCCACTCTAAACACCGGAGAATGKMTGRTRYMMYGKTCGAGCMKGGYTAGATRATAKGAAGYKGAGTKTYGGKCYTAGGMCATCTATGGTATGAGTGGAGGTGTAAAGTG
TCACCATCCACTCTAAACACATGTCCTCMMCGKRCYRACGAAMYYAMMGATCRCKRGMTGAARYAARMRAMRGKRRRMGGMCKTAMKMAACAATGAATGAGTGGAGGTGTAAAGTG
TCACCATCCACTCTAAACACGTGAAGTGAAKMRRYMTTTMTTGGMAGACMKCKCTGRGACARYRKGCATAAYTRTTKCRAYRRMYCYYCACAGTGTATGAGTGGAGGTGTAAAGTG
TCACCATCCACTCTAAACACTTGTATCGTGKRKKKCMRYAKYKYMTGAACGRRMYARKKTMYAGGGMKRAMGRGKTGKTRTGTGYMGMGGCACTGAATGAGTGGAGGTGTAAAGTG
TCACCATCCACTCTAAACACCTGACACCRYTTAGMCTGKKAMMRCYTMGYCTCGRYRMCMYATTKMGGGKRAYMMGMKGGCYCTKGRATGCATTGTATGAGTGGAGGTGTAAAGTG
TCACCATCCACTCTAAACACACGTGAAGMARCTMMMMMGCYARGTMYMCTYGCGMAAGYRYMTARKCKGMYRTCRARRTCYKTAGKYAGTCAGCGAATGAGTGGAGGTGTAAAGTG
TCACCATCCACTCTAAACACGCGATTACRATCMCTGCTTYRAYMAKMYGMRCYRAGRYCCAARGGGKMCMYKGYCCYYCGKGTMATARTTCAACGTATGAGTGGAGGTGTAAAGTG
TCACCATCCACTCTAAACACTCGTTGGCGKMGACYKRRYCGYAGYMCKAMAGKAMKMGARRGMRRRMRTCCGTMYTKTCKRRMTAAGYACCATCGAATGAGTGGAGGTGTAAAGTG
TCACCATCCACTCTAAACACCCGAGCGGGGYKKACTCRAGCTCRKMYTMRCACRTMAGRKTTYTRAMTGYATGTMMRGYAAAMMRCAACCCACCGTATGAGTGGAGGTGTAAAGTG
TCACCATCCACTCTAAACACAATACGTGRMRCTGKRTTGRYRAYGMCTCTKGRTGYKKCYRAYATRRMACACTAMKYGMGARYKYAMTGAAGGATAATGAGTGGAGGTGTAAAGTG
TCACCATCCACTCTAAACACGATTACTCTGAMARRTCKRGKACGRKTKTYTAAKGRGKRRCGKRGTYCGAKYMGKMCKAYGTCKGCATTAAGAATTATGAGTGGAGGTGTAAAGTG
TCACCATCCACTCTAAACACTATAAACCGARKGGKMYYYCTYTARARKMRRGCKMMRAAKGYRKMYKAACYKKMKGGTAGAGRAAGKTAGAGTATAATGAGTGGAGGTGTAAAGTG
TCACCATCCACTCTAAACACCATTCTCGCYGMGMMMYATYMGRKKMYYCGKGKTRARAGYKCRMKTMRKMRAAGRGKTAMRGMCKGTYCGAGCATTATGAGTGGAGGTGTAAAGTG
TCACCATCCACTCTAAACACAGTAGTACRYAYMKMYRGTTCMRGKRRGTMGAKKCARTYMATRAGAKATKAGGMTCYGKCKGAYCATYATAGAGTAATGAGTGGAGGTGTAAAGTG
TCACCATCCACTCTAAACACGGTTTAAGARYMYTGCCTKRMMRARRAMRGAATGKTYMTYMGACMKRCKTARCYRKTAYCMTYYRYTKCTAGGGTTATGAGTGGAGGTGTAAAGTG
TCACCATCCACTCTAAACACTGTATCGGCMYCYYRTRYRGAYCCKAKMKRYAATKRRYKATRCMYGARCGYYMTRAAACKCKCGTAMMGCAGCGTAATGAGTGGAGGTGTAAAGTG
TCACCATCCACTCTAAACACCGTTGGGCCRMMATAYTRAMTAGMMCKTYRKYRTTMRACMMCYMAAMTYRRRKGCGMTGAMKGTCRRTTCAGTGTTATGAGTGGAGGTGTAAAGTG
TCACCATCCACTCTAAACACATTACTCTYARKMMKTGGKGYYTMKKGGATGAKATMMRKAYRCAKCYYKTRGYGRTKMTYAGMGKTRYAAGGATTAATGAGTGGAGGTGTAAAGTG
TCACCATCCACTCTAAACACGTTTAACATRCGRYYTYMYRTAAKGTKGCRKTGYTKGKYGCRKGRGTTCCARRGTARGRRYMTRKGYTCAGGGTTTATGAGTGGAGGTGTAAAGTG
TCACCATCCACTCTAAACACTTTAACTAAGKYMTRMGMRRKRMCAMCYMTYKYTMCAMAMAGYGMCYMKGCMMRCMYCAGKKMRTCATGGGGCTTAATGAGTGGAGGTGTAAAGTG
TCACCATCCACTCTAAACACCTTTCGTTARKARARMAKTTGTRGKGGRTCCACMRTAGAAMGACAKTCCYTCCAGMGYMGTGRMTMGGTGGGTTTTATGAGTGGAGGTGTAAAGTG
TCACCATCCACTCTAAACACACTAGGGAAMKARKCYCTTMCAAKGGAGAKYRGKCRYKYARAGKRGGARRRMYARYRMGYTMGATAACGTGGGCTAATGAGTGGAGGTGTAAAGTG
TCACCATCCACTCTAAACACGCTTTCGTMATTYYTKACKYCRTGGYKGGAMGAAKYAMMYTKRRRKTGRAKCYTYYRMYKYTARYGGGTTGGACTTATGAGTGGAGGTGTAAAGTG
TCACCATCCACTCTAAACACTCTATAATYTAGAKMKYMYGCCKACGCMTMCYTGRMTGRTYGKRRGMAAATRRACAMCCCYMRKCRMGACGGTCTAATGAGTGGAGGTGTAAAGTG
TCACCATCCACTCTAAACACCCTTGTAARMARTRCYTGKTMRYMKCGKYYRGKTYYCCAYTCGRGRRMAYRGMGMMKAGAYMCCGAYKCCGGCCTTATGAGTGGAGGTGTAAAGTG
TCACCATCCACTCTAAACACAACTAGGGMMAAGARMKCGMRRRRMTGMKATMRTRMCCYKKMAYACAAAAMGYCMRKRYYGAYYCCGTAATGAACAATGAGTGGAGGTGTAAAGTG
TCACCATCCACTCTAAACACGACACCGCYMRGRGACGMKTRKGGCGGTYRTARYGGRAMAMGRYMACKKKACCRKYRKCMRRCMGYYGCATGGACTATGAGTGGAGGTGTAAAGTG
TCACCATCCACTCTAAACACTACTCAACMGCGYKGRMMMGGATTYTCMRGKTYMKTTAYRGRRMMKKKKCCAKYACTTMGRAYRKGCMGGTGCACAATGAGTGGAGGTGTAAAGTG
TCACCATCCACTCTAAACACCACAATAGRTYMAGMKCMYRYTGGMYGYYCKTGYYMCCATGYCMYMTYGKRYGCKCGATKTGRCMTRATGTGTACTATGAGTGGAGGTGTAAAGTG
TCACCATCCACTCTAAACACAGCTTTCCMKGGTYYATMCRACAGTATMKTAGKMAGTKRRGKRGRTYYAMGGMARKYYMMTKCYTGKGGTTGGGCAATGAGTGGAGGTGTAAAGTG
TCACCATCCACTCTAAACACGGCAGACGAATAYMTMYAKAYTCMACRYAKRCAAKGMRCTGKGYCGGRRRRMTGCKYAMMMYYYAKRYTTTGAGCTATGAGTGGAGGTGTAAAGTG
TCACCATCCACTCTAAACACTGCTGCTGGKTRRMTTKGGCTMGRCGARGKAGAGGCMMGMTRAGMGKKGCYYARGKYKKAGRMKGKMTACTGTGCAATGAGTGGAGGTGTAAAGTG
TCACCATCCACTCTAAACACCGCATGTCRAAYRGKRGTGGRTTYCCRRCYATRGKRYKAKAYCMYTTAYCRYTMYMTTYMMCTATYRKCCTGCGCTATGAGTGGAGGTGTAAAGTG
TCACCATCCACTCTAAACACATCTATATYCYMKAAGKMRCAGKMKARTAMCRARMRATKTAYKRGTYGCCRCTMTCMGTMKAKYTKAYGACGGTCAATGAGTGGAGGTGTAAAGTG
TCACCATCCACTCTAAACACGTCACAAATYMYCRTRAACRTGYTGYKGTKKAKGRCAYMKKGRMTCCMAGRMAGCRTTYACKKAAGKCTACGATCTATGAGTGGAGGTGTAAAGTG
TCACCATCCACTCTAAACACTTCTCCGACCTGGTYYYCRYACMGGAYCKMATTAYYMMCCAGCMCARCMCTGYCKTKCCTCTMMAGRRAGCGTTCAATGAGTGGAGGTGTAAAGTG
TCACCATCCACTCTAAACACCTCAAGGTACRYTAKTATCAKAMYTGKCARAGMMTGKMRGCGAKCYCMRAMMMMKKYCRAKCTTTYRMCGCGCTCTATGAGTGGAGGTGTAAAGTG
TCACCATCCACTCTAAACACACCTTGTAMTKYTYGMYAKRCTAGKGYYYARYCCARAKAYYKTMKKCCGMGYKTTGYAMKRATMCMTYATCGACCAATGAGTGGAGGTGTAAAGTG
TCACCATCCACTCTAAACACGCCAGCTTKTYKCGRGGACCYYMMTARYYMAYTMAATGYMCTCGCTCKCGCYMCYGTCTAGKTYKTCMCTCGGCCTATGAGTGGAGGTGTAAAGTG
TCACCATCCACTCTAAACACTCCTGACTRRAGKGYYCGTYCYYMRYRARRTKKRYYTMAYYRMMYMYMTCMMRCYGMTARKGTMTKRKGCCGCCCAATGAGTGGAGGTGTAAAGTG
TCACCATCCACTCTAAACACCCCATTCAAGTMRRCTTCMKTKMYYKRAYYYCTMCYGMGMRMKTYGYYMMYRMCRYTCKAYKAGCRKMTCCGTCCTATGAGTGGAGGTGTAAAGTG
TCACCATCCACTCTAAACACAAACGGACYKKTKAKKKAAMCTYYGGAARYYKAMGACGACCCCGYRGMRAMRMGCCMCRCTRMATGMYGAATGAAGATGAGTGGAGGTGTAAAGTG
TCACCATCCACTCTAAACACGAAGTCAGKKRRGRKYRGYAYKMGMKKKKGCCCCYMGYAAMYKAYRTGKGYCYMKTKTMMKCYCMKTYTAATAAACATGAGTGGAGGTGTAAAGTG
TCACCATCCACTCTAAACACTAACTAGGYTGTKAGMMRTARGRGGAMTMRMRMTCCMRTAKMACTKGCGYKTMTCMTAYYKCRMKTRCAGATTAAGATGAGTGGAGGTGTAAAGTG
TCACCATCCACTCTAAACACCAAGGTGCCMCAKRTYRAYTMGKGKMYAKGRRMRMCRAGCGGTTGTYTAMYMCAYKRKRATGRYATCACGATCAACATGAGTGGAGGTGTAAAGTG
TCACCATCCACTCTAAACACAGACCTTGCMAAKYKMMRGYKTYMTRYAKTYKTMTARTRGRGCRYGGRCTKAYYTATYMMYCAATCTMATATAGAGATGAGTGGAGGTGTAAAGTG
TCACCATCCACTCTAAACACGGAGAATCCTYGTTCCCGYMGARCTMTTRCCGRGAARRTTYAKYARTTCMRAKMRGTMYTKGKKYTYKCTATGGACATGAGTGGAGGTGTAAAGTG
TCACCATCCACTCTAAACACTGACACCCRGCMRGYKCCYYAGAARCMKTRTTRGYRYMACTYKAKRGATGCMCARTRMAYRKATKKCRGCATCGAGATGAGTGGAGGTGTAAAGTG
TCACCATCCACTCTAAACACCGAGCGCGMKMTKATGYRKTCCGCYTCGGMMRTMAKKTRACARCTCMAGKYAYGRATCTCATAATATTTCATTGACATGAGTGGAGGTGTAAAGTG
TCACCATCCACTCTAAACACATACGTGAGMMKCYGRCGGAMMKTGKKYTRRRRAKCAGARTCGATKKMAGYTGGCCMTACKARKKCRMAAGTATAGATGAGTGGAGGTGTAAAGTG
TCACCATCCACTCTAAACACGTAGTAGTYTYTRAYCAMKTYMTYKMTMYMARCMYRRAMGYTGCYYKYKARGRGTACTMCTKMRCMATCAGTGTACATGAGTGGAGGTGTAAAGTG
TCACCATCCACTCTAAACACTTACTCATKGRAKGKTRMMYMKMTYCACYKACKGMTGMTCCMAGGYCKMGMTCTMYKRTAYKTYYCAGGGGTCTAGATGAGTGGAGGTGTAAAGTG
TCACCATCCACTCTAAACACCTAGGGAACKMCRTRMYCCGMMYKKKAARACGYGGGCCYKCCCCTCAMKGGCRARKGYTMMMKTAGTTTGGTTTACATGAGTGGAGGTGTAAAGTG
TCACCATCCACTCTAAACACACACCGCTYTCYKMTTRMKAKTGMCTGYTKCMRMRYTKRGKTRAKRYCCGRAACGTCAKYMTRTTATAGTGTGCAGATGAGTGGAGGTGTAAAGTG
TCACCATCCACTCTAAACACGCAGACCAKYKCKMTTARRARCYMKCKRMCRTYRCMRARCGTKYCGCCMAAAGMCMMGMCKGGGCKKCTTGTACACATGAGTGGAGGTGTAAAGTG
TCACCATCCACTCTAAACACTCACAATAGRRMGYMYAMMGYCACMMCYGMGATCCMTCTCKTKTTYKYMTKRKAGAAYMMACGYYTARACGTTCAGATGAGTGGAGGTGTAAAGTG
TCACCATCCACTCTAAACACCCAGCTTTCTMRACCAACCARTYKAKACYTCGAAAGGTKTKTYYCAGGMTKAMMYMMMKYMKTMTKGTCCGTCCACATGAGTGGAGGTGTAAAGTG
TCACCATCCACTCTAAACACAAGGTGCCKTGYKAKACGMTMYYMCCMYCGTKAGAMKAARMRTARGYRTRGMMTRKGMKRKTKTRKMTAATTAAGGATGAGTGGAGGTGTAAAGTG
TCACCATCCACTCTAAACACGAGCGCCGTRAGAMKAKTCGAGMRGMMYKMKTTRRYKMTAMAKRGCGYYGTYTKCTMRRARRRGMKGGCATTGAGCATGAGTGGAGGTGTAAAGTG
TCACCATCCACTCTAAACACTAGGGATGRMGGTCAARRCKRGCAKKCRRKGGRTTARKCAMRMMYCYAKGKCKMMATKMCTCRCCRMKGGTTCAGGATGAGTGGAGGTGTAAAGTG
TCACCATCCACTCTAAACACCAGCTTTCYYRTRRAGYCMRKTACAGTCMMYCMKGCRYKKCMYRKGGRYTGMAGRKYTCMAKACGRKATGTTTAGCATGAGTGGAGGTGTAAAGTG
TCACCATCCACTCTAAACACAGGGATGGRRYGYTYMCRGYYRYKKKCAMRRRMGACAMAARRMGMCYGKCKCGCYYYCYYRCGGYYCCGTTTGGGGATGAGTGGAGGTGTAAAGTG
TCACCATCCACTCTAAACACGGGCCAGCTMGGKRCTRGTMRAARCGRGYCAMTTRCRTGMKMRMATGCYMGMKRGRKRYKYKAAKMYATTTTAGGCATGAGTGGAGGTGTAAAGTG
TCACCATCCACTCTAAACACTGGGCCACAYMKAYARKATAAGCGTACTCMKGYGGAGARYGGYCCCAYMTTGTTTGGKMRAGCGCARMACTTTGGGATGAGTGGAGGTGTAAAGTG
TCACCATCCACTCTAAACACCGGCAGAGCGAKTRRKRGYTTTMCKGTAYMTKRGMAACGTCMTAMRRCRMGAKGYACRRGMGTYRTTKCCTTCGGCATGAGTGGAGGTGTAAAGTG
TCACCATCCACTCTAAACACATGGTTTAYRTRRGACKRMGYGYKMCYYYYAKRRTMTTKMTMRTKMKTRAKMMKCGTRTYCTRAGYCTGACTGTGGATGAGTGGAGGTGTAAAGTG
TCACCATCCACTCTAAACACGTGCGATTKATGMAYRKGRCRGRMGAGGKKTCTCRRYMTRYTRAKTAGKMRGKRYTKCRKRMYRYMCMTACTATGCATGAGTGGAGGTGTAAAGTG
TCACCATCCACTCTAAACACTTGGGCCTTMGTMCGGRAGCRGMMKCGKCGCGYGTMCCRCYRGARRAGMYGYKCKTTCRMAKCGMMKYAGCTTTGGATGAGTGGAGGTGTAAAGTG
TCACCATCCACTCTAAACACCTGCTGCAKYTAMMRGKMCGAKACATYTGGAKYKRTKTMTKTYAGRCRMRTGGMTYKAAGCKYKKRAACGCTCTGCATGAGTGGAGGTGTAAAGTG
TCACCATCCACTCTAAACACACGGAGATMAMKGTTMKTAYAKRGRCCAKMKTRYYGMCAKGKAMTAKTYCKCKTGARMYCYCRRTGCKATCTACGGATGAGTGGAGGTGTAAAGTG
TCACCATCCACTCTAAACACGCGCCCAAGMYYTKMTRGMMMGCAAGAAYARMYMCACCKRKGRRRAATYKRGCAGMMGRGMAYAAGMGCTCTGCGCATGAGTGGAGGTGTAAAGTG
TCACCATCCACTCTAAACACTCGGCAGAYGTGMMMCKGGACMYKKCTGCGTMRMCTYYKCMKKGTKCKYKTAARRRCTGGKGCGCRGYGCCTCCGGATGAGTGGAGGTGTAAAGTG
TCACCATCCACTCTAAACACCCGCATGTKCARYCTGRRRKRAGCAARYRAYTKRTCGYAAMGAGYMMYMRYRMMAAYRRGYKCCRKRGTCCTTCGCATGAGTGGAGGTGTAAAGTG
TCACCATCCACTCTAAACACAATCTATTCYYKGMGTMAYACCKAAMKGMACAGKGKGMCMACRTKAAGKTGRKKRKTTKTMATMACRRAAACAATGATGAGTGGAGGTGTAAAGTG
TCACCATCCACTCTAAACACGATGGTTATMTGCTRMYAMMKMMRKAAGMAAGCRTGATKACGRCKTCGAKRGGAAACMRKKYKCCYCMCAACGATCATGAGTGGAGGTGTAAAGTG
TCACCATCCACTCTAAACACTATCGGCACMTATKRCCGRRMYCGTKYAGAKGMYKKCKMMRYGMTCGMTYMARMGMRCKTACCCYCTCGGACCATGATGAGTGGAGGTGTAAAGTG
TCACCATCCACTCTAAACACCATGTCCTAMGMGRTKKMMYKTTRYMRKMMRRMYRMRKTGYRGGGGGCYCAGKGTAKMCMMRYCMGMYTGACTATCATGAGTGGAGGTGTAAAGTG
TCACCATCCACTCTAAACACAGTCACAARAGTRRYYAGTRMCRGYKYMATKMMRARMRAYKAGRTKKTRRKCGRYTYCCCCTRKRGAAGTACGGTGATGAGTGGAGGTGTAAAGTG
TCACCATCCACTCTAAACACGGTGCGATCRKGKRCAYYYGMATRCTTYYAMCMRYAGMYGRCAMGGKTTYKYTMMGKTCGGKRTAACCTTACAGTCATGAGTGGAGGTGTAAAGTG
TCACCATCCACTCTAAACACTGTCCTGTKTAGTAMKYGKGAAMTRCRAYCKACGKAMCCKKTGAYCRRKATCRATMTAKRGARKAAAKACACTGTGATGAGTGGAGGTGTAAAGTG
TCACCATCCACTCTAAACACCGTGAAGAKMKTTMKCYTMKRGGAAYRMRMGMMYGKTYMGKTCRGRCTKGKGTKGTCTRTRCTCYMAKCCACCGTCATGAGTGGAGGTGTAAAGTG
TCACCATCCACTCTAAACACATTCTCCGRGCACCMGGGTGTKKCYGAKYTYAKCGTGMKTAAYRMGCYGMAAKCRAYKYYRTYGKGYYGAGCGTTGATGAGTGGAGGTGTAAAGTG
TCACCATCCACTCTAAACACGTTGGGCCGATKMKGYMAAAGCAGGMKKRKAGKKGCGGATKYMCKGYMAAAAKGGRGGCYYTKATMYGTAGCATTCATGAGTGGAGGTGTAAAGTG
TCACCATCCACTCTAAACACTTTCGTTCYRYRCRYAMAKGGMRTRYYKAGKGAYGKRATAMCTCTYKGTRRATAYYYRKRRAYCMGTCAGGCTTTGATGAGTGGAGGTGTAAAGTG
TCACCATCCACTCTAAACACCTTGTATGCTMCRACCCRKMRCCCYCGGYCYMYGGMKTTKKCMTRACKGKRAMAKTMYTACAKMRRARCGGCCTTCATGAGTGGAGGTGTAAAGTG
TCACCATCCACTCTAAACACACTCAAGCTTKTKMATRRRMAACCGAKTCMGYGCYMKRTYKKCGGGRCTACMYTRCAKKMKRKYMMTRATGCACTGATGAGTGGAGGTGTAAAGTG
TCACCATCCACTCTAAACACGCTGCTGGTRRKKMMGCGKTARMARGTYRATGMMYMYYAKKCYTCKAATCYCRGTCAAMYTMGAMCCMCTGCGCTCATGAGTGGAGGTGTAAAGTG
TCACCATCCACTCTAAACACTCTCCGAGMTGKTTCGTARCAMKGCAYRYYAYCTTCKTTAMYTCMYKAYGCTMGRTMCRYTGYGACKCGCGCCCTGATGAGTGGAGGTGTAAAGTG
TCACCATCCACTCTAAACACCCTGACACCMKGKMTYYTKKKMMTKKKMRMMRMRRGKTCKAGRAGARRYCKRYMCATGKKRTKGYKRATCGCTCTCATGAGTGGAGGTGTAAAGTG
TCACCATCCACTCTAAACACAACGGAGTRRTRRYGGARGMRGKGKMYGYMACAATMKGCYKMTRGTYKKYTRGRTCCYYGGMYAYYMGGATCGACGATGAGTGGAGGTGTAAAGTG
TCACCATCCACTCTAAACACGACCTTGAMRRGGGAACTGRKTTTMTTAYGGMRKKATYCGTRMCGCRKCYKCKRYRRGMTYAMCMMYMTATCAACCATGAGTGGAGGTGTAAAGTG
TCACCATCCACTCTAAACACTACGTGAAGGCAAMYCYTKRCRMMGTKRTMMCGMGKCCKYTMKTKGTGCTKMYKTKRRTYCCTARGRCAGTCTACGATGAGTGGAGGTGTAAAGTG
TCACCATCCACTCTAAACACCACCGCATMCACAKCMCGYCMMYMRMCKCTAMTCYRRMRGTCMKTACTKKTTAGKCTMMRYYMGMKCRCGTCCACCATGAGTGGAGGTGTAAAGTG
TCACCATCCACTCTAAACACAGCGCCCARKKAGMTCCMRCKCCCGCRMYAYKTAATTYTYMAMMTMATGTTCTMYCCGCYRYKMCGKAATTCAGCGATGAGTGGAGGTGTAAAGTG
TCACCATCCACTCTAAACACGGCCAGCTYARTMYAGACTMCARKAGGTGAYYAAKGKGMRYRMGTGYTTYGRTCKTGMCTRGKTGMGYCTTCGGCCATGAGTGGAGGTGTAAAGTG
TCACCATCCACTCTAAACACTGCGATTTGACYTCRKTYRAMKRRMKYGRAGCYGKTAYGCAGRMTAMMCMTGYCGRCMYGMMRRKTYAGCTCCGCGATGAGTGGAGGTGTAAAGTG
TCACCATCCACTCTAAACACCGCCCATATCGGKGKYTGTYRGYAKKAKYKKRTMGGKYAATTGKRMYARGRMRKRGYMTRMCGYYGKGTCTCTGCCATGAGTGGAGGTGTAAAGTG
TCACCATCCACTCTAAACACATCGGCAGKCCARATMGRYYRACMYTRYRYKCARMKATRTMYAMRRCRYKAKTCAMMGYGMRRYGRACAACCATCGATGAGTGGAGGTGTAAAGTG
TCACCATCCACTCTAAACACGTCCTGACYCTYTTYYCYKMMTYYCGATRGTGRKTYTRAMGMGMTRMMCAATRTKAGMTAKTTCTKTGCACCGTCCATGAGTGGAGGTGTAAAGTG
TCACCATCCACTCTAAACACTTCGTTGCRYRMRGMMMCRCATMYGTKMAKGKCKKTAKAATCTTYYYATRKAGAKCGYGTMTGMAYTAGGCCCTCGATGAGTGGAGGTGTAAAGTG
TCACCATCCACTCTAAACACCTCCGAGGTAMGACAAYKYKAMMGCRAAARRTCYGYCCKTYMGKRMRACRCMTMGCMTGAARYKRKRCTGCCTTCCATGAGTGGAGGTGTAAAGTG
TCACCATCCACTCTAAACACACCGCATCMTRGKGAAYTTMGKGAATAMAMMKTKCTRYMMMTGGGMKCACRRYGMTTGAMMTAGTKCMGTCCGCCGATGAGTGGAGGTGTAAAGTG
TCACCATCCACTCTAAACACGCCCATTGCRARRTYKMRKAATGTRAAGAKGGTGRRRKMRKCGCTKTAGGRMTCKTGAKCYAYARGGYTTCCACCCATGAGTGGAGGTGTAAAGTG
TCACCATCCACTCTAAACACTCCGAGCGRGRGRRMKACYATRMACCCTCTAMCCMMRAKKYACMKCRYACMMGCKTYRMMRKGRTGCCACCCTCCGATGAGTGGAGGTGTAAAGTG

## Sheet: 126_116nt_R5_6_ATGCRYMK
TCACCATCCACTCTAAACACGAATCTATMCGYGGKRKGRMGKYTGYMGGARTYRCACAAGTGKMGMAAKKAMKTRTRYRYKKGRGAGMCAAAGAATATGAGTGGAGGTGTAAAGTG
TCACCATCCACTCTAAACACTAAACGGTYKRTAGTTMMCYACRCRGRCYTKRMAYKYRRGYTYARYCCKMKTMRKGTYYYMRKRMRKRGGAACAAAATGAGTGGAGGTGTAAAGTG
TCACCATCCACTCTAAACACCAATACGAYTACGTCRGRYKGTTCCRTKMTKYGGYTARMCMGCATYYCARGGKGGKKKYMCGAAMARATGAATAATATGAGTGGAGGTGTAAAGTG
TCACCATCCACTCTAAACACAGAATCTTGRCGRYYYCTAMATGGGYMTYKKGMKRCCRYRATAYMRRGTKMRGARGATKMRTRKTGTRGTAAGGAAATGAGTGGAGGTGTAAAGTG
TCACCATCCACTCTAAACACGGATGGTAGTCAGMAYKTRRGCRRYKGKYTTCTAAKGAKTAYKACTAGAMAKMGMKTYKAAKRKCKCMTTAAAGATATGAGTGGAGGTGTAAAGTG
TCACCATCCACTCTAAACACTGAAGTCAGMTCTGRTGMAYRYTMAAGRYMKTGMRTTRKMGKYMYCGGKYCKTRKKTTKCMCTKCCAYACAATGAAATGAGTGGAGGTGTAAAGTG
TCACCATCCACTCTAAACACCGATTACTRCGRGKAKCGKMMGTCTRTTRCTYYKYCYATRCYGGMMCKRRAMRGKCRAMTRMMCMAGCCCAACGATATGAGTGGAGGTGTAAAGTG
TCACCATCCACTCTAAACACATAAACGCRRGAYAMMAATRGAGAMTTRCAYRYKYAKCTYRMYGRYGTAMYTACMRCTRCGGKAKMTGGAGAGTAAATGAGTGGAGGTGTAAAGTG
TCACCATCCACTCTAAACACGTATCGGGKKYATRRMKYCCTGRRTCMTRKKATTATAAKGGYGRKCGTTTMMGMRGCKKMYTGCKARYTAGAATATATGAGTGGAGGTGTAAAGTG
TCACCATCCACTCTAAACACTTAACTAGKGRRRYGCMAKMYKCTACAYKKMGMYRKYTAKAAKAKGTRMAYCCRRRMATATTRTYGYTAGGATTAAATGAGTGGAGGTGTAAAGTG
TCACCATCCACTCTAAACACCTATAAACRRARCTGMKRRMKCMYRAAMAYRCKGRRYYCMKMGRCGKAYTAGMKRMRRMAGYKRMTAMCGGACTATATGAGTGGAGGTGTAAAGTG
TCACCATCCACTCTAAACACACAATACGGKMYACKKARMCAKTCCRAKATAGKRKMRRKAARCMMYAYCYATTCKATCRAGMKKRTGAATGAACAAATGAGTGGAGGTGTAAAGTG
TCACCATCCACTCTAAACACGCATGTCCGYRGGGARMAKCYATCGGTRRKYRCGRRRRMTYRRMTYTGTTAYGTTMRCATCRMGKATTCTGAGCATATGAGTGGAGGTGTAAAGTG
TCACCATCCACTCTAAACACTCAAGGTCRRTGACAKAYRMGKYGYAMGGYYKCAAARRGGTCGYARMTMYKKAYGAKCKTTCMMTRMTGCGACCAAATGAGTGGAGGTGTAAAGTG
TCACCATCCACTCTAAACACCCATTCTGYYKGGRGTTYGTGYRMKKKGYYRGAGTGCYCGTCRYTMKMRTRYKTMGMCGCRYRGYYAATCGATCATATGAGTGGAGGTGTAAAGTG
TCACCATCCACTCTAAACACAAGTCACAYRARAYYKTKMAMKTRKMGTCYCGRTYAMMYTYMKACACKRAKMRMCCGYTTMAGMTCKRGATAGAGAATGAGTGGAGGTGTAAAGTG
TCACCATCCACTCTAAACACGAGAATCTCRKRAMRRRTAKCKTYKRAAKGAYMYRMRTAGCCYGMYRTTACRGCYTAACTRRGCKKAATATAAAGTATGAGTGGAGGTGTAAAGTG
TCACCATCCACTCTAAACACTAGTAGTTKRKRYYAKMRAKTYMACCGTYMTAKKATCGMATMAGATCYTRGKKGMATRCKTRKTRKTKAGTATAGAATGAGTGGAGGTGTAAAGTG
TCACCATCCACTCTAAACACCAGACCTACTAKCAMTMAMKRTKRTRAGKRRTAKYCRTAARYTAYTYYYGMCGAKCKRCGTRMMKTCGCGTACAGTATGAGTGGAGGTGTAAAGTG
TCACCATCCACTCTAAACACAGGTGCGTRMKAMYKGTCYCMRKTYKTTRTACRCAKMMGYKTMCYAAKYKAYRYKAKATMKGCTTATGATTAAGGAATGAGTGGAGGTGTAAAGTG
TCACCATCCACTCTAAACACGGGATGGATRTRARCTCRYACMGRKCTYMRAYTKYTATRYRKGCYKTRKYTATKRMRGMCGRYRAGAYCTTAGGGTATGAGTGGAGGTGTAAAGTG
TCACCATCCACTCTAAACACTGGTTTAAGKGCMKTGYRCCATKTTCRATATTAYMMCGCRGKGYGAKRGTCCYKGTGMAAMRCCMRGMGCTACGGAATGAGTGGAGGTGTAAAGTG
TCACCATCCACTCTAAACACCGGAGAATYGRAAAGATKYGRTCAACAAMTKATTRYAYRYKACRCKGKAAYMRAAACYYMCCGATTKCTCTATGGTATGAGTGGAGGTGTAAAGTG
TCACCATCCACTCTAAACACATGTCCTCATYGCACTMRCMGYYMKTGCTTYKMCMMCRYYTCRTMMAKKTTKCKTYCGCATCYYAYMMAACAATGAATGAGTGGAGGTGTAAAGTG
TCACCATCCACTCTAAACACGTGAAGTGAMTYARRCTARTYYMMMGATTGRKTRYKGRKYCMRYMCKMYGAAYKARYRTKAKCGTCYKCACAGTGTATGAGTGGAGGTGTAAAGTG
TCACCATCCACTCTAAACACTTGTATCGTKGGYTCGTCKCGGCTKYACKTKKYYRTRGAYYTRKCRKYMKKATYMKRKKGCRACGAKTGGCACTGAATGAGTGGAGGTGTAAAGTG
TCACCATCCACTCTAAACACCTGACACCRAGYTRGACRAGTYGCARRKYCCRRTRKYAYRMYRMKMRRATRRYGCKAKAACAGGMKRCTGCATTGTATGAGTGGAGGTGTAAAGTG
TCACCATCCACTCTAAACACACGTGAAGRATCKMAYMYTACTMCMYRRTATRTYRCMGMTMMKYRCRKYTRGTAMCRMAGKAYCRGTKGTCAGCGAATGAGTGGAGGTGTAAAGTG
TCACCATCCACTCTAAACACGCGATTACMTGTTMGGKACRGYKCKRYMKATAKMYRYCMARKCGCMAYCYMGRKMRMRRTTAAKGCCTTTCAACGTATGAGTGGAGGTGTAAAGTG
TCACCATCCACTCTAAACACTCGTTGGCMRMAGMMTKYMKGKYKGGTKGGYAKRCRMMGCKTMRRRKARTGMKKRARAYCTRKGTKKTACCATCGAATGAGTGGAGGTGTAAAGTG
TCACCATCCACTCTAAACACCCGAGCGGCGYMAKCMCMGGRYCCGGTAYACGRTAYMGYRMATACKGTTRYRAGMRCYKYRGMRRKATCCCACCGTATGAGTGGAGGTGTAAAGTG
TCACCATCCACTCTAAACACAATACGTGKAGTGGRYRYMMRKKAKTACAKTYMCAKYTKRTTTYTKMTRMAKYGYMRMAMGRYATYYTGAAGGATAATGAGTGGAGGTGTAAAGTG
TCACCATCCACTCTAAACACGATTACTCRYACGKCYTCAATMACACTKGRMAYTTKKRMGCAYAKGTMKAAMKARCCMGRYARMYTMCTAAGAATTATGAGTGGAGGTGTAAAGTG
TCACCATCCACTCTAAACACTATAAACCCCYAATATYRRCCYMKAYGYTRCRAYAGCMGAMGYARMMMYKYCAKMKRATKYARRGYGMAGAGTATAATGAGTGGAGGTGTAAAGTG
TCACCATCCACTCTAAACACCATTCTCGGYRGCMGKRMCTGARKGKAKCYTKAGTGKMYCCYRACMACAKRCMYMGYMYTMAATGAAKCGAGCATTATGAGTGGAGGTGTAAAGTG
TCACCATCCACTCTAAACACAGTAGTACAAMTGGKKYRTTRCKACKKYKTKMGYKACRKAAYCYTYAGAKTAKCKGCYRYGTMAAGRYATAGAGTAATGAGTGGAGGTGTAAAGTG
TCACCATCCACTCTAAACACGGTTTAAGKYRGAMAKRYKTACYCMTKKTRRGMKMGMTGCCCKAMRAKGCRCMARTTGKYCAAARYRMCTAGGGTTATGAGTGGAGGTGTAAAGTG
TCACCATCCACTCTAAACACTGTATCGGYGYYAYRTRGAYGCRKRRRKTKCGRTTAAYMTMTMRTTRGYACTAGRYYYRRYCGTYYTAGCAGCGTAATGAGTGGAGGTGTAAAGTG
TCACCATCCACTCTAAACACCGTTGGGCRGMYGYKRYRAMMMTCGGRRMYRGKTKYYGMYTGAMKYAYTMAARKMCYCKTATTAKGKGTCAGTGTTATGAGTGGAGGTGTAAAGTG
TCACCATCCACTCTAAACACATTACTCTCGCGKRCKTCTRCYAATMKRCRYARGAKGAMTGTGGMRTTKCCCRMAMKCYGAYATKYMTAAGGATTAATGAGTGGAGGTGTAAAGTG
TCACCATCCACTCTAAACACGTTTAACAARTMRMMGRTAGMYMMYMMACGYAYRGRTKTTYTKKRCCMCARYMKKCMTGAMKRGCCYGCAGGGTTTATGAGTGGAGGTGTAAAGTG
TCACCATCCACTCTAAACACTTTAACTAAYYMRKYGACAMCATKRKKCGGGCTCTCARKCMTAMGRGTMMYKGARCGRATACMRTMMCGGGGCTTAATGAGTGGAGGTGTAAAGTG
TCACCATCCACTCTAAACACCTTTCGTTCAYMYGKGMYAMCATRMGKAYMRMCATRAGGRAYGGYGYYRGRAMGKTYYYAKYGCTKYGTGGGTTTTATGAGTGGAGGTGTAAAGTG
TCACCATCCACTCTAAACACACTAGGGACAMAYYYKYYYTMTTMRCGTTGKACKRMYYGYTATYYTYTRTCCKCKAGCTKCRRACCMKGTGGGCTAATGAGTGGAGGTGTAAAGTG
TCACCATCCACTCTAAACACGCTTTCGTMTKCRCMKMYYTRTARTARRYRCMAYTRAYRMGTYARYARCCKYCGMATGCARRAGYTCATTGGACTTATGAGTGGAGGTGTAAAGTG
TCACCATCCACTCTAAACACTCTATAATTGCCAYGYGKAYMTGYRMCCKCMGCTRCGYKYMAAAYCRTGGKRMAMRTMMGRMKKKCYCACGGTCTAATGAGTGGAGGTGTAAAGTG
TCACCATCCACTCTAAACACCCTTGTAAAGATTMTKMGYTGKYCMMCKTMATMMYCKGCYGYCCGKYKATTTYCTYMATAYCCGGYATCCGGCCTTATGAGTGGAGGTGTAAAGTG
TCACCATCCACTCTAAACACAACTAGGGYRCMYRCMKRKRKAGGTMYGKKAYGAGKRKCTKARRGCMTCMMKCAMCGAYYKGTRATAAAATGAACAATGAGTGGAGGTGTAAAGTG
TCACCATCCACTCTAAACACGACACCGCMACKMKKTCAMGKTAARRMGMYRCYGGRKGMACKACTGMTTTARMAAARYYRRTRTCCRCCATGGACTATGAGTGGAGGTGTAAAGTG
TCACCATCCACTCTAAACACTACTCAACARAGYTKCTARTACYCGKMYRTKMMRMRCMYAMTCCACMAARTRYGYGGGAYGMCTKKMAGGTGCACAATGAGTGGAGGTGTAAAGTG
TCACCATCCACTCTAAACACCACAATAGTGARRARRAKGRRCAYYYTMYGATRTYAMMCTTYGCRCAYYGRKKGTCMGTKYRCGCKGCTGTGTACTATGAGTGGAGGTGTAAAGTG
TCACCATCCACTCTAAACACAGCTTTCCKYCAGKRYRTRGATACMYKYYTCMAYKTAYRCGAGRRCARGGMCKAMCKAMCTYGCMMRGGTTGGGCAATGAGTGGAGGTGTAAAGTG
TCACCATCCACTCTAAACACGGCAGACGKMAAGRYKACTKKAACTTRTGCYGCKMCGGAMGKMYCRGTRMCTKKKRYKMGYYRRTGCCTTTGAGCTATGAGTGGAGGTGTAAAGTG
TCACCATCCACTCTAAACACTGCTGCTGTYMAKAYKMAYCYRYKGKCGTGYYTRYGMRTKCGCMATCGCRRTAMRATRAGTMTGGMKCACTGTGCAATGAGTGGAGGTGTAAAGTG
TCACCATCCACTCTAAACACCGCATGTCMCRGMMYYRRAAKGCYARGMYACGTAMKYMYAMACYMCCCCACTMTAMGGGTTTAGTMGCCCTGCGCTATGAGTGGAGGTGTAAAGTG
TCACCATCCACTCTAAACACATCTATATRRAYYRAAATAMTYRACMKRGGYCTRARARKRKCYKMYCKCCACRTYMKGRGKKCACCAYGACGGTCAATGAGTGGAGGTGTAAAGTG
TCACCATCCACTCTAAACACGTCACAAAGKRMRYCATRRGCYGARMCKGGCKCRKMCMRAKCCMGTTCGACTMMRCKKCACKKKYAKKTACGATCTATGAGTGGAGGTGTAAAGTG
TCACCATCCACTCTAAACACTTCTCCGAAAMRMCRKKCKTATYGAGTTGMKGYAYKYAYCGAKCRTKCKKMMKTMKYARGMTCGYRKGAGCGTTCAATGAGTGGAGGTGTAAAGTG
TCACCATCCACTCTAAACACCTCAAGGTRAYMRAYRCTTTKAGKKCAGCTARKTMGTRMKCRKCMRARAAKRTCCGRYGMKGYKMYCMCGCGCTCTATGAGTGGAGGTGTAAAGTG
TCACCATCCACTCTAAACACACCTTGTAYGKRRCTYAACRMARCCKYKGMTMCCCYACGCYMMYRKMMGCYGRGYGAMRYMGYGTKGRATCGACCAATGAGTGGAGGTGTAAAGTG
TCACCATCCACTCTAAACACGCCAGCTTACAAMMMKARGYKYMKTYATMYTYKCCRAGCTAMGCGRAMRRKGKKGRRRMCMKAGRYTTCTCGGCCTATGAGTGGAGGTGTAAAGTG
TCACCATCCACTCTAAACACTCCTGACTYRMYYCKMMTGTRKKAKRGGYKKMMYYGCMGYYAYYTAMRTARGYMACKYARRATKAYCGGCCGCCCAATGAGTGGAGGTGTAAAGTG
TCACCATCCACTCTAAACACCCCATTCARAMKYKYGATYKKTCRRCARCAAATCKGTCTYKCGCTYARRTKAKKMGGMMMMYTGAKGMTCCGTCCTATGAGTGGAGGTGTAAAGTG
TCACCATCCACTCTAAACACAAACGGACYMMAKYMCKCCYRGYRRAGYKRMGTKYCRRYYMKCGRCRAAAGCCMGKTGMACGKRYCGRGAATGAAGATGAGTGGAGGTGTAAAGTG
TCACCATCCACTCTAAACACGAAGTCAGTGKARRRATCRTCTTTYMCMYRMARCYKMRKGTKATKTRKTTAMTKYAARTRGTMCYCCATAATAAACATGAGTGGAGGTGTAAAGTG
TCACCATCCACTCTAAACACTAACTAGGGMTKAMKRYAYMTMKMARGACMAGRMTRRRACCTGTMTTKMMAGGCYRYKKAGRATAKAKAGATTAAGATGAGTGGAGGTGTAAAGTG
TCACCATCCACTCTAAACACCAAGGTGCKGCCKYGCKRGMRGRCKRMCGMRRTCRMCGGMMKMMMTRRGGYGKTKATARCCKGAGATRCGATCAACATGAGTGGAGGTGTAAAGTG
TCACCATCCACTCTAAACACAGACCTTGGKTCYYTKRGMTAAARKGMRGRGYRACTMMTGYAKATAYGACMGAGCYGRMGRCCACAMYATATAGAGATGAGTGGAGGTGTAAAGTG
TCACCATCCACTCTAAACACGGAGAATCGGMTKAKTYTRYTKKCCGTAKKKKYGYCMCRATMCGKAMGGTRYARAMGMYYGMRKCMYTCTATGGACATGAGTGGAGGTGTAAAGTG
TCACCATCCACTCTAAACACTGACACCCKRRTGKGTGAAMGATCCCYKACGYAAGMMKCAYRCTMMRTMGCARMKKGAYAGRAYCTRCGCATCGAGATGAGTGGAGGTGTAAAGTG
TCACCATCCACTCTAAACACCGAGCGCGARAGGGRCTCCAKCRTKRMCAYYYATKCMYKMTTRGKYYYKKTTMACYTTMRRYGGYCTMTCATTGACATGAGTGGAGGTGTAAAGTG
TCACCATCCACTCTAAACACATACGTGAKGGKYYGKMYRCCGRACKCCTMTMKRCRMMAYYYMYYGAYRACMMGTCTAMYCAGKMMMKAAGTATAGATGAGTGGAGGTGTAAAGTG
TCACCATCCACTCTAAACACGTAGTAGTMGRRYTAYTGMYCRGYCRRRGTTGRKKMRGMARKCCMMCRRKRGMCGARRAYYAMMACKKCAGTGTACATGAGTGGAGGTGTAAAGTG
TCACCATCCACTCTAAACACTTACTCATCRKTMGYAKGGYGKAKMMGRARMATGAKRYTMRMKCTGTGKMAYGKAMMCRRAYRCYKYMGGGTCTAGATGAGTGGAGGTGTAAAGTG
TCACCATCCACTCTAAACACCTAGGGAAKMMRKTMTCRTRYRCMYGYCGCYYCTKTKKRCMMMRAGMMTCKRKAKRGACMCRGMCMAGTGGTTTACATGAGTGGAGGTGTAAAGTG
TCACCATCCACTCTAAACACACACCGCTACRRRKYMCATYKRRTCRCRMMKYRMMMAMAKTGGKCCAYAKKKGCCKKTRGKCMTYAKGGTGTGCAGATGAGTGGAGGTGTAAAGTG
TCACCATCCACTCTAAACACGCAGACCAAGAMCMYCRRCGGKRYYAATGTAYACCKTGTCTMGTARAYTMYAGMKAYYMAAKCRMCAGTTGTACACATGAGTGGAGGTGTAAAGTG
TCACCATCCACTCTAAACACTCACAATAKRATYTTCRCAYYGGKAMCKMTCMTAYMRCMGCKYYRAGCCKMYGGCCAYCRMRRRARTKACGTTCAGATGAGTGGAGGTGTAAAGTG
TCACCATCCACTCTAAACACCCAGCTTTAGTRACGGCRAYCMGTTAKGYGMCKMKCTYRMTTCYYCGYMMYYACTGATMYRGAAMTACCCGTCCACATGAGTGGAGGTGTAAAGTG
TCACCATCCACTCTAAACACAAGGTGCCKRRRKCYMRYRYYTMTGTYARATYKMCTYKTKCGCYAKGAMAYRYMCRCGGTYYTMYTTRAATTAAGGATGAGTGGAGGTGTAAAGTG
TCACCATCCACTCTAAACACGAGCGCCGKCKMYYTRCGYYCCTCKCYKGAGYTKKRARKAMCGAKYTTGYRKMYRARYRGTMCACMMRCATTGAGCATGAGTGGAGGTGTAAAGTG
TCACCATCCACTCTAAACACTAGGGATGMCAKYRGCAGKRGCTMARAMMGCCGATTKTGCTGTMTCYTYKCGYCMCAMMGMYRYRATYGGTTCAGGATGAGTGGAGGTGTAAAGTG
TCACCATCCACTCTAAACACCAGCTTTCCCATTTAGKYARMMCYYGKCKAARRTYTYAAMYKTGCMAYMTRAMRGTGKRATYYYTKYTTGTTTAGCATGAGTGGAGGTGTAAAGTG
TCACCATCCACTCTAAACACAGGGATGGKGMAAKRYYRRRCMRTTCGCATRTCCAYAATAGRCKYRMKMMGTMARRYGYKMRGTCRRRGTTTGGGGATGAGTGGAGGTGTAAAGTG
TCACCATCCACTCTAAACACGGGCCAGCTTMKMRYRMGTRYRCRCCRTCYYYRCCYKMMTKTMRRGRAKCCGMRKRGTGCGGCYKAMTTTTTAGGCATGAGTGGAGGTGTAAAGTG
TCACCATCCACTCTAAACACTGGGCCACTGTMAAGAYGMCRRMYYRYMYKTYCGYKMTTCGKAYTKYRYKYTRRKAMMKKAYAGAYKAACTTTGGGATGAGTGGAGGTGTAAAGTG
TCACCATCCACTCTAAACACCGGCAGAGKKYKYCCGMRCTYMMMYRRKAKTGMCGARRTATRKTAYMCCKYYTARRYCRCRATRTMKYCCTTCGGCATGAGTGGAGGTGTAAAGTG
TCACCATCCACTCTAAACACATGGTTTATTAMMKAAGRAGRAKMGAGCCTAKAGYCGAGTRGKMRTGAMTAKAKAYMAKYKARKAARKGACTGTGGATGAGTGGAGGTGTAAAGTG
TCACCATCCACTCTAAACACGTGCGATTKRTKRTRRRGKAGYCCTKKTTTKTAKYCCGRMTCKRRRKYKYCRGYACGTMMGAAMTKRATACTATGCATGAGTGGAGGTGTAAAGTG
TCACCATCCACTCTAAACACTTGGGCCTATTKTCATARMTRMYTAYRRYARTRRAKCTACKAKAGTMGGKMYRYYCMTKKGYRAATMKAGCTTTGGATGAGTGGAGGTGTAAAGTG
TCACCATCCACTCTAAACACCTGCTGCAACTRCYKRTKCTMRRKCAGMAKRMMYGACRRCAAATKMTRMRGGRACYCATYAYTCMRCTCGCTCTGCATGAGTGGAGGTGTAAAGTG
TCACCATCCACTCTAAACACACGGAGATMTAAAAMARKTRTMAAAMRGARGCYGRTMMGKRGKACYYKTYYKRMCYYMGTRAMTYRGTATCTACGGATGAGTGGAGGTGTAAAGTG
TCACCATCCACTCTAAACACGCGCCCAAARYMRRYMACYGKKKARARGTMGCGKGKGCGCTRACAYCYKTYMCRARCTMMKTAYMTAYCTCTGCGCATGAGTGGAGGTGTAAAGTG
TCACCATCCACTCTAAACACTCGGCAGAYRTTYTAGKGMCRYMMCRGKCYTKMTRMMTCRKGAAYMMGMKCAYAAKRMACATTYCCTCGCCTCCGGATGAGTGGAGGTGTAAAGTG
TCACCATCCACTCTAAACACCCGCATGTKYGGKYGYRRMARYRKTRKCCGTMGGCGRRCCCAMGCKCKYYGGAGARGRRCTMCCMGAATCCTTCGCATGAGTGGAGGTGTAAAGTG
TCACCATCCACTCTAAACACAATCTATTRMARKMCRKMRYTGMGTACGMTGCRKGCMRYTKCRAMGKTTTRACYYRGGKTRYYMMYYRAAACAATGATGAGTGGAGGTGTAAAGTG
TCACCATCCACTCTAAACACGATGGTTARYKKKTGCCGAMKTCKGRGTCYTCYRCMGCYRAYGGCCAMCTACCMRGGMAGYKMCYAGCCAACGATCATGAGTGGAGGTGTAAAGTG
TCACCATCCACTCTAAACACTATCGGCAKMYCCTYGYTYMRATKGRRYYYMTCRGKGCGAGKCARMGAYMGAKRGRRYGYRKGKGTKMGGACCATGATGAGTGGAGGTGTAAAGTG
TCACCATCCACTCTAAACACCATGTCCTMMRKCRAYMYMTARYKAGTGMKAKCRRKRCRRYCTCTMAGACGYGMTCTGAGMYRRGRACTGACTATCATGAGTGGAGGTGTAAAGTG
TCACCATCCACTCTAAACACAGTCACAAGTKCGRCRGCATRTCGCMYTYGMRMMAMRRMYYMMRGGCKKYKKGCACTARTKMGARGKTGTACGGTGATGAGTGGAGGTGTAAAGTG
TCACCATCCACTCTAAACACGGTGCGATACYRGYRYATRYCRRTTMAMGRGTCGAYTYTRKTYCKCGGMCTRMCMMACCAYRARAGRCTTACAGTCATGAGTGGAGGTGTAAAGTG
TCACCATCCACTCTAAACACTGTCCTGTRMACMTRTRKGRAAMTCYMCTMRKTTATRRKYMCMTMACMYARTYTGKYTKYTTRMAYKKACACTGTGATGAGTGGAGGTGTAAAGTG
TCACCATCCACTCTAAACACCGTGAAGAGARMMTAAKRTCGKKARCKAMYACRGRKKYKCYTYYKCKGCGMACCARKRAMRRACAYACCCACCGTCATGAGTGGAGGTGTAAAGTG
TCACCATCCACTCTAAACACATTCTCCGRRTTTRYTTARCARCRMAACRKMMYACYCTTMTGKYYMKGACMYKMKRCRGMCTRMRRRYGAGCGTTGATGAGTGGAGGTGTAAAGTG
TCACCATCCACTCTAAACACGTTGGGCCRTKMMYAYCTTCYACTRYMKGYGRYCGKRARCYARMKRRYARTTYKMTTGACKTTGMTYATAGCATTCATGAGTGGAGGTGTAAAGTG
TCACCATCCACTCTAAACACTTTCGTTCCGRRGRKYTYRCCRKMKCYTRYAKMKTTMKCGMTCYMYKCGYRRRCKTRGRMKKKMRGGMAGGCTTTGATGAGTGGAGGTGTAAAGTG
TCACCATCCACTCTAAACACCTTGTATGMMAYCTAARMGRTCKMGYAMYRKRGMCKKKYKCMMYMRAAYTTYGCCTMRMRRACRTKMACGGCCTTCATGAGTGGAGGTGTAAAGTG
TCACCATCCACTCTAAACACACTCAAGCRRKYAMYKYKRCRYTKRKMKTYTAMTCGYKTMKCGRGCMTYKYTTKAAKTMKGATAMYGRATGCACTGATGAGTGGAGGTGTAAAGTG
TCACCATCCACTCTAAACACGCTGCTGGMCRTMKKYARRYKCKMTTTTYYCTARGYARKTKRRTRMRCRYYKRTMYTTYRYKMTAGYYCTGCGCTCATGAGTGGAGGTGTAAAGTG
TCACCATCCACTCTAAACACTCTCCGAGARMMMCCKYKGTKCMTAARGKYGYGTYYAKKYYMMCKYKYAKTKRMKTAMYKRYTMAYMCGCGCCCTGATGAGTGGAGGTGTAAAGTG
TCACCATCCACTCTAAACACCCTGACACYGTATCTMYAGMMCTYMTRCRTATMGAMRRYMKRRKKKCYMTRCCMGCCRCRCAYRTAATTCGCTCTCATGAGTGGAGGTGTAAAGTG
TCACCATCCACTCTAAACACAACGGAGTGTKKAGGRMCRKYYGKTGMACARRGMKRKYRMCAGRMYGTAGTYMYAMMCRTMKGGKAAGGATCGACGATGAGTGGAGGTGTAAAGTG
TCACCATCCACTCTAAACACGACCTTGATMCKKCCGTCKYYATAKKAGYCGATRYRTMKMMCKAGYKCCGMMRMRCRTACYYCMTGAMTATCAACCATGAGTGGAGGTGTAAAGTG
TCACCATCCACTCTAAACACTACGTGAAKRACGAMAGMCAATRKRKKAGKCGYTTRCMGAKAYMMYGKKKGGMCKCYKTYACYCKMGAAGTCTACGATGAGTGGAGGTGTAAAGTG
TCACCATCCACTCTAAACACCACCGCATGGYYYYRGCAKTYAMKRMKTYKTKKCGGMTMTAKYYTYCMMGMRAGCTTMGAKRRGKAMMCGTCCACCATGAGTGGAGGTGTAAAGTG
TCACCATCCACTCTAAACACAGCGCCCACMKTGAAMTRACRRYRMAMYTTGTMAAKTYTTTKCMCATGTYYKGCMTKKKGYKKKAGGKATTCAGCGATGAGTGGAGGTGTAAAGTG
TCACCATCCACTCTAAACACGGCCAGCTKATRRKTMCGATRMKAMRAARTTGMMRRYGGYGCCCTAYAMTYKCYGTCGMTACKYMMTTCTTCGGCCATGAGTGGAGGTGTAAAGTG
TCACCATCCACTCTAAACACTGCGATTTKKGYACKMKRMTTMRAYGYAMGGAMGMAKYMYAGKRYAAGCGKAMYMTGRYATKRTRMRCGCTCCGCGATGAGTGGAGGTGTAAAGTG
TCACCATCCACTCTAAACACCGCCCATAATATGARCYRTGTRATGCATMGRTTRCYRYMAGTYTMYRAARCRAAYATKRYTMKRCMCRTCTCTGCCATGAGTGGAGGTGTAAAGTG
TCACCATCCACTCTAAACACATCGGCAGAARRAGKTMYMCRRGCYAMGKTRRMCRRYKMAGYRKMTYCRMTKCYYGAYGMRRKKCYARAACCATCGATGAGTGGAGGTGTAAAGTG
TCACCATCCACTCTAAACACGTCCTGACTCKRGGCAKKGTAMKYCAKKRKTYCRYCGTRKMMTAMMTMRMTAKARGYRTGCTGYGTRRCACCGTCCATGAGTGGAGGTGTAAAGTG
TCACCATCCACTCTAAACACTTCGTTGCKTRTGGRAMGAMRKRKKGKKAMTCCYMYCYTATGYGGGAYAMMGACAYCCCMACTYYCMMGGCCCTCGATGAGTGGAGGTGTAAAGTG
TCACCATCCACTCTAAACACCTCCGAGGRGTMCYCYKMAYYCMYYGRTRGTYGTCRRCCRAYTTYRGAKCYGTKACARYCMGCRAMMMTGCCTTCCATGAGTGGAGGTGTAAAGTG
TCACCATCCACTCTAAACACACCGCATCGGRCAKTRMYARCGRATMKYKCTKKMYARYKCGCTKMCGRATGACKAMMATTTKGAMATRGTCCGCCGATGAGTGGAGGTGTAAAGTG
TCACCATCCACTCTAAACACGCCCATTGRATGKCKRKMCAMGMMMMYAMTTRAAGMYKGTTAGCMCMRMRAAGRMYMATCARKMMRCATTCCACCCATGAGTGGAGGTGTAAAGTG
TCACCATCCACTCTAAACACTCCGAGCGMCYYYAAACMRTMYYACRCRMRATKYGACGGCGKKRCMMYAMKAYRTKRRRKACTKGRAYACCCTCCGATGAGTGGAGGTGTAAAGTG

## Sheet: 126_116nt_R1_3_ATRYMKSW
TCACCATCCACTCTAAACACGAATCTATKTWTSSSAKSTSKMSKTRMWAAMAKSWSWSSMTAASAARATAAAMRTSKSWWYMARKSWWCAAAGAATATGAGTGGAGGTGTAAAGTG
TCACCATCCACTCTAAACACTAAACGGTRMRRKTYSSMKRTATMSSKYRKTMRSAARTWMKMKRRMYMSMMRRYTMRMRSYARSAARAGGAACAAAATGAGTGGAGGTGTAAAGTG
TCACCATCCACTCTAAACACCAATACGATAASAARATAASAARATAAAMRTSKTYTRSSRKTTWYSKSKTWWWMMSKTTWRMWAKSWWTGAATAATATGAGTGGAGGTGTAAAGTG
TCACCATCCACTCTAAACACAGAATCTTYMARKSWWRMRRKTWAKSKWKWKWMSTRKTYSMMRRKTWTMSMAKTKSRMKSKTTWMMWTGTAAGGAAATGAGTGGAGGTGTAAAGTG
TCACCATCCACTCTAAACACGGATGGTAKSWWYMARKSWWRMRRKTYSSMKRKAKAASASAWSAYWYTYMKASWYTYMWSSWRRYMTATTAAAGATATGAGTGGAGGTGTAAAGTG
TCACCATCCACTCTAAACACTGAAGTCAAWRYRWYWYKRRYMTAMKRYYTTAMKYAYKKTSWYKYKTAMWRKRMWWMKRRYMYTAKRYACAATGAAATGAGTGGAGGTGTAAAGTG
TCACCATCCACTCTAAACACCGATTACTRWWATKYAYKWWMKRKYSWWYWRMRAYSAWRMRAYSAWRWRATATATYASYMWSWTYYTMCCAACGATATGAGTGGAGGTGTAAAGTG
TCACCATCCACTCTAAACACATAAACGCSMMKRKWMSMTMRTYMSMTMRTYMWSMTRSWMRMWAYRKMWSRARRWMKMKRRWTMRSTSGAGAGTAAATGAGTGGAGGTGTAAAGTG
TCACCATCCACTCTAAACACGTATCGGGYRKMRSTYRSWMRSSARSKMRSSARSKMRMKTYTYMRMKTRSWMWSMRYRYMTMAARARATAGAATATATGAGTGGAGGTGTAAAGTG
TCACCATCCACTCTAAACACTTAACTAGMRTSKTYTWMRYKTYTYSYMKTTWRMRTKTWASMMWKTTWMMSYKTWSSSARKTYTRSYKAGGATTAAATGAGTGGAGGTGTAAAGTG
TCACCATCCACTCTAAACACCTATAAACKWKWMSWKKTKATMWKKTYWTMRSKTYWAMWKKTTWRSTSKTTWMMKKKTTWYSKSKTYACGGACTATATGAGTGGAGGTGTAAAGTG
TCACCATCCACTCTAAACACACAATACGSSATKAKAASASTAASAARAAWSAYATYASYMWSMTRKKMWMSYRYTMWMTWYWTMWSYYATGAACAAATGAGTGGAGGTGTAAAGTG
TCACCATCCACTCTAAACACGCATGTCCYTWMSMYKYMKMRSTSYRSSAWRRYKWTMWYARATASKYKYKTTYWRMRKWTMWRKRYTSCTGAGCATATGAGTGGAGGTGTAAAGTG
TCACCATCCACTCTAAACACTCAAGGTCYRRATAASAATYASYMRMKWRTTMSMWWRMKMSMYARMTMSMYMYYYMRSTSYRWMWSKWGCGACCAAATGAGTGGAGGTGTAAAGTG
TCACCATCCACTCTAAACACCCATTCTGYAWMRSKTRSYMKMKRRWTMSMTYRAKMWSWRYYWMSSKARTKMWSWRYYWMSMTMRSKMTCGATCATATGAGTGGAGGTGTAAAGTG
TCACCATCCACTCTAAACACAAGTCACAWSWMRKWMSSKYRWYMTMAARARSAARATAAAMRTSKTKTSMWTKSTWKMWMKTYARSTKGATAGAGAATGAGTGGAGGTGTAAAGTG
TCACCATCCACTCTAAACACGAGAATCTKSTTMMMMKTYTWMMMKTYTWMMMKSTARSWMKWKWMSTRKSTAWMYSKTWTMSYAKTWSTATAAAGTATGAGTGGAGGTGTAAAGTG
TCACCATCCACTCTAAACACTAGTAGTTRSAKKSTAKSKSKTYAAMMAKTYAAMMAKTWTSMKRKAKAASASTAASAARAAWSAYATYAGTATAGAATGAGTGGAGGTGTAAAGTG
TCACCATCCACTCTAAACACCAGACCTAASYMWSKARTWMWSWARWRSAWRRYKWTMWYARATASKYKYKTTYWRMRKWTMWRKRSWSCGTACAGTATGAGTGGAGGTGTAAAGTG
TCACCATCCACTCTAAACACAGGTGCGTWRRATAASAATYASYMWSKARTWMWSWARWYMWSSKYYYMRSTSRAYMRMWWYSTMWMKSATTAAGGAATGAGTGGAGGTGTAAAGTG
TCACCATCCACTCTAAACACGGGATGGAYYKMWMKSYYKMKMKRRWTMRSMKYWKMSSKARSYMRSRTRWTMSSKSYMYMWSYRYRYMCTTAGGGTATGAGTGGAGGTGTAAAGTG
TCACCATCCACTCTAAACACTGGTTTAAWSSMYWWMRMYYRAYMTMAARARSAARATAAAMRTSKTWAASWKKSWTWMYMKSWASMSSGCTACGGAATGAGTGGAGGTGTAAAGTG
TCACCATCCACTCTAAACACCGGAGAATKTWSKSMMKTTWMMSYKTWSSSARKTYTMSTTKWKWMSWKKTKARMRKKTKSYMRYKSWATCTATGGTATGAGTGGAGGTGTAAAGTG
TCACCATCCACTCTAAACACATGTCCTCAMRYKTYAMSAKKTYTMMTKKSTAYSMTKTYTMMSTKAKAASASAWSAYATYASYMSMMTAACAATGAATGAGTGGAGGTGTAAAGTG
TCACCATCCACTCTAAACACGTGAAGTGYRWMRSRTRWASAWRRYKWTMWYARATASKYKYKTTYWRMRKWTMWRKRSWSWRRATAASCACAGTGTATGAGTGGAGGTGTAAAGTG
TCACCATCCACTCTAAACACTTGTATCGAATYASYMRSKKRKTMSSKARSYMSMYKRRYMSMMTYRWMWMWKYRKMSMKMRTTMWSSMGGCACTGAATGAGTGGAGGTGTAAAGTG
TCACCATCCACTCTAAACACCTGACACCRKTMKMKRRWTMWMWTYKWMSSKSRRWMWMSRRKKMSMRRRTTMWSWRRSWMSSKSYMYMTGCATTGTATGAGTGGAGGTGTAAAGTG
TCACCATCCACTCTAAACACACGTGAAGSMYMYYYMTMAARARSAARATAAAMRTSKTWAAMWRKSTWMMRMKTWTMMSAKTKARSMTGTCAGCGAATGAGTGGAGGTGTAAAGTG
TCACCATCCACTCTAAACACGCGATTACKTYTKSYWKTYTKSSKKTYTRMWSKWKWMSTRKSWTMSWRKTWAKMMMKTKWYSRSKTTWTTCAACGTATGAGTGGAGGTGTAAAGTG
TCACCATCCACTCTAAACACTCGTTGGCYSTMKTTWYSTRKTYTMSTAKSTAYSMTKAKAASASAWSAYATYASYMSMSSRWKMWSWKACCATCGAATGAGTGGAGGTGTAAAGTG
TCACCATCCACTCTAAACACCCGAGCGGYRMSAWRRYKWTMWYARATASKYKYKTTYWYAYYTWYWRKRKKSSKRKYSKSAARATAASCCCACCGTATGAGTGGAGGTGTAAAGTG
TCACCATCCACTCTAAACACAATACGTGAATYASYMWMRSYTKMWMTMRSWMSMRMRTYMWSTARRTMSSKARATMWSRARRWMRMYWGAAGGATAATGAGTGGAGGTGTAAAGTG
TCACCATCCACTCTAAACACGATTACTCRMTMKMKRRWTMSSKARTKMWSWYYAWMSMWMRAYMSSKARSKMWMKWYKKMSSKARKWMTAAGAATTATGAGTGGAGGTGTAAAGTG
TCACCATCCACTCTAAACACTATAAACCWMKWYTYMTMAARARAMRTSKTTWRSTYKTKTKMRYKTKWYMAMKTWAKMMMKSTWASATAGAGTATAATGAGTGGAGGTGTAAAGTG
TCACCATCCACTCTAAACACCATTCTCGKSTSTMATKTWAWMKSKWKWMSTRKTTWYSTRKTYTMSTAKTYTRSRYKSWSTMTMKTTWCGAGCATTATGAGTGGAGGTGTAAAGTG
TCACCATCCACTCTAAACACAGTAGTACMSKRKTWARMYSKTWARSAAKAKAASASTAASAARAAWSAYATYASYMRSTSRMWMRSSWATAGAGTAATGAGTGGAGGTGTAAAGTG
TCACCATCCACTCTAAACACGGTTTAAGRSWMWSRYYKTMRMAARAWMRSKMRMKMWSKARRASAWRRYKWTMWYARATASKYKYKTTCTAGGGTTATGAGTGGAGGTGTAAAGTG
TCACCATCCACTCTAAACACTGTATCGGYWRKRWYAYKRMRMTAMWYTYKYASARATAASAATYASYMSMYKRRYMRMWWYSTMRSKKGCAGCGTAATGAGTGGAGGTGTAAAGTG
TCACCATCCACTCTAAACACCGTTGGGCRKYMWSMTRKKMSMRRRKTMSMAYYTWMSMSAYYTMKMKRRWTMSMKTYRKMWSWARWYMTCAGTGTTATGAGTGGAGGTGTAAAGTG
TCACCATCCACTCTAAACACATTACTCTRMAARAWMSMYMYAYMWSRYRMYMSMMTYRWMSMYYYTTMTMAARARAMRTSKTYWSSWWAAGGATTAATGAGTGGAGGTGTAAAGTG
TCACCATCCACTCTAAACACGTTTAACAKSWTRSMWKTTWYSMSKTWAKMTWKTWSWSASKTKTYMKAKSWTWMYMKWKWMSTRKTTWCAGGGTTTATGAGTGGAGGTGTAAAGTG
TCACCATCCACTCTAAACACTTTAACTARSAAKTKARMAKKTWAWSMAKTWWKMAWKTWTMSYAKTKAKSTTKTWSTMMMKAKAASASGGGGCTTAATGAGTGGAGGTGTAAAGTG
TCACCATCCACTCTAAACACCTTTCGTTTAKYSAWSMSWYMRKRSRWKMRKATKMTSYMYMAKYMAMMSTSMTYKATTAMAWRYAAKMTGGGTTTTATGAGTGGAGGTGTAAAGTG
TCACCATCCACTCTAAACACACTAGGGAYSYSRWMMWYAWSRTTKRTKMAMRKRKMSSSTTARSAMMYMMMMWTYRASWMRWWAMARAGTGGGCTAATGAGTGGAGGTGTAAAGTG
TCACCATCCACTCTAAACACGCTTTCGTKRKASRSRSRSRSATYAYKTAKRSSKMWAMRYKWWRAMMMSSYRWMKTWSTRTTWMKAMMTTGGACTTATGAGTGGAGGTGTAAAGTG
TCACCATCCACTCTAAACACTCTATAATYAAARYTKSRSTRAYKAAKMWWMRRMKSTRAWTRTWMAYYWRARYMYYRSARSRYASAMTACGGTCTAATGAGTGGAGGTGTAAAGTG
TCACCATCCACTCTAAACACCCTTGTAAMRYRYKRKMKYSRKMRMKTSWYRMWTRMWRARYWKWTYSTTKWWMARMTMSAYYATRSRKCCGGCCTTATGAGTGGAGGTGTAAAGTG
TCACCATCCACTCTAAACACAACTAGGGMKMTWWWTRTYYASMTTRKTSYRSSWKMAYYWWRKSKMKKYTMTMKTASMTKSWTWKAKWAATGAACAATGAGTGGAGGTGTAAAGTG
TCACCATCCACTCTAAACACGACACCGCTWASWKSKRRSTWWKKTMSATSKATAAMATTWATRKSYMTMWSTYSAAAWWRWSRMKKARCATGGACTATGAGTGGAGGTGTAAAGTG
TCACCATCCACTCTAAACACTACTCAACMSSRATKRSTYWSYSKWRKMMKYWRSRWTSMYRSYRRYRMWWMRASWKYKYMMYTWRTTYGGTGCACAATGAGTGGAGGTGTAAAGTG
TCACCATCCACTCTAAACACCACAATAGAWSMTTRARAYTTKSKWRSMMMTYKRYMYAKSAKMWMSYWKTSMKSKAAKMAWAWWRWSATGTGTACTATGAGTGGAGGTGTAAAGTG
TCACCATCCACTCTAAACACAGCTTTCCWSWTWWAKSKMTATASTTRRKKKSWYARSKASSKWAYYSKTTRWAWSRMKRRAYAMMYAMGTTGGGCAATGAGTGGAGGTGTAAAGTG
TCACCATCCACTCTAAACACGGCAGACGWTYMYTRWYMWRYMSMRYKMMWTKRRRSWMRWWSWTAWTARYTRKSKRTWAMAMMSTWWMTTTGAGCTATGAGTGGAGGTGTAAAGTG
TCACCATCCACTCTAAACACTGCTGCTGAASRTTWMKMAYTMMRSTRRSTSAASMWAWSMKYRRTMSSTMTMTKRSWMMRTRAKWWRTACTGTGCAATGAGTGGAGGTGTAAAGTG
TCACCATCCACTCTAAACACCGCATGTCSTTASYYYSWMSYRMKKSTKKTYARKSRWYKKMYAWWTWWASKMARSRMMRYWTWYATMMCCTGCGCTATGAGTGGAGGTGTAAAGTG
TCACCATCCACTCTAAACACATCTATATWWRSMKKWMRWSWSMYMSWKATWSSTMARSATYWWMTTKKTYRKSYTRTTWTSAKTRYYKGACGGTCAATGAGTGGAGGTGTAAAGTG
TCACCATCCACTCTAAACACGTCACAAAAKMTWMASRYMAKKARWTYWRYASASTSSYSWMTMSATMTRTRSSWRSTMRRRYMSASAMTACGATCTATGAGTGGAGGTGTAAAGTG
TCACCATCCACTCTAAACACTTCTCCGAYKRKWKTAYSRMWYYTAYMATAMRKSSYWSTKKRSRMMRKSSWRWWAMARYWTASMKTYKAGCGTTCAATGAGTGGAGGTGTAAAGTG
TCACCATCCACTCTAAACACCTCAAGGTYWMRWAKKKSYRYYWWKYYYRWMSTAKRMYMTMRTRWMAAYATTRMKSYRYARWTSWMTYCGCGCTCTATGAGTGGAGGTGTAAAGTG
TCACCATCCACTCTAAACACACCTTGTASRRKMKTSSYYSYMRAKRASAMRAKSARKKTRYTMYKSRAMKKAWRMYYWMRSATSKMRSATCGACCAATGAGTGGAGGTGTAAAGTG
TCACCATCCACTCTAAACACGCCAGCTTKWTSKSASWRRYTSYASYYSRRMRTYMWSMYSMKWAWRRRRWWKMTYASSSRTMSAMSRRCTCGGCCTATGAGTGGAGGTGTAAAGTG
TCACCATCCACTCTAAACACTCCTGACTYTAYAKRYRSRKYKKYWYAWSRWKMMYRAKMRKWKTRKAATAMMMYTWAMMRRAYTTKKTGCCGCCCAATGAGTGGAGGTGTAAAGTG
TCACCATCCACTCTAAACACCCCATTCAYSKSKRAKKKTMKKAMMMRKYYTMWSYARYTAYWTWKYYYMRRRRRMRKRRWARAYRYMRTCCGTCCTATGAGTGGAGGTGTAAAGTG
TCACCATCCACTCTAAACACAAACGGACSYYYRRRMMMAMAMRTWWRAARWRTWAMYAKYMWASTWMKTMYASSRKSAKMAAYYARSKGAATGAAGATGAGTGGAGGTGTAAAGTG
TCACCATCCACTCTAAACACGAAGTCAGRKTTWYYWRMYWYSYSMKAMKMTRWRYRTKSYWWYKKMWRTKMMSKAMTKYSRYARAYTYTAATAAACATGAGTGGAGGTGTAAAGTG
TCACCATCCACTCTAAACACTAACTAGGKYTTMRRSATTSAWRKKYSSWWRKTAMRMWAMSWATKRSKAWAWRSYWAKTYTAAWYWSKAGATTAAGATGAGTGGAGGTGTAAAGTG
TCACCATCCACTCTAAACACCAAGGTGCRSMMSTTSMTSMTAWMTTWMSASMMTRKKATSSYWWYYRWAWYKSSSMRTWSMRWATTYWCGATCAACATGAGTGGAGGTGTAAAGTG
TCACCATCCACTCTAAACACAGACCTTGKKKYRWWSKSSYTYRAASYWTWRAAAYARRSMKARWAWRMYSASYRSAMSSKAYKATWRSATATAGAGATGAGTGGAGGTGTAAAGTG
TCACCATCCACTCTAAACACGGAGAATCRRATMTAYTWMAKYKTMTAMYYSRRASYRRWMMWRWMYRWKSAKKTRWRWAKRWAKMMTRCTATGGACATGAGTGGAGGTGTAAAGTG
TCACCATCCACTCTAAACACTGACACCCYMWSSMYARWRRWKKATSMSARTWRSTWRSARAYTARYARYSYKMYAYYYYKYWSYTWSRGCATCGAGATGAGTGGAGGTGTAAAGTG
TCACCATCCACTCTAAACACCGAGCGCGYMKKWMSYYKWSWAWTSWSSKWWKKYRYTYSSYYTYMSSSKRSRSWTRSTKWSRKAMMSSTCATTGACATGAGTGGAGGTGTAAAGTG
TCACCATCCACTCTAAACACATACGTGAKSYTKSAAWMSTRYASKRSSSTMKKTASYRMWRAYMYSKSSMKRAMKTRWWRKAASAAWYAAGTATAGATGAGTGGAGGTGTAAAGTG
TCACCATCCACTCTAAACACGTAGTAGTWMRYSTRSKSSTYYASRTWWAKRKMKMSSASSKTSYKYMMSATKTMSSAMYKKSMMTWSKCAGTGTACATGAGTGGAGGTGTAAAGTG
TCACCATCCACTCTAAACACTTACTCATSKYSTSAWAWWRKSRSWSKYRYRTSMMKKTYMSWMMMYWYYSAATAWWMYMKKRASTRSYGGGTCTAGATGAGTGGAGGTGTAAAGTG
TCACCATCCACTCTAAACACCTAGGGAARAWYKWAWRRYYWWYKSRTTMAMARTWRKRWSASSTKWSTYYWWAMSKAKATMAWYTRWWTGGTTTACATGAGTGGAGGTGTAAAGTG
TCACCATCCACTCTAAACACACACCGCTASWASWASKWSSMRTSRYSKATSKMMSMMWKSTATKAYTSWWAATAARKWYYYMAMATTYGTGTGCAGATGAGTGGAGGTGTAAAGTG
TCACCATCCACTCTAAACACGCAGACCAKAWSRYKSWYWKSKWAWTYATKSMMWTRWWYKKAWAWTYAMYTRRRTWMSWYWRTYAWAKTTGTACACATGAGTGGAGGTGTAAAGTG
TCACCATCCACTCTAAACACTCACAATASTASSRMRTTATYKKYMTTMKTWWSRMWTKMYWAMSRWTSMSAYASASMAKKAMTWWMAMACGTTCAGATGAGTGGAGGTGTAAAGTG
TCACCATCCACTCTAAACACCCAGCTTTYYYMTSKAYWWWYYRWSMMTATKSMSMRWSKSAAKTTWATKRMMWKYTKYYWWWRRSWSTCCGTCCACATGAGTGGAGGTGTAAAGTG
TCACCATCCACTCTAAACACAAGGTGCCSWAYKTMYAWRYYMWASYWWATKSKARRSMSSMTKASWTSRATWRRAYMSWAKKSKWRATAATTAAGGATGAGTGGAGGTGTAAAGTG
TCACCATCCACTCTAAACACGAGCGCCGTMATSSMRAMSMYATKYKRARTWWSAYKRKYRYYYRMAMWKMMTSMKYWWRWMSAAYAWRCATTGAGCATGAGTGGAGGTGTAAAGTG
TCACCATCCACTCTAAACACTAGGGATGRWYSYYWKAKASTSWKRAWYSWRSAMTYKARMSSTSSYYWAAMTTWRAARAMWWSSYYAYGGTTCAGGATGAGTGGAGGTGTAAAGTG
TCACCATCCACTCTAAACACCAGCTTTCMKTMSKRATWYMASKRMYWAMMTTASTAWTYRAMYSKTRKKYMYMMKSMATYKKKSMAAKTGTTTAGCATGAGTGGAGGTGTAAAGTG
TCACCATCCACTCTAAACACAGGGATGGKRAMMRKASWRAMAMKSAYKWAWRYSMRRMWYWKSSRMYWAMKRAARAKTKMYKWRTRSKGTTTGGGGATGAGTGGAGGTGTAAAGTG
TCACCATCCACTCTAAACACGGGCCAGCSAMMTSYAKWTMKASRMYTMAWKWAYAARATRWTRRMWRKSKYSAYMWRKKAYTKSWYATTTTTAGGCATGAGTGGAGGTGTAAAGTG
TCACCATCCACTCTAAACACTGGGCCACTARYRMTMYTAKKRSRWKSWTKKYSMAASAAARARARAMMKYTAAWSYKYMWSAMSWYYTACTTTGGGATGAGTGGAGGTGTAAAGTG
TCACCATCCACTCTAAACACCGGCAGAGRWTMAMYYYSKTAWYTWMASRRRYWAWTSSRMSYKTRSWRRWRWRRRYSKMTWTSWTATYCCTTCGGCATGAGTGGAGGTGTAAAGTG
TCACCATCCACTCTAAACACATGGTTTAMMAMSSKKRATRAKWASMWWWWASYRKSSRSMRTTYASSYYSRSYYKYAYSMTASAASSMGACTGTGGATGAGTGGAGGTGTAAAGTG
TCACCATCCACTCTAAACACGTGCGATTWRYMWMRTMKKWKSRMMKRAKWWSYRRATWSARRYWSYYKTKTRSTSYYSKTKKRATRSYTACTATGCATGAGTGGAGGTGTAAAGTG
TCACCATCCACTCTAAACACTTGGGCCTYSTWYRMATYRWAWAKYTKRKTRYTRYKSWATAKAYAWMARWMSYMMRMYKWKRAAMTMKAGCTTTGGATGAGTGGAGGTGTAAAGTG
TCACCATCCACTCTAAACACCTGCTGCAYTMMKSKWWYTKMYRATSYSWMMRMKTTTRTSMSTWASSASTAMTKKMKAYKKMRSAMMTCGCTCTGCATGAGTGGAGGTGTAAAGTG
TCACCATCCACTCTAAACACACGGAGATMSARRAMRSMTMTYSKRRMTMWMSWAWYTAMRRTMKKKYWMRRSYRYRARWRTYRARTKWATCTACGGATGAGTGGAGGTGTAAAGTG
TCACCATCCACTCTAAACACGCGCCCAASYYKAAWYKWSYWMTRKKRKSSSSMTTWMKSYYKYYYASRWRARWKTSAWWMRRTSWKTRCTCTGCGCATGAGTGGAGGTGTAAAGTG
TCACCATCCACTCTAAACACTCGGCAGASATTTWRTRSSASTWSRSYTTASTKRMYYKYTRRMYTKSYMYKTWSSAAYTYTSASATYKGCCTCCGGATGAGTGGAGGTGTAAAGTG
TCACCATCCACTCTAAACACCCGCATGTWYSMYATWKTSWYSRAWSMSTYRRSSMTKWSWMWSSYMMKSATMMRTYWTAWMMMWTSYKTCCTTCGCATGAGTGGAGGTGTAAAGTG
TCACCATCCACTCTAAACACAATCTATTWTKTTWKAKKASWTMYRWRRYYRWRSRMSYSYSRYMMSTMAYMYRKMKYSMWSAMRKKAKAAACAATGATGAGTGGAGGTGTAAAGTG
TCACCATCCACTCTAAACACGATGGTTAKRMSKYSARYTWKYKWYTMWYRRARWRARYTSSYRKRTWARRTYKKYYTAMRWRRAWSKRCAACGATCATGAGTGGAGGTGTAAAGTG
TCACCATCCACTCTAAACACTATCGGCAMMSSAWAWRSTSYRMTRYKMAKYWMMKMTWYTAYWMWAYRYYKKMMTRSSTTKYTYWAWWGGACCATGATGAGTGGAGGTGTAAAGTG
TCACCATCCACTCTAAACACCATGTCCTMARMTRKRAKYKSRSAWAWSWAMAMYMYARWYARMRMAMTRRATKYYATRYMKMRWMMWYTGACTATCATGAGTGGAGGTGTAAAGTG
TCACCATCCACTCTAAACACAGTCACAAKKTYRTRSKAAMMKRATKYRKWMYMYSTMRSMYYMSRTTMRTAWRRSTYRWAYRMAWMAYGTACGGTGATGAGTGGAGGTGTAAAGTG
TCACCATCCACTCTAAACACGGTGCGATYYTAKWSKSAYRKWWYWTYATSAWTTSMSSMWTWMYAKRSRKKASMMMRKWMATMWSYMSTTACAGTCATGAGTGGAGGTGTAAAGTG
TCACCATCCACTCTAAACACTGTCCTGTKATKSYSRTSMSTSRRMMKRKWKWMWWTRARRYSMKKYATYMSAKWTWSKKASTKWSSRMACACTGTGATGAGTGGAGGTGTAAAGTG
TCACCATCCACTCTAAACACCGTGAAGAWRWASKSYAKSAMMMWYYAWRRSWTYTWSKRRTWRSSTKRWARKTMSYYRKMSATKAYAKCCACCGTCATGAGTGGAGGTGTAAAGTG
TCACCATCCACTCTAAACACATTCTCCGSMYMSYAWARWKKMMAAWMTYRYMAWATYKYMTARRTAWYYTYKWSYRRKTMRAKSAWTTGAGCGTTGATGAGTGGAGGTGTAAAGTG
TCACCATCCACTCTAAACACGTTGGGCCTAKYTKAKRTSTRSRMSMSMTYSWWYTTYAMKYKRWYWSWYSYTSMAKYWAASMTRTSRMTAGCATTCATGAGTGGAGGTGTAAAGTG
TCACCATCCACTCTAAACACTTTCGTTCWSRRAYARYYWYAMKAYRYYYARSTASASTMTYSWTMTYSYMYMKRSTATSSRYSTKYATAGGCTTTGATGAGTGGAGGTGTAAAGTG
TCACCATCCACTCTAAACACCTTGTATGMKKTKARWAMAKRTRTTRKSWYKSSTYMWWRSATYWTKAKYYKWSAYSTARTRMMSTSTKCGGCCTTCATGAGTGGAGGTGTAAAGTG
TCACCATCCACTCTAAACACACTCAAGCTKKSMASTYTTAYYRSWKYKYWTRARASTKSYYWYYRKKAAYKSKKAWKTKYRRMRKMYTATGCACTGATGAGTGGAGGTGTAAAGTG
TCACCATCCACTCTAAACACGCTGCTGGKAWRWYTTRAMMTSAMMMRKRTWAWARSRKTYWYTTKYWTASKRSKTMARWTMRMWYARMCTGCGCTCATGAGTGGAGGTGTAAAGTG
TCACCATCCACTCTAAACACTCTCCGAGRMTKMSWATRWTMRKKARTMSSRSRTAYSRWKTSRYSTSRMTMKYAASAYAAKMYMMWSRGCGCCCTGATGAGTGGAGGTGTAAAGTG
TCACCATCCACTCTAAACACCCTGACACAASRYTRYWYYRAAMWRATRYKTMTYMMSYMYKSMKRWMYATAKSYKSTKYMKMKWAMKTTCGCTCTCATGAGTGGAGGTGTAAAGTG
TCACCATCCACTCTAAACACAACGGAGTSMAATAMMMSMWYTKKTTWSSWKTMSTSSYAYAYWWSAAKTKYWTYSYRAYTSWRTAMMTGATCGACGATGAGTGGAGGTGTAAAGTG
TCACCATCCACTCTAAACACGACCTTGAMWMWSKKARRYTTMMRKATKRATKMYAWYKWTSAAWKTTSSAYSMTSSAWSTYYWKSTWATATCAACCATGAGTGGAGGTGTAAAGTG
TCACCATCCACTCTAAACACTACGTGAARRWWWTWAMRYTSTYTWTARTTRASAMYTRTWTSYSRAKWYRSSRAYSKTSRWWWMSAAAAGTCTACGATGAGTGGAGGTGTAAAGTG
TCACCATCCACTCTAAACACCACCGCATYATTWRTWMKTTWWMATWMKSAKYKKAYAKKMWWYSKKAWYYSRYAYKKSKKKWRKKRRTCGTCCACCATGAGTGGAGGTGTAAAGTG
TCACCATCCACTCTAAACACAGCGCCCASWKTTWARTKTKTWKWRWWKMKYWSKKMMTTMSSRYYSAAMMWWRRMYRTTYTAKRRYRRATTCAGCGATGAGTGGAGGTGTAAAGTG
TCACCATCCACTCTAAACACGGCCAGCTTWWKAYKWTTMRSRYKKSTRWRWMRATYARWSKSKWSWYWWSMTRTWATSMMTKYRWSYACTTCGGCCATGAGTGGAGGTGTAAAGTG
TCACCATCCACTCTAAACACTGCGATTTMKRYWSAYWRYRWRARYAKAKKWSYTKTMRSSRKWTWYARAMKWATRKSWRSTTAAWSSYGCTCCGCGATGAGTGGAGGTGTAAAGTG
TCACCATCCACTCTAAACACCGCCCATAWYRRATRTMSASRTMMWTYTKRKTASKAASSSKAWRKSYRWYKYRSWTYYTYTKTRMASTTCTCTGCCATGAGTGGAGGTGTAAAGTG
TCACCATCCACTCTAAACACATCGGCAGMKMMAMMAARMTAAWTSWMTAATATYYYTYTMSYYWYYRTWKMSRKMTKYMAYWRAMMKMAACCATCGATGAGTGGAGGTGTAAAGTG
TCACCATCCACTCTAAACACGTCCTGACRKRTSTRKAMSRAARAARMKKYKYRMWSRRRKSRWYTTKKKTMMAKWTSYRKWMSSWWTTCACCGTCCATGAGTGGAGGTGTAAAGTG
TCACCATCCACTCTAAACACTTCGTTGCMYSMYWAKSSWRKSSMAKAYRKSKRMAAYRKTWKTWWMSYTRTSYSKYMYKMRSKWAWTAGGCCCTCGATGAGTGGAGGTGTAAAGTG
TCACCATCCACTCTAAACACCTCCGAGGYMYATKSWKARAAWSYYYRRSASKMMKRKRMYMMAARRYYMSWWRAMSKYMWKSSAMKYSTGCCTTCCATGAGTGGAGGTGTAAAGTG
TCACCATCCACTCTAAACACACCGCATCKASMMMWKRTWYTTMSRMYSKMRYTWMAYWTRTYMYYKTWYRWAATKRYYRKAYRYTMASGTCCGCCGATGAGTGGAGGTGTAAAGTG
TCACCATCCACTCTAAACACGCCCATTGYSMTKAMKKAKWKAYASSRKMWSSWWTTAMMMRAYTRMTWRAMWSKRWTSTSTKKKTMKMTTCCACCCATGAGTGGAGGTGTAAAGTG
TCACCATCCACTCTAAACACTCCGAGCGMWYTAAWTMRTTMYMTMTATAKYWKWRWKKTARSSKYYKRTRWWRWAWMARWKYYYMMKRACCCTCCGATGAGTGGAGGTGTAAAGTG

## Sheet: 126_116nt_R1_3_ATGCHBVD
TCACCATCCACTCTAAACACGAATCTATDTCTGGGADGTGDVGDTHVCAAVADGCGCGGVTAAGAAHATAAGAATBAGBVGVTABGDVCAAAGAATATGAGTGGAGGTGTAAAGTG
TCACCATCCACTCTAAACACTAAACGGTHGGTBADVGVHHBTVGACHHBDCTVCBAHATAGDBDBDTTBCBTBGDTHCBTHATATAHAGGAACAAAATGAGTGGAGGTGTAAAGTG
TCACCATCCACTCTAAACACCAATACGAACGABCHBHCCATDBTHTDAVCBTBVDAGCHHBVBTADHDHVCCVDHVHBDGGDHVHVDTTGAATAATATGAGTGGAGGTGTAAAGTG
TCACCATCCACTCTAAACACAGAATCTTBDBDBDTAVCHBHCTTCDBTBADADCHBHHTCHDBTHVDAADBTHVDGBCHDBVBCCDHDGTAAGGAAATGAGTGGAGGTGTAAAGTG
TCACCATCCACTCTAAACACGGATGGTABVBCCDHCHATATATBAGBVHGTVBGDVCGAHHACVGVTTHCCVHGVDBCDVCGGDBATVTTAAAGATATGAGTGGAGGTGTAAAGTG
TCACCATCCACTCTAAACACTGAAGTCACVCDBTCVGVVDBHCVDVDHHCTVGVHHBGCVGGDAHGDVHGVAHACVGGDGBVBVGGDAACAATGAAATGAGTGGAGGTGTAAAGTG
TCACCATCCACTCTAAACACCGATTACTHCCVHGBDHTBVGVGAHVDVDVDHHDVAVHTGACGABCHBBCBCDDHBBVDCBCHBBDBCCCAACGATATGAGTGGAGGTGTAAAGTG
TCACCATCCACTCTAAACACATAAACGCCDHVBHCTDHHADTTCVVCHDGTAAGABDCDCVGCGDTCGVVCDDTBCGVBTDTDAGGVVGAGAGTAAATGAGTGGAGGTGTAAAGTG
TCACCATCCACTCTAAACACGTATCGGGACGABCHDBTDCBDBAHGTTDDHVBHDABCHDHADTDDHVBVTTBCBDBDTAVCHVHBDGTAGAATATATGAGTGGAGGTGTAAAGTG
TCACCATCCACTCTAAACACTTAACTAGGDHVHVBGDCHBBCBGTCHVHTTAADHVHBBCACHCHATATATBAGBVHVADHCBVCGGDAGGATTAAATGAGTGGAGGTGTAAAGTG
TCACCATCCACTCTAAACACCTATAAACBBDVGVHHBGCVGGDBHCBVCGHAHHCVDVDHHCTVCGVTHDDVCGDAHTCVCGCHHGTVCGGACTATATGAGTGGAGGTGTAAAGTG
TCACCATCCACTCTAAACACACAATACGHGDDHHCVGGDGBVBVTVAAHAHAVHTGACGABCHBBTTTVCHBBCBCDDHBBHCCADHBATGAACAAATGAGTGGAGGTGTAAAGTG
TCACCATCCACTCTAAACACGCATGTCCBCDCBAHADTTCVVCHDGTAAGABDCDCVGCGDTBTVVTVDTDTHVDBACGABCHBHCCCCTGAGCATATGAGTGGAGGTGTAAAGTG
TCACCATCCACTCTAAACACTCAAGGTCADHVBTCCVCBTBGDTHCHDHVCCDCHBBHTCBCBDBDTAVCHVHGCABDHBHCDGDDHVGCGACCAAATGAGTGGAGGTGTAAAGTG
TCACCATCCACTCTAAACACCCATTCTGHHCTHCHVHVTTDDBABDBCACHCHATATATBAGBVGGDAHCCVCGGBBABVHVBCHVTVTCGATCATATGAGTGGAGGTGTAAAGTG
TCACCATCCACTCTAAACACAAGTCACAGVHCBHTVHGBDBCCVDVDHHCTVCGATHHTVCGACHGBVGVHHBGCVGGDAHGBVGGDGGATAGAGAATGAGTGGAGGTGTAAAGTG
TCACCATCCACTCTAAACACGAGAATCTBVBVTVAAHAHAVHTGACGABCHDBGDCHDBTHTDAVCBTBTBACAHADTTCVVCHDGTATATAAAGTATGAGTGGAGGTGTAAAGTG
TCACCATCCACTCTAAACACTAGTAGTTAGABDCDCVGCGDTDADGTCDTDCBVVHACGABCHDHGDGVCHBHDCTACHBBVCCVDHDAGTATAGAATGAGTGGAGGTGTAAAGTG
TCACCATCCACTCTAAACACCAGACCTABCDAADBTHTDAVCBDBDTAVCHBBDTCHDHDHHTCGCHBBTTAVDBTHBCCDDHBHBCCCGTACAGTATGAGTGGAGGTGTAAAGTG
TCACCATCCACTCTAAACACAGGTGCGTHCHCHATATATBAGBVCGVDBHCVCGCVHBDVGGDGBVBVGGDAHCCVCVCDBTCVDVDHATTAAGGAATGAGTGGAGGTGTAAAGTG
TCACCATCCACTCTAAACACGGGATGGAHCTVCGCAHCBVCGCHHGTVCGCBBTCVCVCCBVTVCVABBTDVTVAAHAHAVHTGACGACTTAGGGTATGAGTGGAGGTGTAAAGTG
TCACCATCCACTCTAAACACTGGTTTAABCHDHVDCHCHVHATTVHHADTTCVVCHDGTAAGABDCDCVGCGDTDADGTCDTDCBVVHGCTACGGAATGAGTGGAGGTGTAAAGTG
TCACCATCCACTCTAAACACCGGAGAATTAAGAAHATAAAVHTGDTDCBGHGDGTCAVAVDTDTGGCDDTCAVVGDDTCTBVDBDCDCTCTATGGTATGAGTGGAGGTGTAAAGTG
TCACCATCCACTCTAAACACATGTCCTCVGTHDTBTHGHBDTBTVVHBDTCADVGTDTCACVHADTBTDGCBDADAAGAGACGABCHVAACAATGAATGAGTGGAGGTGTAAAGTG
TCACCATCCACTCTAAACACGTGAAGTGHTTCDDHBHHTTBDHBBTTTBCBTHTDACDHVHHBCCDBDBDTAVCHVBCCGGCHDHGCGCACAGTGTATGAGTGGAGGTGTAAAGTG
TCACCATCCACTCTAAACACTTGTATCGHDHVHDTAACHDHVDCHCHVHATTVDHCHATATATBAGHAVHTGDTBTHGTVDTBTCVHBGGCACTGAATGAGTGGAGGTGTAAAGTG
TCACCATCCACTCTAAACACCTGACACCDTBGVVTHTATVGGDBHDTVHGAAHTCVDVDHHVBVCGGVHTDVGVCAHGGGAAHATAAGTGCATTGTATGAGTGGAGGTGTAAAGTG
TCACCATCCACTCTAAACACACGTGAAGAATBAGBVCGCAHCBVCGGDBTCVGVHHHCCVCGCAHCBVCGGDBTCVDVDHHCTVCGCAGTCAGCGAATGAGTGGAGGTGTAAAGTG
TCACCATCCACTCTAAACACGCGATTACHCBVCGGDBTCVGGDBHBCVGVABBBBVGVHHHVBVTVAAHAHAVHTGDTBTCVHBDTBTTTCAACGTATGAGTGGAGGTGTAAAGTG
TCACCATCCACTCTAAACACTCGTTGGCCVHBDTCCDGABDTBTHGTVDTBTCVHBDCDCVGTHDTTCHGADDTTCBGTCDTBAHGGAACCATCGAATGAGTGGAGGTGTAAAGTG
TCACCATCCACTCTAAACACCCGAGCGGDGTCHVTTDGTCCVTVDADAAGAGACGABCHHBVTTCCHHBVBCBCHDHVBACCBABABGCCCACCGTATGAGTGGAGGTGTAAAGTG
TCACCATCCACTCTAAACACAATACGTGBDHVHVTADCHVHBDGGDHDBBTGDDBDBDTAVCHVHVTADCHVHBDGGDHVHBDGACHDGAAGGATAATGAGTGGAGGTGTAAAGTG
TCACCATCCACTCTAAACACGATTACTCBGCCCDBAHATAADHBBHTACCBAHTDCTDHCHATATATBAGBVCGCTBGTVCGCAHCDVTAAGAATTATGAGTGGAGGTGTAAAGTG
TCACCATCCACTCTAAACACTATAAACCCGDCHVBVCGDCHVBVCGVABBTVCGVBHACVGGDAHDTVDVDHHCTVGGDCHGBVGVTDAGAGTATAATGAGTGGAGGTGTAAAGTG
TCACCATCCACTCTAAACACCATTCTCGBTTVCGAGBATVCGAGBATVCGGDBTCVHGHBBDDVGVCBBATVTVAAHAHAVHTGDTDTCGAGCATTATGAGTGGAGGTGTAAAGTG
TCACCATCCACTCTAAACACAGTAGTACHVDVDTCCHVVHDTBTHGTVDTBTCVHBDGTATVDBDTCACVHADTTCVVGBDCDCVGCDATAGAGTAATGAGTGGAGGTGTAAAGTG
TCACCATCCACTCTAAACACGGTTTAAGDGTGDVVDDTCTAGCCDTCTAGBHDTBAHGGTDTBTHGTVDTBTCVHBDTBGVVTHDADACTAGGGTTATGAGTGGAGGTGTAAAGTG
TCACCATCCACTCTAAACACTGTATCGGAGAGACGABATBAGBVGVBDBVDVHVCGHHTVHGAAHTCVGGDAHCCVHVATHTVGACHHGCAGCGTAATGAGTGGAGGTGTAAAGTG
TCACCATCCACTCTAAACACCGTTGGGCBDCTVCBAHATAGDBDBDTTBCBABBTCDCHBBHBTBHTBAGBVCGCBBDBVGGDAHGDVTCAGTGTTATGAGTGGAGGTGTAAAGTG
TCACCATCCACTCTAAACACATTACTCTHVGDBCBVCVBCBTCVGVBBHHTVDVDHHCTVHGBAHATVGVDAHGTVHVADHTDVHGTBAAGGATTAATGAGTGGAGGTGTAAAGTG
TCACCATCCACTCTAAACACGTTTAACABCDVGVTVBVDVTVAAHAHAVHTGDTCADVBGDTCTVGBADTBGVVHHDTCCAVVTDTTCCAGGGTTTATGAGTGGAGGTGTAAAGTG
TCACCATCCACTCTAAACACTTTAACTAHGBBDCDCVGTHDTTCBGGTDTBCCVVTDTTCHGTBDTDTDVHBDTCGGGAHDADAAGAGGGGGCTTAATGAGTGGAGGTGTAAAGTG
TCACCATCCACTCTAAACACCTTTCGTTTADBGACGVGAVTHCVBHATHGAHBGHGTVVABGVTAGCAABVVAVHABDDGHAVGCHDGTGGGTTTTATGAGTGGAGGTGTAAAGTG
TCACCATCCACTCTAAACACACTAGGGACBCGBAGHGAVDHBBDHVGBCTCDCGBABBHDVDAVTABAVABAHTGBGCGVCBTVGABVGTGGGCTAATGAGTGGAGGTGTAAAGTG
TCACCATCCACTCTAAACACGCTTTCGTTBCVDACACATBBAHVADVAHADCAVVAHAHVBVDVHGCBTTHAVHHAVDTAVBVGCGHHTTGGACTTATGAGTGGAGGTGTAAAGTG
TCACCATCCACTCTAAACACTCTATAATVBATDHAVAVTHAVAAACVCVHTDABVGVBBTBVDTBCBTCGDGAHDDADCCCTVCDGDVACGGTCTAATGAGTGGAGGTGTAAAGTG
TCACCATCCACTCTAAACACCCTTGTAATBTAAHGCTAVCBBAHHGHCVCGVDDACBTTCVABVBAHAADCAVAGBTTHGVCGATDTDCCGGCCTTATGAGTGGAGGTGTAAAGTG
TCACCATCCACTCTAAACACAACTAGGGBHAHAHBAGBHCVTHBCGDDGHBVHDGHDTBDDHGATCATBADCDATAAHVGTGHTBHCBAATGAACAATGAGTGGAGGTGTAAAGTG
TCACCATCCACTCTAAACACGACACCGCAGDCDCDCVAAACDBBAHGHVHBDAGADDCATAVBHGVCCADHAVVATABVTDADGTDBGCATGGACTATGAGTGGAGGTGTAAAGTG
TCACCATCCACTCTAAACACTACTCAACBTHGHAAAHBTGTGCVVBTBVDTDHBGVVGBCTCBACABHAVHTGHACBHTGBAHGABDGGGTGCACAATGAGTGGAGGTGTAAAGTG
TCACCATCCACTCTAAACACCACAATAGDATHGGGVTCBVATTVDGDCTVTHCHATBDAATBVHHVDGAHAVVATABACCVTBGAVBDTGTGTACTATGAGTGGAGGTGTAAAGTG
TCACCATCCACTCTAAACACAGCTTTCCTCHDBTDAHVBBTBGGTGCTVAGVVCTBVTVCCGCDHVBCGTGCAHTDVGBBDVGHHHDHGTTGGGCAATGAGTGGAGGTGTAAAGTG
TCACCATCCACTCTAAACACGGCAGACGCGVGATBCVCGDVDHABAGCGHTTCVDHCBGBAGTAACBTCHDADDHGHVHATCDDTCTCTTTGAGCTATGAGTGGAGGTGTAAAGTG
TCACCATCCACTCTAAACACTGCTGCTGHHDDHADTAGBGVTAATBTBGADCCBBTADTCDCCBCVHAAHABVTTTVGCGBHGGBBDDACTGTGCAATGAGTGGAGGTGTAAAGTG
TCACCATCCACTCTAAACACCGCATGTCTVHTCACTCBDBAAHABABAAHBVBVCGVABCTTTHDCVHDVVAVVDBGCGTVAAAHTHVCCTGCGCTATGAGTGGAGGTGTAAAGTG
TCACCATCCACTCTAAACACATCTATATHDVAGDCCVVDAGATGVATHDCHVAVVTCGHHDVVCVGCCVHGGGVVDDCGVDDVCCDGTGACGGTCAATGAGTGGAGGTGTAAAGTG
TCACCATCCACTCTAAACACGTCACAAACTCBTVGGTTCGCGTABCTBBCGDGADVVVHCGBCHCCVTGGGGVVAGACVHGVTDBBHATACGATCTATGAGTGGAGGTGTAAAGTG
TCACCATCCACTCTAAACACTTCTCCGAACVHGVBBGHTBBTTGTBCTGBGDDATDBGCBGHVBGACGAHBTDCDAGHBDGGTAVGGDAGCGTTCAATGAGTGGAGGTGTAAAGTG
TCACCATCCACTCTAAACACCTCAAGGTCTHGABVTDATABTCABAGBVTVGBBVACHDCAAACVTVCHDTGVVHGABAHCDABVCDDCGCGCTCTATGAGTGGAGGTGTAAAGTG
TCACCATCCACTCTAAACACACCTTGTATVDBDCHVHDDGTAAVBDAAGDCTTGCHGAGHTBGDBGHTVHDAHCCHCCVCVDVVHHTCATCGACCAATGAGTGGAGGTGTAAAGTG
TCACCATCCACTCTAAACACGCCAGCTTVAADVHBBCHTDTBVVTABBCDDGATGCCACVAGHBHCVHGDDDBTGVBVCHATDTGHHACTCGGCCTATGAGTGGAGGTGTAAAGTG
TCACCATCCACTCTAAACACTCCTGACTVCAGDCAHVTCHCCHVDHGTBADHHTCGDGAATDAHVHBBCHHTVDBCCTAHVGVDTGBGGCCGCCCAATGAGTGGAGGTGTAAAGTG
TCACCATCCACTCTAAACACCCCATTCAHCVCCGGVCDACACDDTCCCDDBHBDATCHBBCHHHACTHGCHATCBHHTADACVGTBGDTCCGTCCTATGAGTGGAGGTGTAAAGTG
TCACCATCCACTCTAAACACAAACGGACGCTBAHDTTHDDGCVBDBVGCBHCVGHTVDGBCTACVHDDGDHVDTHDHTDABCCTGGHGGAATGAAGATGAGTGGAGGTGTAAAGTG
TCACCATCCACTCTAAACACGAAGTCAGVVTHAHGAVGCBBGTDTBDVDVTDDGCVABCGGGHABHVTVHGATDGDABADTGDBHVTBTAATAAACATGAGTGGAGGTGTAAAGTG
TCACCATCCACTCTAAACACTAACTAGGBCGDVTCBHHVVTHDBTTHBBBDBDGDCHVBCGTGVAHDDGVCVVBDBDVAHBADBDBHBAGATTAAGATGAGTGGAGGTGTAAAGTG
TCACCATCCACTCTAAACACCAAGGTGCGBADVVGGAGAAHADTHGTGBHDGTAVDBTADBAGAVHHBHTGTGBVTHHVHAHHHTCDACGATCAACATGAGTGGAGGTGTAAAGTG
TCACCATCCACTCTAAACACAGACCTTGABVAGBAHABCDVVDBGBBGTCAGGDAADGHGTVCGCTHBTCCBVVATVTTHVCHGCAVAATATAGAGATGAGTGGAGGTGTAAAGTG
TCACCATCCACTCTAAACACGGAGAATCAHGADHATHTACHTGVCBACGHGDGBHTHBBHGATTAADGAVBGDHVDAGHHVHACHGBGCTATGGACATGAGTGGAGGTGTAAAGTG
TCACCATCCACTCTAAACACTGACACCCDHDAHAAGGTCBTABGTCBHDVCCVGTTHBBTCVTCADHDHTGCDADDCTBGDDHGATBTGCATCGAGATGAGTGGAGGTGTAAAGTG
TCACCATCCACTCTAAACACCGAGCGCGTHBHBAHCCHBTBVBVDCHVAADGDDDGTVGVVATCDVDVVCHHDDADBTHBDDTTDTTVTCATTGACATGAGTGGAGGTGTAAAGTG
TCACCATCCACTCTAAACACATACGTGABGHBHCHBGGABVGVVDBHBTBVDBDDHTAVDBGAGCAHDDCTHGBHAGGTCABAAVTAAAAGTATAGATGAGTGGAGGTGTAAAGTG
TCACCATCCACTCTAAACACGTAGTAGTTAAGATDTHHVCHDBAAVTDGDCTACGBTAVDGATBCAHVDTDVVGBDVBVBDTBAVHAGCAGTGTACATGAGTGGAGGTGTAAAGTG
TCACCATCCACTCTAAACACTTACTCATADVHGGHGBTBABHVGATABAHVGTGGHGAVCTTCBATDDAGCVGAGCCBDDAHBCBVCAGGGTCTAGATGAGTGGAGGTGTAAAGTG
TCACCATCCACTCTAAACACCTAGGGAATBAHGDVTCTDVHDBBCACAGTHHDBHBAGVBVDGBVTCGBBBCHVGAGAGTCBTDHCBVTGGTTTACATGAGTGGAGGTGTAAAGTG
TCACCATCCACTCTAAACACACACCGCTDHGHGBDHBGTHVHGTTCBCBGGDBCVHAHVHBHATADDVAAAHBDBCBBCHATABADCHGTGTGCAGATGAGTGGAGGTGTAAAGTG
TCACCATCCACTCTAAACACGCAGACCAAVTCDBDBDBBGCTCVVBTHTHGDHACACTTHTHHVGAGHAGCVVCADAHHDGDABGADTTTGTACACATGAGTGGAGGTGTAAAGTG
TCACCATCCACTCTAAACACTCACAATATDHAHTBTGCVBHBDCGAAGVDDVVDHVGHTAGBBVVHGVTTHGDHHGGDCDDHABBBVGACGTTCAGATGAGTGGAGGTGTAAAGTG
TCACCATCCACTCTAAACACCCAGCTTTVAAVATTAHAHGAVCHBVCTCABCBDBBVVAHBHDTHVGAHHGGVVCAVGBGBTHGABVTCCGTCCACATGAGTGGAGGTGTAAAGTG
TCACCATCCACTCTAAACACAAGGTGCCCTTBBBCBGCGDBTBCTCVABACCVGAACDABHAVHAHHHCVABHVGVVGCTHVHCAVBVAATTAAGGATGAGTGGAGGTGTAAAGTG
TCACCATCCACTCTAAACACGAGCGCCGBVDVGHDADCATTDVCCVBTVVADHBHGDBVBDTAAHTDBBCDDTHGBCGVDDTVDVVVCCATTGAGCATGAGTGGAGGTGTAAAGTG
TCACCATCCACTCTAAACACTAGGGATGHTTBTAHTHAVABTDTHDTTHBTGGHCBBHGGVDBVVDBABCHCDTHCVHHACGTCVTDHGGTTCAGGATGAGTGGAGGTGTAAAGTG
TCACCATCCACTCTAAACACCAGCTTTCTBTVTHTCGHTVDGCVGCVBCHDTHHHVDGVDTHTAVHAHDATCABADGGAAVBBTDVVDTGTTTAGCATGAGTGGAGGTGTAAAGTG
TCACCATCCACTCTAAACACAGGGATGGDBCDDBDTVBAGVVADHVBCCCCDGDAHAVTDBDACTHTVTTHBBTVBGACGGGHDHAVAGTTTGGGGATGAGTGGAGGTGTAAAGTG
TCACCATCCACTCTAAACACGGGCCAGCTVTBDHGADCCDGCAVTGCBVATGDGDCAHCCDDTVDBHBTATGCVCTDVHVAHHBDGCATTTTAGGCATGAGTGGAGGTGTAAAGTG
TCACCATCCACTCTAAACACTGGGCCACDDATBDAAGCHDHHDCAAHTGBCBHBGDAGBBCBBTDDDVBGHGTVHTCBTHHVGVGACHACTTTGGGATGAGTGGAGGTGTAAAGTG
TCACCATCCACTCTAAACACCGGCAGAGAHCDTAVBVDCVHGHVGTBVGHAVTHVCDDVCTHBVCGDGGTHGATVDTVDBGDHVTCATCCTTCGGCATGAGTGGAGGTGTAAAGTG
TCACCATCCACTCTAAACACATGGTTTAADVTDGVADDVTDHGGCBACGGTAHHACCHCCBHCDCDTAVVDDAHTHHTCBDHVGHGCGGACTGTGGATGAGTGGAGGTGTAAAGTG
TCACCATCCACTCTAAACACGTGCGATTVHGVHBTGGAHDHGCDBBTAACCHAABHBTHTACVGGDGTCGTHDCVGCBDDHADGCTTDTACTATGCATGAGTGGAGGTGTAAAGTG
TCACCATCCACTCTAAACACTTGGGCCTVBVBTBHCVAVBTBDAHHTAAVGCVTBHHBBHHBBTDBGDAACBBHBDDGGHVBHCTHHBAGCTTTGGATGAGTGGAGGTGTAAAGTG
TCACCATCCACTCTAAACACCTGCTGCAGVVGBDVAGHATVDHBCATACBVVCCTDDVBBBTBVBVVBHCTGBCTACDCCHTHAHGGCCGCTCTGCATGAGTGGAGGTGTAAAGTG
TCACCATCCACTCTAAACACACGGAGATBAGCBVGGGVBAHAVGAVTDDBACAADTBTGDAHDCTADAGGBHCBDCTAACCVAABATDATCTACGGATGAGTGGAGGTGTAAAGTG
TCACCATCCACTCTAAACACGCGCCCAABHDAVAVHHADVDHHBAHVGGBAVBDADHDTBGAGGBHBHCGAVATBADBCHGBDBGBHHCTCTGCGCATGAGTGGAGGTGTAAAGTG
TCACCATCCACTCTAAACACTCGGCAGAHDGHAGBCTHHCBVDHVDDDTAGVVVTGHDTGTTBABGDTVTVDTTBTDAATVGDGTDAVGCCTCCGGATGAGTGGAGGTGTAAAGTG
TCACCATCCACTCTAAACACCCGCATGTCVHDDCCCDCATGAAABVTVBBCTADAGATCGTBHVHATHDGVHDHVHVCCGCVDTTCCGTCCTTCGCATGAGTGGAGGTGTAAAGTG
TCACCATCCACTCTAAACACAATCTATTHGBBCHTHDVCCGAHCCBTAGADCVTCHGHDATVDCDGAVDDHHCCHVGGDGVVBHHGHVAAACAATGATGAGTGGAGGTGTAAAGTG
TCACCATCCACTCTAAACACGATGGTTACDHHBVTVATHAGGCHHGBVVHVCCCTTTDDGCBBVDHDDTHHDDHTDTTCTDVGHTBDGCAACGATCATGAGTGGAGGTGTAAAGTG
TCACCATCCACTCTAAACACTATCGGCAGBVHAHGCDCGVGVDBVBHCBGTVDDATBDGAAAHDCAAHGCAHDCBBDHDHTDHACGDBGGACCATGATGAGTGGAGGTGTAAAGTG
TCACCATCCACTCTAAACACCATGTCCTCCHBAACHHAHTHVACGBHHBTDVDAHDTAVTDCBBADTCHHATHABVVVBDCDGTAGTTTGACTATCATGAGTGGAGGTGTAAAGTG
TCACCATCCACTCTAAACACAGTCACAABBBAHGDGDVHHDVVCHADVHDDGAHBBBTDDAVVTDCVDBGDBATHHACCGAHCGGCVHGTACGGTGATGAGTGGAGGTGTAAAGTG
TCACCATCCACTCTAAACACGGTGCGATHHADTATTBDTDDAGACAHCABBBBTADCCADBCBVVCGAVDAVATDHGAAGCTCHGTAGTTACAGTCATGAGTGGAGGTGTAAAGTG
TCACCATCCACTCTAAACACTGTCCTGTBTTGCDHTGAAHDHACAHCHVHGVTVDAGHATTADCTDHAGBCGAGGATGGVAATADCDVACACTGTGATGAGTGGAGGTGTAAAGTG
TCACCATCCACTCTAAACACCGTGAAGACTCBCTGCTVDDVCTCHDTGTTHVHVGDGTGVCCCGAGGCACCVBCTTCTACCBTTBTDTCCACCGTCATGAGTGGAGGTGTAAAGTG
TCACCATCCACTCTAAACACATTCTCCGGDACCCVHBDGTGGDCTHHVDDCDTCBDTDBDCBAADGTVDGHDTVGGVDCAACHBBGAAGAGCGTTGATGAGTGGAGGTGTAAAGTG
TCACCATCCACTCTAAACACGTTGGGCCCVVCCCAVTDDBDHABBTTHHTTBAGTAAHCHBTHGVAAAHHTTGDVHGVHBTTVVTACTTAGCATTCATGAGTGGAGGTGTAAAGTG
TCACCATCCACTCTAAACACTTTCGTTCDBAVACHVCTTTATABBTGDDCCDCGCABAHDCBBGDBATTGTVVHHAVTDHVGBGHVHAAGGCTTTGATGAGTGGAGGTGTAAAGTG
TCACCATCCACTCTAAACACCTTGTATGBVGGGDCDTACCAGDAVTVGDCTGDADGDTBCVVCABGHACCTCAVCBHHGCBTAGTAGHCGGCCTTCATGAGTGGAGGTGTAAAGTG
TCACCATCCACTCTAAACACACTCAAGCTTDTAHAABBTATAVHHAVDHGAVHAHHGAAGBGTHVAADGACGHGBBTDTVGCVCDDAHATGCACTGATGAGTGGAGGTGTAAAGTG
TCACCATCCACTCTAAACACGCTGCTGGBCDCBGACDAGAHTACDGDHVBTHCGTBTBHBTAATGBBVGHHGGAGTBATDVGAVDDDCCTGCGCTCATGAGTGGAGGTGTAAAGTG
TCACCATCCACTCTAAACACTCTCCGAGDADCHCATVGCHVCHCADTVDGBBDVHDCTGVCCADHTHVGATGCDCATCTHHDHCTBAHGCGCCCTGATGAGTGGAGGTGTAAAGTG
TCACCATCCACTCTAAACACCCTGACACGTCGACTTDDTACCDGVGCHBHBTHBGBCABAHTCDBCAGVHGTBHTGHDHHGHVBCHTATCGCTCTCATGAGTGGAGGTGTAAAGTG
TCACCATCCACTCTAAACACAACGGAGTCTGVADAHTTAGGABGDTAGHTHTAADAGDDHGGDTDHDVGGAHCTGGHVGAGTTGCBGDGATCGACGATGAGTGGAGGTGTAAAGTG
TCACCATCCACTCTAAACACGACCTTGACDHADHBGTCGDVVVBVVTBBVBHBCGTHVTVCACTABAACDVGHVTDGTGCBDBGGBHHTATCAACCATGAGTGGAGGTGTAAAGTG
TCACCATCCACTCTAAACACTACGTGAABTBVDVCVDCCDCABVVCDAAVATGDVVCHAAADATBDCVDDHVGDVHHHTCBDGADTACAGTCTACGATGAGTGGAGGTGTAAAGTG
TCACCATCCACTCTAAACACCACCGCATGBCAACTGBCTBGHTAABHBCHBVBHAAGAGGBVBTVTBVDCVCBAHCTGVCBHDATDGACGTCCACCATGAGTGGAGGTGTAAAGTG
TCACCATCCACTCTAAACACAGCGCCCAVACTHAAHBGDVAGABHDDDAVVTDTDHADHGBBGCTBCDAHGDBBGAHGVDBCCCBBTAATTCAGCGATGAGTGGAGGTGTAAAGTG
TCACCATCCACTCTAAACACGGCCAGCTAHHDGAHVTACTTBDVTDVBTHTTHVGCGDTACDBDDTCHHHAVBDDHBVDVGCACHHVCCTTCGGCCATGAGTGGAGGTGTAAAGTG
TCACCATCCACTCTAAACACTGCGATTTBDAGDHVTHVVHVCHDGGBBCHTBGBDBBCHVDCADAGABGHAVVATDTDHVTCAVGVBCGCTCCGCGATGAGTGGAGGTGTAAAGTG
TCACCATCCACTCTAAACACCGCCCATAHHGTHAVDGCTBBAAHDBHGTGHTGBABGAVTVADVTHTGBTVBBVTBCTACVHDVBDCGTCTCTGCCATGAGTGGAGGTGTAAAGTG
TCACCATCCACTCTAAACACATCGGCAGVDAGDBVHDGDVHTCHBACACTCABDVDCATBDDADTCCCCCACGVHCVTGTHVVDBBAVAACCATCGATGAGTGGAGGTGTAAAGTG
TCACCATCCACTCTAAACACGTCCTGACHBGTHDBTVGHHGCBVADCBBGCTVCHATCCBAGTDVBHBTVHBHVHVAVTHGVCVABBACACCGTCCATGAGTGGAGGTGTAAAGTG
TCACCATCCACTCTAAACACTTCGTTGCHTHHDBDABCGHBDBBHTBHDTGVHCDGDBGCCGACHVDAHVGHCGBTHHVCGBAGDHAVGGCCCTCGATGAGTGGAGGTGTAAAGTG
TCACCATCCACTCTAAACACCTCCGAGGTATGVTTCHDHDGBHHATDBHBCDTAVVGGGBBVDAHABVTGBDHTAVTGGGTHHADHTDTGCCTTCCATGAGTGGAGGTGTAAAGTG
TCACCATCCACTCTAAACACACCGCATCAACVAVHGAVATDAHVGABHTCTVDCHGAHCBHCDTTGBGVHAATTCDTBGCDTTDDDCAGTCCGCCGATGAGTGGAGGTGTAAAGTG
TCACCATCCACTCTAAACACGCCCATTGHGHGCDBATGVDHAHHTCBCVTVHVADGHCDBHGHDADABCDVVHGAVAVTCDACGCDGHTTCCACCCATGAGTGGAGGTGTAAAGTG
TCACCATCCACTCTAAACACTCCGAGCGCABHCBBDGCGCTHTHAVVTCHBVHHHADDCDDVHVVHHGGCGCAADATHVTTDVGCHBGACCCTCCGATGAGTGGAGGTGTAAAGTG

## Sheet: 10000_8letters_124nt
TCACCATCCACTCTAAACACATTTATATATTTKKRRYGTTYAGYCCTTTCCGRGKKKMYAMATMTAAYTYAYGTCRRCACTCTTMCRYGMYAAAATATTAACTAATGAGTGGAGGTGTAAAGTG
TCACCATCCACTCTAAACACTTTATATATTTAGRGGMKKTMGCMYKKTTTKMCGGTCCMTCRTKGGMMGGATAACGARMKTGYMARMMTCYMAGTAATAATTATATGAGTGGAGGTGTAAAGTG
TCACCATCCACTCTAAACACATAATATAATACATCGRMGTRCRRTCMKGRTYKGAYRMAMKMRGTAMTMMCGKTKYRTGKCCMKKRACAKCMAGTTAATATGTTATGAGTGGAGGTGTAAAGTG
TCACCATCCACTCTAAACACTTATATATTTAGRKRTAYAKRCAKYKTCMKCKGCRYKMKMGGARGCKCTYCTMRTTYKKYCCRKCAYMCCGAGATATATATGTTATGAGTGGAGGTGTAAAGTG
TCACCATCCACTCTAAACACTAATATAATACATRRCYARMGRYARRYGATKYYKRAKACACGTRYATGKAAYRYYKMRKMRTAKYTTGRTMRGGAATTTAACTAATGAGTGGAGGTGTAAAGTG
TCACCATCCACTCTAAACACTATATATTTAGGKYMRMCKKYYRRACMKCGMAGMAMCRKGYYAAKYMRGMCRTMMTCRKCGMAYCYMKRTTYAATATCAAATATATGAGTGGAGGTGTAAAGTG
TCACCATCCACTCTAAACACAAATATTAACTAAGCGKAKGKRGMYRGTMKRKRYTAATMRKKKCKKYYMRCCTTKKTYTACCKKCKMCRTYRAATTTGTAAGTTATGAGTGGAGGTGTAAAGTG
TCACCATCCACTCTAAACACATTAAATTAGATMRMYMMKGCKCKYRKCYTKCMRCRATTAGAGCAAGCGKKRYRCMMCTCGCCRGYKKRRYCAGAATGAATAAAATGAGTGGAGGTGTAAAGTG
TCACCATCCACTCTAAACACTAAATAATTCTTGAYAKAYRTKRYMTMTKGTYGRATRKYRCMATRAKMMYKYRMYRKTRGYRAGTGKRGYYMAGATTCTATCTAATGAGTGGAGGTGTAAAGTG
TCACCATCCACTCTAAACACAATATAATACAGKTRTGGTTYGGYYMCTAATTYTMGKGTAMKTTTCMCAAAAKCGCMRYMTGMAKATYYRACGAATAGAATAAAATGAGTGGAGGTGTAAAGTG
TCACCATCCACTCTAAACACATATTTAAAGTCGKCGKKYRAACGGYTGTATRATYYKAARTTAYTRCGAYGKTMCRKYCGGGKTRMYRTRMRGGTTACAAATATATGAGTGGAGGTGTAAAGTG
TCACCATCCACTCTAAACACTATTATTATCACYGTMMYAAAYMACATRGCMRRMCTAAMTRYACCKRAMGMMMKCCKAGYYTCRARRARGTRGGTAAGTAAGTTATGAGTGGAGGTGTAAAGTG
TCACCATCCACTCTAAACACAAATTTATACGTKCYTTAKKMYKGYGGARRMCKRGAKRCYRGMAGTTACMCKYKKRAKTYTTYTMMRCCARTAATTTATGTGATATGAGTGGAGGTGTAAAGTG
TCACCATCCACTCTAAACACAATAAATAACCCAMTCKMTMAKCGYGMYMTYTAGMTYKMGAAKMGTMYMKTRTMYRYRKGTAMAKRTGCMGCAGAATAAGAATAATGAGTGGAGGTGTAAAGTG
TCACCATCCACTCTAAACACATATATTTAGGGAYGTGGRKRRYYAYARYRCTKYAYTCAGTCCTYGCRYKRAKTMAGYTAKMGTYRMAKAMYGAATAAAGAATAATGAGTGGAGGTGTAAAGTG
TCACCATCCACTCTAAACACTTAATAAATGGCMYTRCKTCGMGTMGYGGKCRCGYRATRAMYKMAKYTMMMRYTTYRTYRTYMAMGMKRKYAGGTAAATGTGATATGAGTGGAGGTGTAAAGTG
TCACCATCCACTCTAAACACAATATTAACTAAGGYYMGMGKCGARKTYRTRTYGKGYKMTAYCCAATKGYYGCAKATRATKCCCGRGKMYAAAAATACTGTCAAATGAGTGGAGGTGTAAAGTG
TCACCATCCACTCTAAACACATATTAATCATTYYKCKCGRCYTMCKGCMMAYKCTRGGAATAGAGAKCMRGMACCMTYYCTMKKRRCTGKARAGTAACAGATTTATGAGTGGAGGTGTAAAGTG
TCACCATCCACTCTAAACACTATTAATTGTATMMCCKKRMAAKRGMTRKRKMYCMYYGATYCYMGKGMGMKRCGKKMKGGGCGMRMTGMKCRAGTTAGTGAGATATGAGTGGAGGTGTAAAGTG
TCACCATCCACTCTAAACACTTAAATTAGATAKAAKCCKCRYGMCKAGAYKKTYYKGTKMCRKTTKAYATKYTYKCTKMRKGCRGKRKKMKRGATTTCAGATTTATGAGTGGAGGTGTAAAGTG
TCACCATCCACTCTAAACACAAATAATTCTTGRGGATCCKMYRAGMYAKAATRMAKMRGYAMMKGGTTRTCRCRKRTTTYTRKCYAGTCMGGGATATGTGAGATATGAGTGGAGGTGTAAAGTG
TCACCATCCACTCTAAACACATTAATTACAACACATTKRRCCKGRMKRCYGRKACMKGYYYRMATYARMTYTMKCKKYCKTTMATYRAGGCRGGATTGAGTATAATGAGTGGAGGTGTAAAGTG
TCACCATCCACTCTAAACACTAAATTAAGTTCGAKTMGAYYCAGYGCTRTCTCMYYKYCCTMAGYGCAYYARKKAMYMKYRRGRYTGYYAGYGGAATCTGTCAAATGAGTGGAGGTGTAAAGTG
TCACCATCCACTCTAAACACAATAATTTCTCTRCKKRMMMYKARKRACRCMGKYAGGYCYKKARYYCAACTGYRMYACRMARACCGTMTRKATAAATAATTCTTATGAGTGGAGGTGTAAAGTG
TCACCATCCACTCTAAACACATATAATACAGAGYKMGRCKCMGYAYCKKYRRKKACCGCYKTKRGGATCMGAMTGARKATYYRYYTMKRGMYTGTTTATTATAAATGAGTGGAGGTGTAAAGTG
TCACCATCCACTCTAAACACTATTTAAAGTCAAGMYKAYYKKRCGKKTTRMCYKKAMYMTGTKTTYMGCAYYTKGRGTAKCGTCAGRYTYAYTGTATTATAGTAATGAGTGGAGGTGTAAAGTG
TCACCATCCACTCTAAACACTTAATTATGAGTKYMGRRARAYMGMTKTTYMKRKMKMGGYCYRYRKMGGYACKKRKTGTYTAARMYCARCGACATAAATTATAAATGAGTGGAGGTGTAAAGTG
TCACCATCCACTCTAAACACAAATTAAACTGCMAACMRAGMKYCMTKKCCATKCGKKMKRAYYCMTRRCRCTGRRRCKYKRMRKRCRYKAKTCATTATATAGTAATGAGTGGAGGTGTAAAGTG
TCACCATCCACTCTAAACACATTATTATCACGYGAATKKCKYTACCTTMYYMKTCKTGRYMTRYMTMTACGKTRRAKKCTTGCRTKCCTTRACGATAAATTCTTATGAGTGGAGGTGTAAAGTG
TCACCATCCACTCTAAACACAATTTATACGTAMAMTCRKCTRGKRTRAMRGCGTKGGKGRATAACGKATKRTMAKYTRYMGMMKTGCRKKCGTATAACATTGTAATGAGTGGAGGTGTAAAGTG
TCACCATCCACTCTAAACACTATAATATGGTTMATGKAAAACTTARAMTGMATRYRRTRMARAGYKYRGGRGMCATYTTAKKRYRGYCMCCYTGATACTTAAATATGAGTGGAGGTGTAAAGTG
TCACCATCCACTCTAAACACTAATTATAGGACRRCCKTRAKCMKRGRTGGCCGGTYYMMRYGGYACKTMACYTGKGMATCGCYRYGGKACRGTGAAAGATACTTATGAGTGGAGGTGTAAAGTG
TCACCATCCACTCTAAACACAATTAAATCGGTMKRAMMTCGMKRAKGCTTAMAAYYTKCARGRYTYMARMGRARGKTRRCTYMGCYRTAGYGCAAATCTTAAATATGAGTGGAGGTGTAAAGTG
TCACCATCCACTCTAAACACATAAATAACCCATRTRARGYGKKMRYMYTRCTRKKGARAYGMAKMGACGGGTCMCGCAYGYMYCCGMGKMGTCAATTGATACTTATGAGTGGAGGTGTAAAGTG
TCACCATCCACTCTAAACACTATATTTAGGGAGAYMCMMGMGTRCAAMMARMAAGCMAMAAGATKGCATTKTTKCYCAGMAATAMTKGGTGRCGTTTCATTGTAATGAGTGGAGGTGTAAAGTG
TCACCATCCACTCTAAACACTTATTATTGCCTYMYACAKCKRYYKKKCCCMTTGKKTATCRYKAYMRTYRYGRATCCRMYARYAARGCRRTGTATTAATCATTAATGAGTGGAGGTGTAAAGTG
TCACCATCCACTCTAAACACTAATAAATGGCGCYYGGMTMTMYACKRTKRGKMYGMRKGMGMCRCMYCMYRYYKYGMGMGTGYCAAARGTCYTATAATACAGAAATGAGTGGAGGTGTAAAGTG
TCACCATCCACTCTAAACACTTTAATAAGCGCKAMYGRAGCKRTYAYTKKGKCCTACYRTGGMYMGAMAMAGYGCMYCAAKAAAMMYAKCAGTGATATTCTATTATGAGTGGAGGTGTAAAGTG
TCACCATCCACTCTAAACACATATTAACTAAAKYTCARGMAKACMMACGRGKRMTGYYYCGCATCARYYRKAKCYCMARKTTCYTTGKRTCTCAAATTTCTATTATGAGTGGAGGTGTAAAGTG
TCACCATCCACTCTAAACACTATTAATCATTAMAMYMRMGAMRRCKMGATRKGCYMYGAAGKCTRRTYTRGYRMAKCTMYYRYCATKKMTCYCAATTAACTCATATGAGTGGAGGTGTAAAGTG
TCACCATCCACTCTAAACACTTAAATTGAAATGAYMYYCKKYKMYGMCRCATYCRRYYAACTYTYCCMCTMYCTGTCACYYRCTAGGKYYCGCGTATATCATTAATGAGTGGAGGTGTAAAGTG
TCACCATCCACTCTAAACACAAATAATCTTACMRRCMCMRAGRYTMMGKGRRYMTYYMTAKGTCCRAGCYAYMGRTRKMMMYACAAAACATKTAATTCTCAATTATGAGTGGAGGTGTAAAGTG
TCACCATCCACTCTAAACACATTAATTGTATGYYCRRCRMMRAMTKYMYGAYGMMYKTKMRGRCMACMGYGGTYYACTGGKCGYCTYTCCKATAAATGACACATATGAGTGGAGGTGTAAAGTG
TCACCATCCACTCTAAACACTAAATTAGATAGTTCTCGTATTTRTCYACKRTMYTCYRMMKMKCAACKRTTTMRAKGAMYGYGCAATRMKKTTGTTTGTCTTTAATGAGTGGAGGTGTAAAGTG
TCACCATCCACTCTAAACACAATAATTCTTGAKYYTTYRGKCKTTGKGGMMMKCMRGYTKAKKGGMGTCGAYAGKRMGTAYRTKGTGTAMMTTGTATCACTGAAATGAGTGGAGGTGTAAAGTG
TCACCATCCACTCTAAACACATATAATGTACTMACYGRYCTAGYRAMAAGKAGYCKKCTKYACTKMYTAAAACMYAMRMYMMGKKKCCGTGYCATAAGTCTTTAATGAGTGGAGGTGTAAAGTG
TCACCATCCACTCTAAACACTATTTAAGATGTMKARTCAKKKYCGARYACGMTACGRYCKGYRCAAYATGYRAMCRGKTTKGRMACYYKTMTCATTACACTGAAATGAGTGGAGGTGTAAAGTG
TCACCATCCACTCTAAACACTTAATTACAACARTMKTMKYYYYTCKKARYCKCRCTYGAARGRCKGMCMAMRYCAMRTGCKCGTRCAKGRKACGAAACTCAATTATGAGTGGAGGTGTAAAGTG
TCACCATCCACTCTAAACACAAATTAAGTTCGGGCTKGCGGYGKRGGRYYRCTTAYKYCRKGAMKRYAAYCKCARKYCAGYTCTGGKRGKTACGATAGACACATATGAGTGGAGGTGTAAAGTG
TCACCATCCACTCTAAACACATTATTACTAGCRCKMKKMCMTAYAMTTMCTRTYYCTAACARTRRKAGACAYRTTYKKKMCMMATRACGTCCATTTATATATTTATGAGTGGAGGTGTAAAGTG
TCACCATCCACTCTAAACACAATTTATGTGATTGRMRKGGTAMYRCKAMMYKMMCTMTGCRAYATYRCGCAYTAGAYYYAKYGGKMMTMCGKATTAAATTAGATATGAGTGGAGGTGTAAAGTG
TCACCATCCACTCTAAACACATAATTTCTCTATTRCRRRRGKGKMYMRKRGTRCCKGACKGMKMTRYMRMRRGKTGKKKKRYYCGAAARGYMACATAAATTATAATGAGTGGAGGTGTAAAGTG
TCACCATCCACTCTAAACACTATAATACAGAACRTARCMRCYKTTTTKMCYTTTTMRTAYCKMTMTRTACCMKKKGYKRMYGGTRGMMYYMCGTAATAATTATAATGAGTGGAGGTGTAAAGTG
TCACCATCCACTCTAAACACTTATAAAGACTTCCKKMKACTYCMTGKTTRMMCARATKYTGRYYCYYATAKCGAGAACKMYACCYRATYKMRGCTATTATATTTATGAGTGGAGGTGTAAAGTG
TCACCATCCACTCTAAACACATTTAAAGTCAGKKGCRTYGMGATCRTGKTYYKMCYAGAYCYGAMCMYCGCGGTMGGMGCTCRKKRCCGMKTGCTTTATTAGATATGAGTGGAGGTGTAAAGTG
TCACCATCCACTCTAAACACTAATTATGAGTGTGYCYYGARYYGKTRYAGMCAGATRCYMKMMGCMCATTGKMRGMKKKRMCKGMTAYTRGYATATTGATAATAATGAGTGGAGGTGTAAAGTG
TCACCATCCACTCTAAACACTTTATTTCACACKYMRCTARKYKTCRRCKCCCYYGTGGTAAGGCTTGTMMYRCYYRYRGKYAMRTYTMRGAMATAATCTTACAAATGAGTGGAGGTGTAAAGTG
TCACCATCCACTCTAAACACAATTAAACTGCAGMYMAYRGGGYACCCCRTRRMMYTRYGMKKYRGARKKRKRGKAKCMAYTYGKAKKRCKCTACTATGTTTGATATGAGTGGAGGTGTAAAGTG
TCACCATCCACTCTAAACACATAAATAGTCGTYGKYRYAMKGAMGTMYMKYCATTYMRARKAACYAGMCKRGAKMKKGYMKAMGMRKAKMKCGTTTAGTTTGATATGAGTGGAGGTGTAAAGTG
TCACCATCCACTCTAAACACTATATTTGAGCTGAGKTGKGTRYYRRCGTGGCRGARRYMTAYRKCAAYTCTTMYMTRKCRATGACKACTAAKGCAAAGATAATAATGAGTGGAGGTGTAAAGTG
TCACCATCCACTCTAAACACTTATTATCACGAMARMAARAMMKKRRGCGRTMGTMCYYRCAKYTRTCCRMMKYYTAAGCYKYAKRGGRMCGYGCATACTTACAAATGAGTGGAGGTGTAAAGTG
TCACCATCCACTCTAAACACTAATAAACAGGCATRGYTYGTYYCCCYCMCYRRGGCATAKAYRMRYRTYTKTCGTYKKRATGAKRCAAMGRMATATTAACTAAAATGAGTGGAGGTGTAAAGTG
TCACCATCCACTCTAAACACTTTAATAGACCGCRTKKCTMYGCGRYGKYCMKTCRATKRKYGCRTRGGGAYMRRYRTYTMTRTKMGKRYARKATAATTTCTCTAATGAGTGGAGGTGTAAAGTG
TCACCATCCACTCTAAACACATTTATACGTAACAAATCYYKMMATCYCTYRMMRCCYCYMYYMMRAGRKTACKGMGAYCCRRKCGGYACMMCACTATATCAGTTATGAGTGGAGGTGTAAAGTG
TCACCATCCACTCTAAACACTTTATATGCTATYARMMCRGATGYYKCGTTMYYKMYCMTGMGGCYGYTAYYYGAGACTAAGRTYKMMMAATRGTTAATACATATATGAGTGGAGGTGTAAAGTG
TCACCATCCACTCTAAACACATAATATGGTTGGGKGCYMMCMTTCGYKYTCYYKKYAARYYATMCGKATCMRRRATRRKARYMAKYCGMMMGGTTTAATCAGTTATGAGTGGAGGTGTAAAGTG
TCACCATCCACTCTAAACACTTATATACCTTCTMTGCTMMCKAKTKKKMGRCMRCKACATKKKRTMMGKYMAARYKRARKKTYGCRTAGAACGCATATTCTCTAATGAGTGGAGGTGTAAAGTG
TCACCATCCACTCTAAACACTAATATAGCAGTTTMMAGTAMKAMTMAGRMYTGTTKYKCRRYYRTYKRKTKKCYCRKMATYGRTCRYGKRATATTTACACTTATATGAGTGGAGGTGTAAAGTG
TCACCATCCACTCTAAACACAATTATAGGACGRCRGTYYYGKYRRCYCRGCYKYMRRMMAMCRYCRACARCTACYYGKCYKRKTCYATARMMATTAAGTCTGTTATGAGTGGAGGTGTAAAGTG
TCACCATCCACTCTAAACACTATATATCCACCAKATMGKGTKRGCRCAMYMRRMAYCKRTRYKMYMTMRKAAGKCKAGCCAKGCCGTKKKMMACAAACTCACTAATGAGTGGAGGTGTAAAGTG
TCACCATCCACTCTAAACACAAATATTGGCATTKMRYCMCCTKRCGGGMCRCTGTCYYMTKTYRRGMKGTTCATGCTTMCAMGRAAYYKRTMGTATTCTCACTAATGAGTGGAGGTGTAAAGTG
TCACCATCCACTCTAAACACATTAAATCGGTATKKMGKMCGKTCGYGKYGAKYCKMRTYAAKAGTCMTKRMRKAGKGRTYKKKTCYKCTCMMGCTATCACTTATATGAGTGGAGGTGTAAAGTG
TCACCATCCACTCTAAACACTAAATAACCCAAKKCTMAKTKKYTGTATRRAMRAMMATMATRKTYKCRGTGYKTKCAYGAGGMGAYAMTKKYGCTTTGTCTGTTATGAGTGGAGGTGTAAAGTG
TCACCATCCACTCTAAACACAATATAACGCTCCCACMGAAKKGYRYRMATRKMKKAAYMAACTYRGAACKKKTKRKTGACTMKRKRTYMRKYTTTATATATTTAATGAGTGGAGGTGTAAAGTG
TCACCATCCACTCTAAACACATATTTAGGGAGMMCMGYKTRYCKKKCAYCYYTGGGGMCAYKGRTMMAGMRRATTMAGYTGYCGAMYCKCKGTCAATTTAAATTATGAGTGGAGGTGTAAAGTG
TCACCATCCACTCTAAACACTATTATTGCCTGACTRYRGMYTKYMCACYMYRKYTRCCGMARRCKYGARYCKKATRRARATGTCTCCMMCCACTATATTAAATTATGAGTGGAGGTGTAAAGTG
TCACCATCCACTCTAAACACAAATTTACGCCAGCMAKCKCGYKCMGARTTKAGTGKYYRKARCMGYYMTCTTYRRGYTTAYCAYYKRAKRGCCCTTAATATTTAATGAGTGGAGGTGTAAAGTG
TCACCATCCACTCTAAACACAATAAATGGCGGYMGGTMGKTAYYRMYATGCKMKTKARRGMCCYAMAKMRRRRRYTTTRTMAMGATAGGRGRCCTAATAATGAAATGAGTGGAGGTGTAAAGTG
TCACCATCCACTCTAAACACATATATTCGGCCTRAKMTACRCTRTGYMTAYARTMCKRYYRTKMYTKMATMGACGRGMTGGMACMKAGRTTKTTAAACTATATTATGAGTGGAGGTGTAAAGTG
TCACCATCCACTCTAAACACTTAATAAGCGCGTAATYKCYRYGAMTGGMAKCAYRKTRMYMGCATCAACGRYYAYTRCMYMYTRRTKGATMCTTATAGAATCATATGAGTGGAGGTGTAAAGTG
TCACCATCCACTCTAAACACAATATTGATAATMCRKAMKYYCAAYRMTKYTYCGKTAAKKYCTAGGCRAKTGTKCGGYMARCRGCMTCTYRMTCTAAGTAATTAATGAGTGGAGGTGTAAAGTG
TCACCATCCACTCTAAACACTTAAATCAATTTAAGMTYYCRRRYCRKTAYCTTMCARGMGMAATKTKAMRRYGYGKYMCYYYRCKCMYYYCTTCTTACAAAGAAATGAGTGGAGGTGTAAAGTG
TCACCATCCACTCTAAACACAAATAACTTATCCTAGMMYGMTACYCTRATRKACKYMMAGRKRAGGYMRTCKTMGTTTGRCARAGYAMTMRYCTTATCAAAGAAATGAGTGGAGGTGTAAAGTG
TCACCATCCACTCTAAACACATTAATCATTAGGTTTMTAAYACYGKRGCKKMTYCMGAYTKTGCCGTCAYGGRATARTYKRGYGKGYTCGGACCATTCTATATTATGAGTGGAGGTGTAAAGTG
TCACCATCCACTCTAAACACTAAATTGAAATGGCGTKAGYKKCYYTGAYKGTGACMYCKGKKMCAKCCGTRGMKCGRGGGAGMTMKRKAACACCAATGAATCATATGAGTGGAGGTGTAAAGTG
TCACCATCCACTCTAAACACAATAATCTTACAGMRMGYGKATRRYKCKKYMTRMMAKCKMKRYMGKRYKTMTTRGKYYGGYGKCCRRKKKCCTTAAATTGAAATATGAGTGGAGGTGTAAAGTG
TCACCATCCACTCTAAACACATATAACATTGTGTMYTTRAGCRCCKYKKMMMMYKMRMTCAAKYGTMRCTCKTGYGRAGKCACMRMCMGKGTTTATAAAGACTTATGAGTGGAGGTGTAAAGTG
TCACCATCCACTCTAAACACTATTTAGAAACTYGKTTKAYYMYGRMRMYKRGRKRAYCYRGMTCACTGKYAAMYARTYTMATRGKMRCRRYATCTAAATGTTAAATGAGTGGAGGTGTAAAGTG
TCACCATCCACTCTAAACACTTAATTGTATGAAARMGGTGRAYRATYRTAKAMCMTGMAKTKTCAYAAYRACGCMGGTYYGKTRCRCCAYMGTCTTATAGTGTAATGAGTGGAGGTGTAAAGTG
TCACCATCCACTCTAAACACAAATTAGATAGGGACRTMCRAMMTCTTCYRYTCAAYGMKRKYGGTYCRGTRMKCTKCYTKTTCGTTMMYRGYCTTATTAGTGTAATGAGTGGAGGTGTAAAGTG
TCACCATCCACTCTAAACACATTATTGTTTCCGAMAKRMTCYKGCGTGRGYCYGYRKRTRTTRTYYCRMCCMYKGMAAMMAAYKAKAAAYCMCCAATAAGACTTATGAGTGGAGGTGTAAAGTG
TCACCATCCACTCTAAACACAATTTACATCTTAGCCAAACAMYTMMKTKYAYCKTGTGMMRKGRAGCGRTYMAYCKKMRGYRTYTCRTARGGTTTATGTGATAAATGAGTGGAGGTGTAAAGTG
TCACCATCCACTCTAAACACATAATTCTTGAAGRRRTGYTRMYRGCTKKMCRKYKMYCRRCKYYAGAMTTRGRMGTCYAMAYCARCRYTKMCTCAATCTGTAATATGAGTGGAGGTGTAAAGTG
TCACCATCCACTCTAAACACTATAATGTACTARGKCAYCGCKTMKAGCGYMKCATGGCTGGGGGYYMKKKKRYTGARAKMKRYRKYMGAGTCTCATTGAGTCTTATGAGTGGAGGTGTAAAGTG
TCACCATCCACTCTAAACACTTATAAGAAGATCCCMCRGKTGCRTCRRCKMCKMGACGTYGTTAYRCACTGTRRKATCACYTKGCKCRGKKYCTATACTGTAATATGAGTGGAGGTGTAAAGTG
TCACCATCCACTCTAAACACATTTAAGATGTGARYAACKAKYTRKTAMYMKMAAYYKKRMGCTMACATYYYRAKGGMKARYCYYAAKMRMCRCTAAAGAGTCTTATGAGTGGAGGTGTAAAGTG
TCACCATCCACTCTAAACACTAATTACAACAGAKMRMCAMCYGRKGYTARYYAKKAYRYMGMRCAMGARATKCTGARCCMRGKTRRKCMYCRCCTTAGTGATAAATGAGTGGAGGTGTAAAGTG
TCACCATCCACTCTAAACACTTTATTCTAGTCKMRGTCKTTKYCRKKAMCKCCKTCRMCKCACYYKGKKKCRYKMKCKTYTATMGMAMCGATCCTAACAGAGTAATGAGTGGAGGTGTAAAGTG
TCACCATCCACTCTAAACACAATTAAGTTCGAKKMGCARGTKAGMCATMGGMKRRRGGGKYKTTYTRYGYCYKKCRGGKTAGTAGTAGTKTMAATATTGATAATATGAGTGGAGGTGTAAAGTG
TCACCATCCACTCTAAACACATAAATGATGCTKAKRAYYAGGGTYKKAAYYCRYRYTKCGKTTYACKYYCYTKRMMTTCMKKCTCTACKKCYAATTTACATCTTATGAGTGGAGGTGTAAAGTG
TCACCATCCACTCTAAACACTATATTCAACGTCMGGAYKATGGMGKCAYMYKGATGMAGRGKAKYRTAGTRKKMRCTGMCYCCAATMAAYARAGAATAGAATAAATGAGTGGAGGTGTAAAGTG
TCACCATCCACTCTAAACACTTATTACTAGCAKCTMYYKMKGTTYRGGTRYCCTRGKKARTARRTGGYCTMTCKTMKCARKKMGRGMYGKYRAGATTTCAAGTAATGAGTGGAGGTGTAAAGTG
TCACCATCCACTCTAAACACTAATAAGTACCCKMTGAGMGMAACYKKMKYGYRTMGRYMYKCKTKAYCYMMKATTRGRCRGYACTYCAKATYGAATAAGAATAAATGAGTGGAGGTGTAAAGTG
TCACCATCCACTCTAAACACTTTAATGAAGGGTTTCYKKCTYACYCCAMCAGGAGKTTTYRMCRTAKKARYMCYTRGARGYYYYYMCATKARGGTTATGATAATATGAGTGGAGGTGTAAAGTG
TCACCATCCACTCTAAACACATTTATGTGATAMYCACATMCARTKAKTTMYKMMMMMKYMARRCYCKTGKGRATYGGGKCCYKYTACMTRRGGGTAAACATCTTATGAGTGGAGGTGTAAAGTG
TCACCATCCACTCTAAACACTAATTTCTCTAACRTMRYGMGCMARYYCTTRMYAGTYCGRRRKKYYKKRCKGCYYGACTRGTGTTTCTKRMKAAATACCATGTAATGAGTGGAGGTGTAAAGTG
TCACCATCCACTCTAAACACTTTATACACATTGRGCGYTYMAGTGYGARYGYKCKAKTTAKATRYAGKCMRKAGKTGKYTRMGGTARTGMKKAGTTAGCAACTTATGAGTGGAGGTGTAAAGTG
TCACCATCCACTCTAAACACATAATACAGAAGGKRRTRCMYRRYTTRKKAKMMTMMYGCAKRYGKRCYGAYGAKKYKCRCCKACRMTYCKMGGATATGCAACTTATGAGTGGAGGTGTAAAGTG
TCACCATCCACTCTAAACACTATAAAGACTTGGRAGKYYGCGYCRMRTCGMRYCRCRCMKTGAKARRRYYAGYCGRTYCYMCAMCYTAYYRMGGATTGGATTAAATGAGTGGAGGTGTAAAGTG
TCACCATCCACTCTAAACACTTATATGTCAACARYYYTTYCTMRTTCAYKRTYGAGMKAYRGAMCTYRKTYMMCYCRTGCRKYKKKATKKYAGGAATCCATGTAATGAGTGGAGGTGTAAAGTG
TCACCATCCACTCTAAACACTAATATGACTCTTRMCCRYRCYKTAKRKMRMGGYKYRRRYRRYCMACTKRYCGKRAACKRKKMMATCYYMTTAAATATCGAGAAATGAGTGGAGGTGTAAAGTG
TCACCATCCACTCTAAACACTTTAAAGTCAGARMMCYCTTYCTYMMMGRMMGKYTYCGCRCMYRCCGCTAKGMGATTYGARGRKMGRMARGRAGTAATGGTATTATGAGTGGAGGTGTAAAGTG
TCACCATCCACTCTAAACACAATTATGAGTGGKATMRGCAGCACCTTRRAAMCGAMKMCKRRYCGTMYKRCMAGKGKRAKMYKAMCRGYGCMAGTTAACGTCATATGAGTGGAGGTGTAAAGTG
TCACCATCCACTCTAAACACTATATACTCTGCTMMKAMAYKCKYCKRKMMKKAMGKKTYYMRRKKYAGRGAKTMTYCMTRKRRGAARGRGTRGATATACGTCATATGAGTGGAGGTGTAAAGTG
TCACCATCCACTCTAAACACTTATTTCACACGTYMYAGMCTMKTMYMMKCYATCAMMAMGTCYCARYCCRKYTRMGGAGRRMGGKCYTTTYKGGATTAGGATTAATGAGTGGAGGTGTAAAGTG
TCACCATCCACTCTAAACACAAATATCAGGTTGMGMGAGKGKCMRRRGMTTCAGKRCRKKRYCATCTCGTGGATKTCKGRCTGGMGCMRCRGGGAATTCGAGAAATGAGTGGAGGTGTAAAGTG
TCACCATCCACTCTAAACACATTAAACTGCAAAGRTCACTRTCKKRRGKTGGCRTTTKAMRTYAMGTKCCCGAATGCKMMYTKAAGYCRRCAAATATCGGAATTATGAGTGGAGGTGTAAAGTG
TCACCATCCACTCTAAACACTAAATAGTCGTACMAKRRTAYKRRKCKACAAMGYTCMTKKYGRYCAATKARYKRKGCRYCAYGCCGCCKKRGAATTTGCGACATATGAGTGGAGGTGTAAAGTG
TCACCATCCACTCTAAACACAATATAGTGGACMKAGCGMGTAAMYAMKAMCCKKGMAMTAYAYGRCGTYATCCRRTGTCRRGACTCKRRKMMAGAATGGGTTTAATGAGTGGAGGTGTAAAGTG
TCACCATCCACTCTAAACACATATTTGAGCTGKYGTRTKMCCTAMMKCAMMYGRRYCYRARYRTTGGCGCKKATTTGGYCAAYCGTRTKGYCAGATTCCGTGAAATGAGTGGAGGTGTAAAGTG
TCACCATCCACTCTAAACACTATTATCACGAGKCYMKCRKRAYYRAMACKGTAGRGRCGRCRKKTYRTKRTYTGGTMTMGCMKGTATAMGGMGAATAGGGTTTAATGAGTGGAGGTGTAAAGTG
TCACCATCCACTCTAAACACAAATTTGTGGGATGGTKAMMRYGTAKCGYATCCRCKMAAKTMRKRGKACCGYKGMTMYTMYGKGGKYKTYMTGGTTACGGAATTATGAGTGGAGGTGTAAAGTG
TCACCATCCACTCTAAACACATTATAGAGCCTTTYTCAATMTRCTYGGGRKTGYARGAMARATTRTCKCCGRMKTTTKYTYKTMYYYRAGKAGGTAAGCGACATATGAGTGGAGGTGTAAAGTG
TCACCATCCACTCTAAACACAATAAACAGGCGKCTRYYMKMMKMMRGKMATAMKKCCYARAYRRGMRRTGTAGYMTTRTTYGTCYCYACATKTATAATGTACTAATGAGTGGAGGTGTAAAGTG
TCACCATCCACTCTAAACACATATATCTGCGCARRAYGAYYKRYGTAKKCKCTCRTGAMMRMMRYTAATMGCTMGCMKRKTGTKYKYAGYYATGATATCTTTATATGAGTGGAGGTGTAAAGTG
TCACCATCCACTCTAAACACTTAATAGACCGGYKAYTTCMGRAYMTRYYARYGKRTTGCTTRYRCKGAYTCMTGMAMCRMCMRTKCTMCKAACAAATTCTTTATATGAGTGGAGGTGTAAAGTG
TCACCATCCACTCTAAACACATTTATGCAAATAAYAMTRCKCCKGGAGCGKRTKKKYMRMMMMAKYKGRCKACRRYATMAKAAAYGMCYCMRCAATTAGTTGTTATGAGTGGAGGTGTAAAGTG
TCACCATCCACTCTAAACACTTTATACGTAAAAGRGYRMCYRKMTCARTAGYTMRCTGMKRGGCAYMKYTACTMTTRMGMCCGTCGYGRMKRTAATTCCTATATATGAGTGGAGGTGTAAAGTG
TCACCATCCACTCTAAACACATAATACGAATCACGKMAATGKCRCCRKTTTRAGATGMGRYCRTKKRGMTGRAKGMMAYTTMKMMKARGMGYTAAATGGTAGTTATGAGTGGAGGTGTAAAGTG
TCACCATCCACTCTAAACACTATAAAGGTTACRGTRMYKMACRKKKRGGKRMYCMRYGMARGACMACCYATRMGTYCTRKMGYGCKRGGKRRTGTTTGCTTAAAATGAGTGGAGGTGTAAAGTG
TCACCATCCACTCTAAACACTTATATGCTATGTTYKMTMGYMMKAKGGGAGGAATAKMYGGCGRYAYYTKMMKKMGRCTCCKYKRMACYTGYTGTATCGTTCTAATGAGTGGAGGTGTAAAGTG
TCACCATCCACTCTAAACACTAATATGGTTGACTGGTRKTAKKRGKMAKAAGTRYCYGKGTRMCMGRGKYYCRKMTMYMYCGAMYKYKGKCRCATAAGCTTAAAATGAGTGGAGGTGTAAAGTG
TCACCATCCACTCTAAACACTTTAAAGCTACTMKKYARRCTKTKTRCGMYTRKMMGGCKKAGKKGYCGRTGMKRYTYKKYRYGTTYCYMYRTCATTACGTTCTAATGAGTGGAGGTGTAAAGTG
TCACCATCCACTCTAAACACAATTATGGATCCATCCCMAMKYCCMAYKYYRRRAGTKYRTCGGMTMRRYMACYCRRRAYGMATMTYRTMYTKCGAAACCTATATATGAGTGGAGGTGTAAAGTG
TCACCATCCACTCTAAACACTATATACCTTCGRMTYKMMYACKYTMCKGGCAGARCGCRMYMRGYAYATGMRAMAMTAGKAYGYMKRYCTMKCGATAGGTAGTTATGAGTGGAGGTGTAAAGTG
TCACCATCCACTCTAAACACTTATTTCGTAGCCMARMCRTTKTACTMGTCKKGYRGTRCAAYRYCYMMRGCAKTRGTATTRTRGARKYAGYMTAAATAGCTGATATGAGTGGAGGTGTAAAGTG
TCACCATCCACTCTAAACACAAATATCGAGAACYCCKYGMAGKRGAGKCTCRTYRKRTMKCTYMYKKYMGYAYAKMKKRAMAYTMTMCRYRMTGTTTACCAATAATGAGTGGAGGTGTAAAGTG
TCACCATCCACTCTAAACACATTAAACCACTTGYAGCRTTKRYYKCMACCACRYTTGGGGGGKTYTYRRCMCGRKCGMMCYTKTRYGGKAKTTGTATTGCACAAATGAGTGGAGGTGTAAAGTG
TCACCATCCACTCTAAACACTAAATAGCTGATMTRKTCCTMCGCKRMRKRAYAARRKGKGKRTCTKAAGTCTAAACAAYRRRRRMKYRKTAKCATAAACCAATAATGAGTGGAGGTGTAAAGTG
TCACCATCCACTCTAAACACAATATAGCAGTGKMCCGKYAMAMYKKCKATTGYRTCMGCGARMCGCMGGYARTTMTYCMYKCTTGAMKYAKCCATTATGCACAAATGAGTGGAGGTGTAAAGTG
TCACCATCCACTCTAAACACATATTTGGACACAMMRMRAAYCAKATMCMKYGAMCTGYARYACYAGMTMCGKKGGRKMKGMAKCGCAYKKGACGATAAGCTGATATGAGTGGAGGTGTAAAGTG
TCACCATCCACTCTAAACACTATTATCGTGTCCYRARGKYYMTARAARRYKKARYRRCACMAMRYKGKMARTGTGCCGGRGYTTAAARGCTCTATTAGCCTATAATGAGTGGAGGTGTAAAGTG
TCACCATCCACTCTAAACACAAATTTGCAGCTMRTMCTGCTAAGMGTKKYCKYCTGCGGACCRGYRMAYGMGKMYKYYRMRRCMGCKKYCYATATAACGCTCAAATGAGTGGAGGTGTAAAGTG
TCACCATCCACTCTAAACACATTATAGGACGAARGGTGMKRMRRRTRTYAGKATAGCRKKYYTCKGKRYMACMAARKGCKTGATMTCYKKRMTGATACCCATTTATGAGTGGAGGTGTAAAGTG
TCACCATCCACTCTAAACACAATAAACGAGGCMRCGYKMKRRMARRMCKYCCCGKRRMRYYGCGKGTATRYMCGAMAKCTKCGKYTGCAAACTGAAAGGCAGATATGAGTGGAGGTGTAAAGTG
TCACCATCCACTCTAAACACATATATCCACCGKCRKYTGGCGRYKAGMYYKKMAMRATRMKGMYKGAATKMMMCRRAGRYYMCAGRRCAYACCAAATCCCATTTATGAGTGGAGGTGTAAAGTG
TCACCATCCACTCTAAACACTTAATAGGTCCCTAKGKYYTCGRKRKYKGMTYCMGAGAMARMGKAMYYTRYAGKCATYKGGYYTTTYTATARCAATTGGCAGATATGAGTGGAGGTGTAAAGTG
TCACCATCCACTCTAAACACAATATTGGCATAGGCTTCCRCRGMACGMKKCTGMCGRKKRATGAYGYGKMKRCGRYRKKYYTATYMYRYGCKCGTATGCCTATAATGAGTGGAGGTGTAAAGTG
TCACCATCCACTCTAAACACATATTAGCCTATYCACKKGGKRTMYAYMMGRMKAGMCYMYCMYGKGKCAKKCGYTTAMCRCCGATRGGRMMMCGTTTCGCTCAAATGAGTGGAGGTGTAAAGTG
TCACCATCCACTCTAAACACTATTAACCGATTAYTTMKYKYCTCARRRGRRGTKMMYAKGYAGMTTYMMCRMTGKACRMCAKTCRGCTAKRRATAATTCTTGAAATGAGTGGAGGTGTAAAGTG
TCACCATCCACTCTAAACACTTAAATCGGTAAGMKTMYYGKATRATYRYGKMMATTACCGKYYGRGRRKTGTTRGRYGRGYMYGTMYYGTACACTATACTACATATGAGTGGAGGTGTAAAGTG
TCACCATCCACTCTAAACACAAATAACCCAAGRGKMGMRGYAGGATAMTYARAYGMGKYTGMCGYGAKGGYARRKYRRRRCKMARYYTMGMYGTTAATGTAATTATGAGTGGAGGTGTAAAGTG
TCACCATCCACTCTAAACACATTAATCGCTTCKTMYKMYKYAYCTAGYGCCGMCGAMARTTYGCMYRAKRAKGGRKYAGGAACMKTCTMCACGTTTAACTACATATGAGTGGAGGTGTAAAGTG
TCACCATCCACTCTAAACACTAAATTGGGAACRKGTCMKYAMRMRARCAKGGGGYKGAAKMTAYCMGTYRMMRRRTACRRGYRRCMGRMYAKGCATATCTTGAAATGAGTGGAGGTGTAAAGTG
TCACCATCCACTCTAAACACAATAATCCCAGTAYCAKGMMYMKTMMAGTTMKCATRRTARKKYKMCYGRKGCMKMCYMKAGMTTYGYKRYKGATTTACGTTATTATGAGTGGAGGTGTAAAGTG
TCACCATCCACTCTAAACACATATAACGCTCAACGCMRRGCCCGAAMKMYMRYRMCYTTRGAYMAYAKARGYKMMRKTRYYCATMMKTMRTYATTAAGCTTCATATGAGTGGAGGTGTAAAGTG
TCACCATCCACTCTAAACACTATTTAGGGAGATMMYYCCYKTAKKAYAACAAYRARGRMKMYTYAYAACGCGAATAMMCKTGYMGMAGRRTAACATAGGTATTAATGAGTGGAGGTGTAAAGTG
TCACCATCCACTCTAAACACTTAATTGCGTCTRYAYMCCYCGTGARTCGRCCKMCCYKGRRKKAKMCRTCRAMCTMGTMATMAKAMCYMMRAACAAACCTAGAAATGAGTGGAGGTGTAAAGTG
TCACCATCCACTCTAAACACAAATTAGGCACCKMGYCRYMYRCGARTGACMMMKACRATCTGYTCRTAAGAKAYGMKYKKMCRKTGMTKKMGGTAATGGTATTAATGAGTGGAGGTGTAAAGTG
TCACCATCCACTCTAAACACATTATTGCCTGGAMTMKRTGKACRTYYGRKCMYARYGRRARKAACAGTCYTYTCRKMRRRTMMMCKCCAMMKGTATTCCTAGAAATGAGTGGAGGTGTAAAGTG
TCACCATCCACTCTAAACACAATTTACGCCAATKARYRYAKRCTYMMTYTAKRCAYCCRMMAARMRARAGYAAGKMKAGKTKRRMRRTKCGAGCTATCGTTATTATGAGTGGAGGTGTAAAGTG
TCACCATCCACTCTAAACACATAATTCCCGTTTMCMTCKATRKKYKTAGMGRMGKGTAAMCTMCGMCGGRTMCMGAMMTYARRTMCCTMYGMGCTTTGCTTCATATGAGTGGAGGTGTAAAGTG
TCACCATCCACTCTAAACACTATAATGCGCATGYRGYGRCMCMRGMCCRCGKRKYYACCGTGARAAMKTAGRKTAYTCYYCCKTMYCGRTGGATTTATGCAAATATGAGTGGAGGTGTAAAGTG
TCACCATCCACTCTAAACACATTTAAGGCGACYYTGKTKGKYTMMYGACAMTAAAAGYGARGCMRGCMRGTAYRMAKAGGKCGACKGCAYAAATTAAACCACTTATGAGTGGAGGTGTAAAGTG
TCACCATCCACTCTAAACACTAATTACGGCTCKTYTTKYYMYTRYTCRKYKYRCCYKKRKMYTGAATARARKRCYMMAYYKKRMYGCMTMRRACATAAGCTTAAATGAGTGGAGGTGTAAAGTG
TCACCATCCACTCTAAACACTTTATTCCGGAGAACGYYGCKCKGCAYCRGYKGKYCKTCCKRATCTRRGTTYKTGYCTGTRRYGGTTGGKRGACAAATCCTGTAATGAGTGGAGGTGTAAAGTG
TCACCATCCACTCTAAACACATAAATGGCGGATAAMTYRGYGYYCAGKCCAGRRRTMCYMYKCCRYRMAYAGCTCKMTCRMKTMCGMRGAKTGTAATAGCTTAAATGAGTGGAGGTGTAAAGTG
TCACCATCCACTCTAAACACTATATTCGGCCARAGRKRCGKMKAYAYMMRAGTGYARMMKYMRRACRKTGYAGKARCRYRARACYMMCTRGMGTATTTCCTGTAATGAGTGGAGGTGTAAAGTG
TCACCATCCACTCTAAACACTTATTACCGGGTCGCAYGCRAKACRMKTAAKMKKYAGTATCTKARYKTMCAAMCYTARTKAARMGTKAMYGAGCTATTGCAAATATGAGTGGAGGTGTAAAGTG
TCACCATCCACTCTAAACACTAATAAGCGCGGGCRKKKACMKCTCRACYMCKYAMTGTKRTAKTRKAMGMMRTMGGMTYCRCCKKKMKRRRMGCTTTACCACTTATGAGTGGAGGTGTAAAGTG
TCACCATCCACTCTAAACACAATATCAAATATKYRTMKAKRAYTGRTCGGMMGMKTCKRRMGRGGMYAKCCMYKTRCYMCYGARATMTMCCYATATTGGCATAAATGAGTGGAGGTGTAAAGTG
TCACCATCCACTCTAAACACATATTGATAATATARRCYYMRYCGCYRYGCGMKTAGKKAGACCRCGCCACGKRKYGYYARKGYYCTATRYRGATAATCCCAGTAATGAGTGGAGGTGTAAAGTG
TCACCATCCACTCTAAACACTTAAACTATATTMKRGGCYCTYCGYMCAMCRRCARGTGTMARGCMYGAMGRCTCYMCGCMMTYYMRAGMAKMACTTTCGCTAATATGAGTGGAGGTGTAAAGTG
TCACCATCCACTCTAAACACAAATAGTTATTCKMTMMKKARTARCGGGMYTRCTMKRCKMYCTCKTCAGAGGCTTCMYRCAMTGKGCCCYAKACTATGCCTCTTATGAGTGGAGGTGTAAAGTG
TCACCATCCACTCTAAACACTAAATCAATTTGCRYKGTRGMAYTMCATKGMCTYMARRRMMGCGYMATAKCGTKRCAAGMACGYAGACMGGGGTTAACGCTAATATGAGTGGAGGTGTAAAGTG
TCACCATCCACTCTAAACACAATAACTTATCARAYGTMMTKKTACAACAGGCMKRACRGCTGCGYCKARMTMYMCYMKCGMMRKAMRTYTYMGTTTAGCCTCTTATGAGTGGAGGTGTAAAGTG
TCACCATCCACTCTAAACACATATAGTAAAGTKCYYRMCRRAAKKMATTRRKGTGAMRGKCYYRKMKTKTAKCRCRRRYCMKGARGKRGYKYGCAAAGGCATAAATGAGTGGAGGTGTAAAGTG
TCACCATCCACTCTAAACACTATTTGAATTCTAMKGACYGCYKAMCAAYYRAKTCKYMRMAGGRCMGKKAKCKKGGTCTCYKGRMKGGYCCRGCATACCCAGTAATGAGTGGAGGTGTAAAGTG
TCACCATCCACTCTAAACACTTAATCATTAGAYMTKCCMKAMYCYMYKGRMMAMGGRRMMMMRRCTTKTCTTMGMKRGRGGYMAYRTACKKTTTAAATCAATTTATGAGTGGAGGTGTAAAGTG
TCACCATCCACTCTAAACACAAATTGAAATGGCKCMMGAMGYCMTYTMTGYCGYYRTRYCCAYKTTAYCYGRAGGYYRMARCACGTAMGRYRTTATAAGAAGATATGAGTGGAGGTGTAAAGTG
TCACCATCCACTCTAAACACATTATCATAACCCGATGRCRGKMAGKRTMCTKYTMRGRTYKCGKGCRYMTYRRCTYCMRRCYRCTKRTMKGYTCTAAACATATAATGAGTGGAGGTGTAAAGTG
TCACCATCCACTCTAAACACAATTTGTAAGTTYKTMKGCMGYCTTKGMCGMRYTTACYMGCMRMYYMMCGCMATMKKRRGAYTGMCAAAMGRTCTTATGATCAAATGAGTGGAGGTGTAAAGTG
TCACCATCCACTCTAAACACATAATCTTACAAYRMCTMMAGRGMRRRYKMRGMCMYMMGMKRRYKMCATYKKKACMRKYRMKKYARAGCMKACTTATTGATCAAATGAGTGGAGGTGTAAAGTG
TCACCATCCACTCTAAACACTATAACATTGTATAKCRMRYMKGYCCMKKYGKGYAYTCARCTTATRRMMCATGCCMTTTGRRYCGGTYKGGYCCATTTCAATTTATGAGTGGAGGTGTAAAGTG
TCACCATCCACTCTAAACACTTATAGAATCATCKYGGCMRAAGRAKTGGYKTMKCAYKKYKACYYCRCMCMRKAMGTMACMRYAAAMCRGMYCCAATAGAAGATATGAGTGGAGGTGTAAAGTG
TCACCATCCACTCTAAACACATTTAGAAACTGKRAKYRYTAMRTTTRTRTCMRRGYYRTAMCGATGGYYYTMRGYAMRCTYTCGKRRYGYRCTTTATGCAAATAATGAGTGGAGGTGTAAAGTG
TCACCATCCACTCTAAACACTAATTGTATGAGMTCCMYGATGGKKMCATGKRTRYTKTGYKAGCTTAKAYKTYAKTACCARCARMKMTRYCTTCATTGGATGATATGAGTGGAGGTGTAAAGTG
TCACCATCCACTCTAAACACTTTATCTTTCTCYMCKCRAKRRYMMGARTGYYKGAAGMGCATYKYYGYTRTAGMAKYYGCCMKMRYTRRGCTCTAAAGGATGATATGAGTGGAGGTGTAAAGTG
TCACCATCCACTCTAAACACAATTAGATAGGAYYCMCMMTMATGRGYGAMGAYACRKKTAYMMMCGYYGTGCRMYYYKKRTKMRAYTMMTAACCTTAGCAAATAATGAGTGGAGGTGTAAAGTG
TCACCATCCACTCTAAACACATAAACAAACCTAKRYACAMKRMGCKKYRMCRRTTAMKGKMRGYARYKGRCKKRRAAYYCGTRKCCAMGRCMCCTAACGAACAAATGAGTGGAGGTGTAAAGTG
TCACCATCCACTCTAAACACTATATCTATGGTTKTTYAMGAMAYGMCACMTTTACGMCMRAAAAYTTMKKKMCTTCTAGKTGMRTTMCYKKCTTTATACGTAAAATGAGTGGAGGTGTAAAGTG
TCACCATCCACTCTAAACACTTATTGTTTCCAAMTCMKCGYATYCGYMMACMRMGCYKCKTTKGKCGGGRAMGKTCCMCRYKGRARATRKKCTCAATTCGATATATGAGTGGAGGTGTAAAGTG
TCACCATCCACTCTAAACACTAATAGATTGCCTAYCMCTTCKGTKKRYTKGYCCCKYKYTYKMYTGGRAKKGMYARMMGRCKYKTAAMYAKYTCATTAGGAGTTATGAGTGGAGGTGTAAAGTG
TCACCATCCACTCTAAACACTTTAACAATCGGTMAGRGMAKGKKCGMCGCMTTYMTGGMMMTAKCMMTGAMKTMGMYGMTMMTRCYYTARMTCTATATCGATATATGAGTGGAGGTGTAAAGTG
TCACCATCCACTCTAAACACATTTACATCTTARARKACAGAMTMTRRKMGAGAGMGCAMYMMGAMYKCTYRKMMGAAARAAMGRMYRMTTRACCTTAACGTAAAATGAGTGGAGGTGTAAAGTG
TCACCATCCACTCTAAACACTAATTCTTGAAATGCCCRCMGGCRRYGYRYTTACKAGYKKYYRTRKARMACCCYGMKMYKCMAYYKKMTTACCCTAATGGTCTAATGAGTGGAGGTGTAAAGTG
TCACCATCCACTCTAAACACTTTATGTAGTTTCMCRYAKMKCTKAKKCTRACGAMKRKMCMYATMYKCAKYTYKAMTMCYKRRMKTRGAMKMTTAAACCGTTATATGAGTGGAGGTGTAAAGTG
TCACCATCCACTCTAAACACAATTTCTTCATCKYRRCTAKRTCAAKRRKAMAMCCTTKARKCGMAYGRCKMYRTYYTRGCCMTARARKTRRTTTATAGGGTGTTATGAGTGGAGGTGTAAAGTG
TCACCATCCACTCTAAACACATAATGTACTAGAYRAYGMRCRKYTTYMCYKAGKKGCMAGMRAYMCMAYTMCRTGTRAGMMTATYKRTRKAATCTTACGGACTAATGAGTGGAGGTGTAAAGTG
TCACCATCCACTCTAAACACTATAAGAAGATGRGTGACCARYRAYKMKGGRRTKACMKGGTCTCMRACAATAYRYRKCGCKCARCAKMYYYCCTTATCGGACTAATGAGTGGAGGTGTAAAGTG
TCACCATCCACTCTAAACACTTATACATGTACYGAMYMGAAKMRYKGMCAKCCAMKGRGTGRTMGRMMTYTKAYAATMCGMMARYCMRRYAKCCATTCCGTTATATGAGTGGAGGTGTAAAGTG
TCACCATCCACTCTAAACACTAATACAAGACTMTMKTTYAYCGCYYYCKAGKCYCCYMYMYKTGYKCMYRRKCTMCTTCYKGGGCTKAGRYTCCAATGGGTGTTATGAGTGGAGGTGTAAAGTG
TCACCATCCACTCTAAACACTTTAAGATGTGATRAKCCKYYCYTYGARCAMMMKTGTTMCCRMYKTKKMTCGYACKTMTAMCRMRYGRAAGAAATATTAACTAAATGAGTGGAGGTGTAAAGTG
TCACCATCCACTCTAAACACAATTACAACAGGTYAYKKTCTMTKMCMMMTCGCRRTCRTRTKTCRGAARYYMMKGCRMCRGTCRRTCTTYTTAATTTATACGTAATGAGTGGAGGTGTAAAGTG
TCACCATCCACTCTAAACACATAAAGATCTCCYKCGGRRGGAARMGAKTGYMKGKYGMRTYYCCGTAGAAGCGGRCKYCKMMCAGKRATGMTAGAATAAAGAATATGAGTGGAGGTGTAAAGTG
TCACCATCCACTCTAAACACTATATGTTGAGCMKCMGRRKKYTGGKTMTTMMYMKAGRTTTKAMGGTAYKCMCRCAKGGTYCGTRKTYKRGAGGTTATAACTAAATGAGTGGAGGTGTAAAGTG
TCACCATCCACTCTAAACACTTATTCTAGTCGYARATKYKMKAMCGYKKMRMTYCTGRMRTGCGYTGTYCAMAKGAAGMCYKMAAYTKGYMMGGTAAATACGTAATGAGTGGAGGTGTAAAGTG
TCACCATCCACTCTAAACACAAATACTACCTTYAGGARYMRTKCTKTRMARAAKMKTRKMTYTAGMCYAYRCKMTARCKYCCGTRGTTTMMGAAATACTACCTTATGAGTGGAGGTGTAAAGTG
TCACCATCCACTCTAAACACATTAAGTTCGAAKKMKCGTAYAATGGRACRKKRTARYGYGKCKCRMCKYMRRMMYRTCKYARCGAKRYTARTAGTAACAAGTAAATGAGTGGAGGTGTAAAGTG
TCACCATCCACTCTAAACACTAAATGATGCTARRKGCAKGYCYGCKAMGMTRMKRCTTKYMYKMRCAAGATTRAKTMCKCTKMRYYRCGTTCAGTTAGTAGGTAATGAGTGGAGGTGTAAAGTG
TCACCATCCACTCTAAACACAATATGATCCACARRGATCTTCCAKGMTRCTTKGCMGYMKMTTMMAGKCMRYRCKMTTCCTGCCMAAACACMGATTTCAAGTAAATGAGTGGAGGTGTAAAGTG
TCACCATCCACTCTAAACACATATTCAACGTGCRAMMCATRTMRGMMATTKTAARCKKRGATCAGMCRAYRGMTKKTMTCKYGYACCKRCAAGATATGTAGGTAATGAGTGGAGGTGTAAAGTG
TCACCATCCACTCTAAACACTATTACTAGCAGKMTGMYRGYCGGACGCYTAYKTATGTATGRMAMYYYMGMAATKAGAGARMCYKCKAAYATGGATTGAACAATATGAGTGGAGGTGTAAAGTG
TCACCATCCACTCTAAACACTTAAAGTTGGTCYKMYMRCKGMMKRMCYTTRRYYMRCYGGATRCRGAGCGMTAAGTTMACKCAMTAYAMCYGGGAATCTACCTTATGAGTGGAGGTGTAAAGTG
TCACCATCCACTCTAAACACAAATTCATCCGACKAKCRRRTARGRYGGYYTYRRKTGTGYTMMYKTKRRYMRYAYKCCMACRKYRRGKTGTKAAATATTGGCATATGAGTGGAGGTGTAAAGTG
TCACCATCCACTCTAAACACATTATGAACGCTTGMTTRGCRGMTRYRAKYMCKTAYRYKMKATGMYMMMGMCKTYMKKCYAAYKYKYKMCMGAGTAATAGCTTAATGAGTGGAGGTGTAAAGTG
TCACCATCCACTCTAAACACAATAAGTACCCGRKKMTCCKCGRARMRRTAAMGRGYKKAKKGTTMMTKMMRKKATGRGRYYCMGMTRTKTKGAGTTAATGCGAAATGAGTGGAGGTGTAAAGTG
TCACCATCCACTCTAAACACATATACTTCGGCAGATMAKACGCMYKYAGMKGGATYMTTAMYMKRTTTGYMCYCTCGTRYYMMCYCAMRRRGGATATATGCGAAATGAGTGGAGGTGTAAAGTG
TCACCATCCACTCTAAACACTATTTCATGCCCTTRMCYCYARMCYAKGKCAMMTKMCYTRMYRMTTKTYKKYYCGMARGMAAKCCKAYACGGGGATTAAGGATTATGAGTGGAGGTGTAAAGTG
TCACCATCCACTCTAAACACATTTACACTTATTKRACRRYMAGGRKKKYKCAATGARAGYTACGGAARMTARCKRGTRCMMCAYKRAMRRCAGGAATTTGGCATATGAGTGGAGGTGTAAAGTG
TCACCATCCACTCTAAACACTAATTCTCAATTAYRARMRRKGCGTYAGRCCCMYMKTYGRKCTMAKKKCRCCAMCKMATTGTCRYKGRARYRAATATCAGGTTAATGAGTGGAGGTGTAAAGTG
TCACCATCCACTCTAAACACTTTATGTGATAAMCMTTAMRKCGCRCCTATYCKRTMYYCYTTGAMKYARMAYMYKMCTAAMGGYAKRMRMCYAATTTGTGGGAAATGAGTGGAGGTGTAAAGTG
TCACCATCCACTCTAAACACAATTTCTCTAAGARAGMKKKCRYMRACAGYYMRCCGCYMRRTKRRGKACCMTKKKTCMRRGRMATMRKTMGYAGAATGAGCATTATGAGTGGAGGTGTAAAGTG
TCACCATCCACTCTAAACACATAATGTGTTTCGMMYYGMTARCRARCKMGKGCRAACMMCCYGKAKRKTRYGRKCYCYGRMRRYYCRCACKGAGATTCTGCCATATGAGTGGAGGTGTAAAGTG
TCACCATCCACTCTAAACACTATAAGAGAAACYAMTCCAGGRRMRMCAYTRRMYMTGMTKTMMMKACYYAKRTYATCKCTYGKKRKCCYARCGAATAGAGCATTATGAGTGGAGGTGTAAAGTG
TCACCATCCACTCTAAACACTTATACACATTGRKMTAAMYGMYMRGCTRRGRMGYCCTARTRCTKKYKGRRCTKMTGCCCRRGCGTKATCYRGGTTACAGGTTAATGAGTGGAGGTGTAAAGTG
TCACCATCCACTCTAAACACTAATACAGAAGAAGRKYGGRTRMCMMYMKTYCGGGCCGTYRMGYYKRYYYMRMTGGMRMRCATCCKCRTMTRGGTAAGTGGGAAATGAGTGGAGGTGTAAAGTG
TCACCATCCACTCTAAACACTTTAAGACATCTYGMYKTKMKMCGYRTCRAYGCRGTGTMKRMMCRCGGAYYCCTTCKCGAATTRMGGRKRTRTATTAATTGTATATGAGTGGAGGTGTAAAGTG
TCACCATCCACTCTAAACACAATTACAGTACCAKRRGRTGRTRGKARCKCATCRRTAGYRMYRMRRTRTCATTAYRKMYCAGKRGCKCCCRGTATAATATGGTTATGAGTGGAGGTGTAAAGTG
TCACCATCCACTCTAAACACATAAAGACTTGGRTAKAGAGAGCKRRKKCGYTTGKGYKGAMTYRMRKCRKGGGKGMMTMARCMMMYGGAGKRTGATATTTCAAAATGAGTGGAGGTGTAAAGTG
TCACCATCCACTCTAAACACTATATGTCAACGRTKKKGARRYGRYAAGMGATMGTYKYCCRGMKTAGMAKRKMGCAYMRGRRGCGCGYGTCGCAATTAATCCTAATGAGTGGAGGTGTAAAGTG
TCACCATCCACTCTAAACACTTATTCTGATGCRRAYMAKMCMGCCAYGYKCGGRCCGMATTAMGRMRKRYAKRAGYTTMRGCTKATYATMGACGTATATTGTATATGAGTGGAGGTGTAAAGTG
TCACCATCCACTCTAAACACAAATACTGTCAAMCCYGMRMRATCCGAKATKCGRATMCYTMMMYARMCGTRYGTTGMMMKCYMKGTYAYAKCTAATTCTTGAAAATGAGTGGAGGTGTAAAGTG
TCACCATCCACTCTAAACACATTAAGTCTGTTCCATTYCCMMACKAYKAAMMRMMTYRKKCAKRGGGGTYYKRAGCCGMTCMTRCKAATGTATAAATGATGCTAATGAGTGGAGGTGTAAAGTG
TCACCATCCACTCTAAACACTAAATGACACATGKMTCKCGRCATGCTCCKMRKRMKRRGARGACYCCCYATATCKCAGRAYGKAYTTMRMKCTGTTTGTTCTATATGAGTGGAGGTGTAAAGTG
TCACCATCCACTCTAAACACAATATGACTCTGTRYGRRGMAMRACCMRYKYKKTTMTYYYGCCRGMKMMYGRMYKGATYYTAAYAMAGYGCCTGTATCATCGTTATGAGTGGAGGTGTAAAGTG
TCACCATCCACTCTAAACACATATTCAGTGACTCGYRAKGMTRCRMTMRRYAYMMGMCYMTGTTGYAACGTTACGGCKTMTYTMGMCGYATRCATAAGTTCTATATGAGTGGAGGTGTAAAGTG
TCACCATCCACTCTAAACACTATTACTGACTCYCCRKKRAKCGGGRMRAMCTCCYKYYRYMAGTTMCKKYRYMTYATRYRGMARTKRTRRMYCATTACATCGTTATGAGTGGAGGTGTAAAGTG
TCACCATCCACTCTAAACACTTAAAGTCAGAGMARAKKTRYAAKRAKTKATKTKCYRRYYYKGCYYTRAYCGKRTAGKKGCACYMTYCRYCKCGAAACTTGAAAATGAGTGGAGGTGTAAAGTG
TCACCATCCACTCTAAACACAAATTCACTCCTKRGAMRRTACYMTYKKAYYAMKRCKRCRARRKRCAMKRTGMYTTYAAYMAGGTRRMKMCYCGATAGATGCTAATGAGTGGAGGTGTAAAGTG
TCACCATCCACTCTAAACACATTATGAGTGGACKTKRYGMRTYYYCRCMCMTKAAAGYKCGTKTMYRGTTGYTAGRRACTMKKKYKRYMGARTAAATAACCCAAATGAGTGGAGGTGTAAAGTG
TCACCATCCACTCTAAACACAATAAGTGTCGCAGCYCGMCGYACRGCCTRYCKKRYATTTGMTAYAMTKGACYATTTKGCMKTCMMYRGYMMTGTTTATCGTTTATGAGTGGAGGTGTAAAGTG
TCACCATCCACTCTAAACACATATACTCTGCGYKGKMRTARTGTMAGCAMMRAGMGYTRACKYYRCCTGGRRRKAAKCRYGACATTACKCCTTGTATTACGGATATGAGTGGAGGTGTAAAGTG
TCACCATCCACTCTAAACACTATTTCACACGGAMMGKMRMCGCRGATKRKTYMKMRRKKCKCMMMAKKRGCAKKCCAYMYAYTTATAYTCGYCATAAATCGTTTATGAGTGGAGGTGTAAAGTG
TCACCATCCACTCTAAACACTTAATGAGAGCCRAMYMAMCTCMGKCTAGYTMCMYRKCRYMMMCAYRCKCTCKRAMMCAAMKYARTKGTGGTCATTATACGGATATGAGTGGAGGTGTAAAGTG
TCACCATCCACTCTAAACACAATATCAGGTTAKKARKYKMGYRCCMMTGAYGRYRYKKATCYGGYRRACKTKTMGKKRAAKYMMRAAACYMCCGAAATTCCATAATGAGTGGAGGTGTAAAGTG
TCACCATCCACTCTAAACACATATTGACGAATRKGKGGAKYYRRCMYRAAGKGMARYAKYTAKGKRCTYYYGTMYRRTMRGTMMARKAYYKACGATAAACCCAAATGAGTGGAGGTGTAAAGTG
TCACCATCCACTCTAAACACTATTAGTCCTTTMKGKMGYRYRAAMTCKRTARTAMMRGTTYMMGGTRATATTARKARMMMRCYRKAGYTMKRTATTAGTCCTTTATGAGTGGAGGTGTAAAGTG
TCACCATCCACTCTAAACACTTAAACTGCAAARKACGGAYKYYYGMRKCKCKAMKYCKRRYCGTCGYGYKYRCRKAGARAMYRRCGYCRCRATATAACACCGATATGAGTGGAGGTGTAAAGTG
TCACCATCCACTCTAAACACAAATAGTCGTAGMYMARYTCRMTCYACTTMGGYMMTTCKMTCGAYRKMTYMCATKYTKYAGKTAKYATRCGATGATACTCGATAATGAGTGGAGGTGTAAAGTG
TCACCATCCACTCTAAACACATTAACTGGATCGGAGGCKYGCYRTTTMYGARMRKTAYACMYTTAGCMTRCYMKMACYRTKAMCGTYCMGRATGAAAGACGCAAATGAGTGGAGGTGTAAAGTG
TCACCATCCACTCTAAACACTAAATCAGCTACKRAKMYTATGTMGKRMYGKGTTTGMTYTCCRTTMYMCAKMKMCAAKRTACKKRGRGKMYMCAAATCTCGATAATGAGTGGAGGTGTAAAGTG
TCACCATCCACTCTAAACACAATAACTCGTGTCYRMYGYKCATCMRCCRYKMYCRRTKGMKMGMYGKARCGTCMRMTMAAGAGTRGRYYATRCAATTGACGCAAATGAGTGGAGGTGTAAAGTG
TCACCATCCACTCTAAACACATATAGTGGACAGKRRAKCCTMGTKYAATGTYTYKCCTTRYMCCTCYARCAYAACAMKMCKTYYAKTATMCKCGTATGTCCTTTATGAGTGGAGGTGTAAAGTG
TCACCATCCACTCTAAACACTATTTGAGCTGAGRAKTRCTYGCCRCCMRAYYMCMTYYMGAATRTAMRGYKRMKACCMYMACRGTMCKCGTRCGTTTCACCGATATGAGTGGAGGTGTAAAGTG
TCACCATCCACTCTAAACACTTAATCACCACTTKMCMGGYAMMCCKYRRGYRCYKGCARMRMCKTRTMRGKRRYRGGYTYRCRTTRYTATRAATATTAATCATTATGAGTGGAGGTGTAAAGTG
TCACCATCCACTCTAAACACAAATTGAGGTCCKYCRMCYAKKCCRCKYGYRGMGRGTGKKAARRGGRMGCYAAYKKMMTKCKYMYKCKRRMTACTATATTGGAAATGAGTGGAGGTGTAAAGTG
TCACCATCCACTCTAAACACATTATCACGAGGCRAYTCKYKAKCYCCTYMRKAGAAACYKAGKKGMTTGMGAKRATKTYTGGGKCGKAMACRGTTAATATGTTAATGAGTGGAGGTGTAAAGTG
TCACCATCCACTCTAAACACAATTTGTGGGAAMAYRCKTCKGMAAKGCKKCAMGCMMCCTRMKKACTYAMYTMARMYGRKRGMGGGGKCARKGTTTAATTGGAAATGAGTGGAGGTGTAAAGTG
TCACCATCCACTCTAAACACATAATCTCGCTTGRYYYGGRRKAYARKAKTCGCACGTRMRRRKCKACTRTGTYYYACRMGTYGTMTRGMKYMGCATATTTCCATATGAGTGGAGGTGTAAAGTG
TCACCATCCACTCTAAACACTATAACACCGATYGRAAKAAGRAGKACCTKGMCCMARKGYRAYTCRGAGKRTCTCTRTATMGCMCYGGCKCAATTTACATCTTAATGAGTGGAGGTGTAAAGTG
TCACCATCCACTCTAAACACTTATAGAGCCTAKYRYGGMGCMGCCMRMKRMRTAGTMMMRKGMYKKMTRRTCGGRKKKYCAMGGCGRRTGKCATTAAGTTCGAAATGAGTGGAGGTGTAAAGTG
TCACCATCCACTCTAAACACATTTAGAGGCACYKGAKRGMRGMCCYKKKKYKKMRGRYKRMARKYYTGRRTKKTMTMKGGRYRCAGCGMKYYACATAGATGATTATGAGTGGAGGTGTAAAGTG
TCACCATCCACTCTAAACACTAATTGTGCGTCAKGKAGGARYTCAMRGMKTRRRGYMKGMAKRAMRRAKRMMCAYMKKMCRCMGCRAKRKTGACAAACTTGCATATGAGTGGAGGTGTAAAGTG
TCACCATCCACTCTAAACACTTTATCTCCCAGTRYMRKMCMTCKRMCAAGKTGKKYAGGKARGTCMGKGYYKMYMGKGYCGGGTKCKAAMMKGTAATGATGATTATGAGTGGAGGTGTAAAGTG
TCACCATCCACTCTAAACACAATTAGACGGCTKKAKCGAMTGRRRYTKRKYCYKGCCYCTTCMACKYKAKRMAMTYKAAYTMYGMAYKYAYCGTATTCTTGCATATGAGTGGAGGTGTAAAGTG
TCACCATCCACTCTAAACACATAAACAGGCGARYRKMCTCGYGRRMGKYMRCMGAMGTGKMRKGCKMKGYKGARRTKAGACRYGCKYTAYCMGCTATCATCTTAATGAGTGGAGGTGTAAAGTG
TCACCATCCACTCTAAACACTATATCTGCGCATRATAMTTMMGYAYCAMCYKGTCYKKMKCGYTRTRKCGYKKMRKRYRKMRGMCTRRCGRKGCTTTGTTCGAAATGAGTGGAGGTGTAAAGTG
TCACCATCCACTCTAAACACTTATTGTCCCGTGRKCRKTMTYGYYCAYAYACKGYYAGMAKMMRTAYRGRAKAYAYRRGYKCTYTCAKAGYCATTTATACGTAAATGAGTGGAGGTGTAAAGTG
TCACCATCCACTCTAAACACTAATAGACCGGGYGKMRRKYGGYRGAYYTRYRGRAKMKTTTCKGMMTTYKMGGAKRYAGTMMTTMCGMYCTRATTAAATCGGTAATGAGTGGAGGTGTAAAGTG
TCACCATCCACTCTAAACACATTTACGTTATTACKTYTRKTMGTRTKGYYYMRYGTRYAAKGYGRRGTRGMTCYCMARYKYATMMAKACMRYACATAAACCAATATGAGTGGAGGTGTAAAGTG
TCACCATCCACTCTAAACACTAATTCCTATATACTGYKRGRRCYGYMRKCYTCRYYGKTGTRRTTTTGMYKAKYGCCMATKKYKTMMKMAMTACAAATTCCCTTATGAGTGGAGGTGTAAAGTG
TCACCATCCACTCTAAACACTTTATGCAAATACAGCMRGACKAGTYGYTYCCYKKTCCGCTTMKMAMYTTARTGMKTMGYGRGAYTCAMMMRGTAATAACCAATATGAGTGGAGGTGTAAAGTG
TCACCATCCACTCTAAACACATAATGCATAACTTAAARARRTATTYCTRGTRTRCAMTGMKTMAGRMGATTTKCTATGRRRRCATRYKCYMGGCTATTACGTAAATGAGTGGAGGTGTAAAGTG
TCACCATCCACTCTAAACACTATAAGGAATTCCYMKATTRKGGKYKATTKTAYTMAACKMAKRKTYRGMCTKCKMARGRMKYYYRARCMGMAGCTTTATCGGTAATGAGTGGAGGTGTAAAGTG
TCACCATCCACTCTAAACACTTATACGTAAAGYCMYCRRRGYRMYCKGATTMGGTYTMCGCAYAGCYMATAAAKKKACMGYKGGAYMGGYRGATATTGACGAATATGAGTGGAGGTGTAAAGTG
TCACCATCCACTCTAAACACTAATACGAATCAMGTMTMATTCGKKGACTRTCMCRAMTCAMYKAKKTYRAMTYGCMGYAKRTKYGGGCYTATATAATCTCGCTTATGAGTGGAGGTGTAAAGTG
TCACCATCCACTCTAAACACTTTAAGGTAAGTTAYYCYMYGCKKRRKRMGTTRRCAKCYGRGYKMAAMMAMGAMCCYMGKMKMRMRGKMMYRACTTTCACCTAAATGAGTGGAGGTGTAAAGTG
TCACCATCCACTCTAAACACAATTACGATTGCCCRYGCRAYAGRCGMTRTYYTKCYRRTGKTKCTMGRCGYMYGYMKTRMCAYAKYMYYTMAACTATGTCCGTAATGAGTGGAGGTGTAAAGTG
TCACCATCCACTCTAAACACATAAAGGTTACGMYYGYYCGMAAMKCRMCYRTTYMTYATKKAATMKGCMTCTRYCTKTKKAAGTGCRCMTYTGTTAACACCTAAATGAGTGGAGGTGTAAAGTG
TCACCATCCACTCTAAACACTATATGCTATGGRGTRRCRGTYRMTTACMYKGRRACTTGMRCCKMGRRKKGYKKYMTAGYCKGAMYGKGTGYGTTTAGTCCGTAATGAGTGGAGGTGTAAAGTG
TCACCATCCACTCTAAACACTTATTCCAAACCTTKRRRKCRKGGYYGKKMMCRYAAMMRRGRCTAGGYAMCGATYGRYYMTYGMAKTCMKTAGCAAAGACGAATATGAGTGGAGGTGTAAAGTG
TCACCATCCACTCTAAACACAAATACCATGTAMMRGYGMRAMKKGTAGACCGMYRMYTKYMKKGGAMRMCYKYMRAMKTAKTAGMAYCGMATGCATACTCGCTTATGAGTGGAGGTGTAAAGTG
TCACCATCCACTCTAAACACATTAAGCTTCATGTGGKATCGKYAMRRMRGCKAGMTGMRAKKCCRKTTGGRCCTTACTYKKCGRAKGAAGGYTTAAATTAGATAATGAGTGGAGGTGTAAAGTG
TCACCATCCACTCTAAACACTAAATGGTAGTTYGTTCGKKRKMYGAKCKRKKMGAKAYAMRGGGAGRCTACAMCRYRYMMGMGTYRGGRKRCTCTAAATACTTTATGAGTGGAGGTGTAAAGTG
TCACCATCCACTCTAAACACAATATGGTTGAGAACRTKYMTTGRKTKCKTTGYGMYMMKAYARTKYCMAYYKYGKYKARRRKARRYCGMMMRTCTTATAACGATATGAGTGGAGGTGTAAAGTG
TCACCATCCACTCTAAACACATATTCGATCTCCYKRARGMTMMGCGAAGRTTYGTCCMKTAMTKYYKRYAYCKYMMTCGYCTMKGMYGAATMCTTATTAACGATATGAGTGGAGGTGTAAAGTG
TCACCATCCACTCTAAACACTATTACCAAGACMCYMKGRYTRCCAYMYCCKRYKKTKMMMGCGAKYGYYCGTKRTYYRMYMYYCTCTGRRKACCAATAAAGCAAATGAGTGGAGGTGTAAAGTG
TCACCATCCACTCTAAACACTTAAAGCTACTGKACMTMGRKYTKTRKTAGKKMKGKGAAGYGRMAYTGMYMTCCGTRATAYMMTKCKKCCAYTTTATGTAGTTTATGAGTGGAGGTGTAAAGTG
TCACCATCCACTCTAAACACAAATTCGTTGGTRTCYMRMMCYGTCAMYRRCGKKGGGTYKGTMCCATAKGGAKMARKRACGAKMAMGAYCARTCAATCTACATAATGAGTGGAGGTGTAAAGTG
TCACCATCCACTCTAAACACATTATGGATCCAGKTMRRRTTRAKRMARCYMGMYKGRGAATACMRCGKKGKACGCMRYGRTYAMKKGMGRRCTCATTGAACCAAATGAGTGGAGGTGTAAAGTG
TCACCATCCACTCTAAACACAATAAGCATGCCAAAGKRGMMCCTCCTCCACCAYAKRMGRAMRRTRCCRYKTCCTMCCMAKAYCGRGTAKCYCTATACTACATAATGAGTGGAGGTGTAAAGTG
TCACCATCCACTCTAAACACATATACCTTCGGTGRMYAMKCAAMMAKRTGTARMRTRYMAATRMAYARCKCMGKTYRGMYYARGCGTTMMTYCTAAAGAACCAAATGAGTGGAGGTGTAAAGTG
TCACCATCCACTCTAAACACTATTTCGTAGCGMRTTYRYKRARYRTMKTTRKMYMRATMMYARTTARAARCMCTCRGYKATTKARCCMCGMYCCTTAGTAGTTTATGAGTGGAGGTGTAAAGTG
TCACCATCCACTCTAAACACTTAATGGAACGCRGKKYAATYTYYACRYYGACCYCYKTTTYCGKKKAARRKARMAGRYCTYGAAKMKGMKMMCCTAACAAGGATATGAGTGGAGGTGTAAAGTG
TCACCATCCACTCTAAACACAATATCGAGAAAYKKGKGMTAYATGCTAMRKAYGTYGTYTCRRMKCYYGYCTGTKAAACYCMRKAAMYYTGATTTATATGCTATATGAGTGGAGGTGTAAAGTG
TCACCATCCACTCTAAACACATATTGGTGTTTCMYKYGTCTGRYGRCMRAMMYMMGCARGCCGMCAYAKARMYGMCMYTGGRTCGGKKTCCTTCAATTTGGAAAATGAGTGGAGGTGTAAAGTG
TCACCATCCACTCTAAACACTATTAGCTCAATTMCMCTMTGAKGKGGYGRYYYGMYMRAGRCMGTYKKAYRGCGGRMYGGMMMCGAMYAKACTCATTAAGGCTAATGAGTGGAGGTGTAAAGTG
TCACCATCCACTCTAAACACTTAAACCACTTAATGAMTMKRAYKMKRGAMYGKMCARMRARCKCRTCYMYRRGYCARCATAARRMGYRCRKACTATATTGGAAAATGAGTGGAGGTGTAAAGTG
TCACCATCCACTCTAAACACAAATAGCTGATGKKRTMTAMAMCRKYARYGACMAGCYYTTGCKGYGTTYMKKMTMMMKGKTCMYTGRTARMCCCTTAATGCTATATGAGTGGAGGTGTAAAGTG
TCACCATCCACTCTAAACACATTAACCAGTACYAGRRMRCAYKGKMAKKGKTAYCYYCTGTRGYMCCMTTKMYTACRCTKACMRMMRCTKRYCCTAATAGCGTTATGAGTGGAGGTGTAAAGTG
TCACCATCCACTCTAAACACTAAATCGACATCRGRATTAAYTTTKKGCGTRCGTMRYGYCMACTAKRRAGTKGRMATYYCAGCKMATYKCTGTTAAACTGCAAAATGAGTGGAGGTGTAAAGTG
TCACCATCCACTCTAAACACAATAACCTGACTYKYATCATRAMKRCAKMCCKGYACCYMTTYKCMMRYTTTGTAYMGCCMMRTMGMTTKARATTATAGAGCCTAATGAGTGGAGGTGTAAAGTG
TCACCATCCACTCTAAACACATATAGCAGTGAYMRCARAMGCKRAKRYGMMGGRATCYAATMMAKKCTTTMKYYKTKMYTRKTAKGRKRKKCTCTAAGTGGTATATGAGTGGAGGTGTAAAGTG
TCACCATCCACTCTAAACACTATTTGGACACARTYYGGKGCCYMAKRAMYMGTGAMYKYKCTCCRRMCYYKRGGTYTRRRKRMKRYGCRKAYTCTTACAGGGTTATGAGTGGAGGTGTAAAGTG
TCACCATCCACTCTAAACACTTAATCGTCTGTGYKCTCRMTARCTAAGGAAMCACTCYCTKMAGKGRTRCRGYTKMKKMKYYGCTATAMMAACTTATCAGGGTTATGAGTGGAGGTGTAAAGTG
TCACCATCCACTCTAAACACAAATTGGAGAGCTKCRTMKMRGAKGKTGKRTCGMKYTMTAAKKMYGYGARAGKTAGMYKGMTAYTRKARTCTCCATTCTGCAAAATGAGTGGAGGTGTAAAGTG
TCACCATCCACTCTAAACACATTATCGTGTCGGMYCGTTGYATRMYRGYRKMRCGKCTTMKRMMGARTRCGAKYRCTRMMRCMKCYATMYMACCAATGAGCCTAATGAGTGGAGGTGTAAAGTG
TCACCATCCACTCTAAACACAATTTGCAGCTAAAAMKMRRYCYTKRYMCATTAGGYMTCAAAYMMTKTRMTARCYGGYCCTKYRKARYTCAMAAATATCAGGTTATGAGTGGAGGTGTAAAGTG
TCACCATCCACTCTAAACACATAATCCTGGATKTATTGKGGGYMTCKATACRCTTAGYYGMKGGKCGGGYCMMAMTCRMRRYCKTMARYACGAGTAATGACAAAATGAGTGGAGGTGTAAAGTG
TCACCATCCACTCTAAACACTATAACGTCCTTGMKRKTTAKCKYRCMAMMYTCMMYAKAMTCCKGMYGTKKMGCCTRGTRTCKYYRGAYMMTAGTTAACACCTAATGAGTGGAGGTGTAAAGTG
TCACCATCCACTCTAAACACTTATAGGACGAAMMKKCGMYCAYYMMMAYKYGAYMMMYTKKMCYCMTYRYTYYMTMRRRMKKRMMGGMTTTCGATATACACCTAATGAGTGGAGGTGTAAAGTG
TCACCATCCACTCTAAACACATTTAGGAGGTCYMYCATRKKAARRKMAAGTRGACMRRKGCGRGYTTYGMCCMMAKMAACRTRMCATMGKTMGGATTAGAGTATATGAGTGGAGGTGTAAAGTG
TCACCATCCACTCTAAACACTAATTGCACCACMYKRGKYMMTAKKAMCYMTKRMAGMTMGCTMTKAKGTCYCAGMAMTRKTCCTMYMCAYRAGGAATTCAGGTTATGAGTGGAGGTGTAAAGTG
TCACCATCCACTCTAAACACTTTATCCTCGTGMKGGKRTKGCTYCRGMCAGKGRTRGKMYTKAMKRCYCAGAKCKGAYRGMYATGGCCYTACAATATCGAGAAAATGAGTGGAGGTGTAAAGTG
TCACCATCCACTCTAAACACAATTAGGTGCGTGKCGCYACRTCCCYTTARGTMMCGKGYMKMKKYARTTRRMGRKARMGMCGTYCKCCTAKCAATTTGCAGCTAATGAGTGGAGGTGTAAAGTG
TCACCATCCACTCTAAACACATAAACGAGGCACYMKAAKCGKTKRATCKTYAATCTYMYMKTKAKYAAKGCMRYACCKKMTKRTTRATAAKRAGAATGGACTATATGAGTGGAGGTGTAAAGTG
TCACCATCCACTCTAAACACTATATCCACCGAKRKACRCRTYGRRYTMYRAARCRGCMCMTCGKYAARMRAMYGGKAARKACCGTRMKMCCCAGATTCCACGTTATGAGTGGAGGTGTAAAGTG
TCACCATCCACTCTAAACACTTATTGCTCGCTRGGMMYAYKGRCCACAMAGGTTYKTKGMGACKMKKYGTTMKKRCGYMKYKTRMTYTCRGAGAATAGGACTATATGAGTGGAGGTGTAAAGTG
TCACCATCCACTCTAAACACTAATAGGTCCCGCYACTMYAYCRYKCRCCAAKKKTGGGRTCKYAGYGKYKARGMKMACRKCGAARKKAGMMCGGTTACGAGAAAATGAGTGGAGGTGTAAAGTG
TCACCATCCACTCTAAACACTTTAACGACGGCCYRYTCCTCYGTRMTMAKCGAYYMYCYGMRGKCTTMRACMGGTAGMMYCMTCCTTCYYMRGGTAAGCAGCTAATGAGTGGAGGTGTAAAGTG
TCACCATCCACTCTAAACACAATATCGGAATTCYCACCAGGCCRMACMTCRRMATTRKKCTMAGYATGCMYTRCCYACACKKKCRAKYGRCGAATATTGGCATAATGAGTGGAGGTGTAAAGTG
TCACCATCCACTCTAAACACATATTGGCATAARRCGYTARYTRRYRKCTCTRGAGTMGAYRRMYTCARKCYGTKGYATAAMTRTTMCYGGACAATTTACGCCAAATGAGTGGAGGTGTAAAGTG
TCACCATCCACTCTAAACACTATTAGCCTATAKMKATTGCTTYAYRGAMRRGGGYYCGMKMCMAMMYRYAKCGYACYTKKGYAKYMAMMGYGAGAATAGGGTTTATGAGTGGAGGTGTAAAGTG
TCACCATCCACTCTAAACACTTAAACCGTTATYTCAMCYRAMTGACCAGCARGKCGGYRTRCYTTMRTRCMMKGMGGCTCRYRMTCARMYKRAGATTTCGGGATATGAGTGGAGGTGTAAAGTG
TCACCATCCACTCTAAACACAAATAGCCAAACCTCRGGYMYTGKAGCMMCTMMTYYRYTAMGCYTMAAKYGAYGMGGCRACGTGAYKCTGTYGAATAAGGGTTTATGAGTGGAGGTGTAAAGTG
TCACCATCCACTCTAAACACATTAACCGATTGMYAGCAKKGKAKRCMGKKYRAMYYRYGYCAARYCMTMARGKGCKGAGTRKCRTACGMKAAGGTTATGGCATAATGAGTGGAGGTGTAAAGTG
TCACCATCCACTCTAAACACTAAATCGGTAAGGGKGAAMCCTKYYMKCMTRAKMGMCGYKTYRYARRCAGMRCAKMGTATKTGGTMMYRTRYGGTAAACGCCAAATGAGTGGAGGTGTAAAGTG
TCACCATCCACTCTAAACACAATAACCCAAGAYGMCKYGMYMMCCYCCYGTGGCKMAMRTKCRGCKACKMGKGMGRCYCKCAKKRMCYMYTGAAATACCGCGATATGAGTGGAGGTGTAAAGTG
TCACCATCCACTCTAAACACATATAGCGATCTATCRYGGMGMMMMCGCYYMRAAMRKAGCCMGTGYKKRGCCTKYKTTARYCMCGCYCGTTGAGTAACGGGATAATGAGTGGAGGTGTAAAGTG
TCACCATCCACTCTAAACACTATTTGGGTAGTGYYGMTACMMAKTRTYRCTGKGYAKACMGTARTMTAMYGTTCTYYGAAYGKCAMMCGGKRAGTTAGCGGCAAATGAGTGGAGGTGTAAAGTG
TCACCATCCACTCTAAACACTTAATCGCTTCAAYTRAACCRMKCKTCRYTRGKGRTTMARYMYRKTYACAKCRYRYAGTTCTGYCYRMYYRTGATTTCGGGATAATGAGTGGAGGTGTAAAGTG
TCACCATCCACTCTAAACACAAATTGGGAACGKRTARMGMTRCCATCKYKCRMTGTTRGAAMYKYYKAGAMGCCKAATYCRRYATMAKMCACGATATGCGGCAAATGAGTGGAGGTGTAAAGTG
TCACCATCCACTCTAAACACATTATCGCATGCYACMKCTCTGAKMCTAMTAAYTKYGRARCMATRKKAGGTYKCGARMCCRAACTMYKYYMAGGATTGGGCTTTATGAGTGGAGGTGTAAAGTG
TCACCATCCACTCTAAACACAATTTGCGACATGGTKCCCAGAMRRKMRRTKGGMYTAGRRRRTAARTYYRYRYGKAYGKRYAMTGGMGCRKMGGAATCCGCGATATGAGTGGAGGTGTAAAGTG
TCACCATCCACTCTAAACACATAATCCCAGTAAAYKTKAYTGGCTTKCRMMKKCYKGAAMGRMMKRRCRMTYTCCGCYCMMKGRGTRGGRGMTAATTTCTCTAAATGAGTGGAGGTGTAAAGTG
TCACCATCCACTCTAAACACTATAACGCTCAAMYCTRAGAYRGATRRMRGYYRYCTTGRKMYACGRTMKCYGAAMTAAGTRKKAKMGKRRGGTAAATAGTCGTAATGAGTGGAGGTGTAAAGTG
TCACCATCCACTCTAAACACTTATAGGGTGTTMYATCKRGTRCCAGMKKAYYYTYTKTGTRCYKKTGTRAMKTKKTGRYTGCCRCCTATCTCTGTTTACTGAATATGAGTGGAGGTGTAAAGTG
TCACCATCCACTCTAAACACATTTAGGGAGAGCCGCTKKYCMMMRGRARGCYGAMMYYKRCRKYTAYKMGCKATGKYCGGKCKAYMAGGACMTGTATTGTGCTTATGAGTGGAGGTGTAAAGTG
TCACCATCCACTCTAAACACTAATTGCGTCTGTAKKMARRARYARAGMRTKYYKKCYTMYTGCTCAAYKAKYRYYTAYCRKCAYMKCMGTMCCATAAACTGAATATGAGTGGAGGTGTAAAGTG
TCACCATCCACTCTAAACACTTTATCCCTGACAGMKKYMTMMAKGCKGRKYKYYCGGCRTKKYGTAYKGKTYMKTGRRMRRARRCRCRYTMRCATTATGTGCTTATGAGTGGAGGTGTAAAGTG
TCACCATCCACTCTAAACACAATTAGGCACCAKTRRKCKYCKCCAATAGTGRGKGTAYARCCAKYYGACGMRKKRMACYYYCGTAMKCGKYCCGAAATCTCTAAATGAGTGGAGGTGTAAAGTG
TCACCATCCACTCTAAACACATAAACGGAGGTYTGRTYMMTMMKYACTRMMRMRYCKTKMYRYMMKTRRYYYCTTYGRMGKCCRKMMKRCARCGATAAGTCGTAATGAGTGGAGGTGTAAAGTG
TCACCATCCACTCTAAACACTATATCCGTCCTGRTARTKARRKMTCTYAYCKAMRTKTKKMRMMYACYTCTMYTKMAYYYCYATYCTYYTCCTATTAGCTCAATATGAGTGGAGGTGTAAAGTG
TCACCATCCACTCTAAACACTTATTGCCTGGACMCGCKARGATTTCGYTTYTRKTMKGKAAGMGRKTMGRMCCCYTGYCYRRKRMKKRYAACTATAACGTCCTTATGAGTGGAGGTGTAAAGTG
TCACCATCCACTCTAAACACTAATAGGCTCGCKRGCKYTTCRKGCMKCGKGMAYMYTKGAGYGYKTMYMCTKYKKCAKCAMMMRMTYTMCRYTGATACCTGTAAATGAGTGGAGGTGTAAAGTG
TCACCATCCACTCTAAACACTTTAACGGTGCGTCAACCKYKTTRKKCAGMKMGCAMAARRMYGKRRKTYMCYAGGRKAATGRGYMCTMRYRRTGAAAGGTGGTAATGAGTGGAGGTGTAAAGTG
TCACCATCCACTCTAAACACATTTACGCCAAAATKKRRRGRGMMGCACTCYYCKCATMKGRRTKAYKYTMMMGAMTTAYYTMRRTRKYCMAGCAAATCCTGTAAATGAGTGGAGGTGTAAAGTG
TCACCATCCACTCTAAACACTAATTCCCGTTAGTGAYYTMCMKRMGAKCTGYGRTRKRCRMKMCYCCKYCTGTAYATTTYAYKRGMARGGGACAATTGGTGGTAATGAGTGGAGGTGTAAAGTG
TCACCATCCACTCTAAACACTTTATGCGGAATKYYYYKMAKGYCRRMKRRATYATGAYMRTMTMKYGCYCRTCMATYMYGAMGTCTKGACCYCGTATGCTCAATATGAGTGGAGGTGTAAAGTG
TCACCATCCACTCTAAACACATAATGCGCATGAGGARKTTKKYAYCKMCMTKAKTMAGMGRAKKAMMCTYKRAMMYRTAMRMRMMYMKCMAMCGTTTCGTCCTTATGAGTGGAGGTGTAAAGTG
TCACCATCCACTCTAAACACTTATACGCGATCKMMRKCMYKGCMKTCKYMATRRCYTMRCMYGACMKGGRCYYMCTYTRARYGRMCAMCRRATATTAACCGATTATGAGTGGAGGTGTAAAGTG
TCACCATCCACTCTAAACACTAATACGGGTGTTTMATKTRTCTCACKMYAATGRMGMMMTGRRGRGCCCRRCYMCYAYTYGGKTGGGKMCTKTATAATGCGCATATGAGTGGAGGTGTAAAGTG
TCACCATCCACTCTAAACACTTTAAGGCGACAGKGAGYYRGGGMMARYTATMRKARRAGYCYKTCGCTCCAYYACGGGCGMGYARCKCGGYMTGATATCCCTTAATGAGTGGAGGTGTAAAGTG
TCACCATCCACTCTAAACACAATTACGGCTCGRCMKGKTGRYCKGRMTKKCCTGRAYYMMYMGMAGGRYACCYTTAAKMKAKYGYTGARCTGCAAATTCCCTTAATGAGTGGAGGTGTAAAGTG
TCACCATCCACTCTAAACACATAAAGGCCAGCMCKYKGCRKKMAYATRYTRCKCMGTACCTGMRMGKYYRCTAKCKKKYTKARMGRRTKRMMCAATTAGCCGAAATGAGTGGAGGTGTAAAGTG
TCACCATCCACTCTAAACACTATATGCCGTCCTKTCMGRAKGTGYGAKYYKCACCGTYAYAGGCTCRAAYKTGRCMRCCRMGYTTGMKKRYCCGTATACCGATTATGAGTGGAGGTGTAAAGTG
TCACCATCCACTCTAAACACTTATTCCGGAGGMAMGAYYCTGRKACMACCMYAKCRACGKGMMATMYMTKYGAGRCGACKRKYRGTARGYTRTAATTCCCGTTAATGAGTGGAGGTGTAAAGTG
TCACCATCCACTCTAAACACAAATACCGCGATYAYMCARCYKKTRTKGRAMMMGCGKRCRYRRTMRKTRAMKAGYRRACYYAATRCGKMCCCTAAATGGCGGAAATGAGTGGAGGTGTAAAGTG
TCACCATCCACTCTAAACACTAAATGGCGGAAKKMMYYTGRATTMCTAGCRARTYTKCRYYTCKGGMGACTYRMGGYGAKGKCATCYKGTTATGTTTGCCCATTATGAGTGGAGGTGTAAAGTG
TCACCATCCACTCTAAACACAATATGGCCGTCGMTCYKAKRMCRRGMAAAKTKKRRGYYTKCYCCCCYKYAATKAGRAYMYGCCYGMGRGYMTGTATCGCCCATATGAGTGGAGGTGTAAAGTG
TCACCATCCACTCTAAACACATATTCGGCCAGTYCYGMYRTRKRGGMCMTTCKAMGYRTRMKMGTYTGYRTYMGCAKTRAMKTCYGCYTGRMCATAAGCCCATTATGAGTGGAGGTGTAAAGTG
TCACCATCCACTCTAAACACTATTACCGGGTGKGRTAKYYCKAMMAAGYKMCRGAAAGTRCGMRRYGRYYRAKMRMRTTTTRMKTTYMGAKTCATTACGCCCATATGAGTGGAGGTGTAAAGTG
TCACCATCCACTCTAAACACTTAAAGCCGCACAKKAMTRKYACCYKYRCCMCRKMCYKKATTGYYKRCYYCMRAMGTCTGTTGYMTTAGYCACGAAACCCGTTAATGAGTGGAGGTGTAAAGTG
TCACCATCCACTCTAAACACAAATTCGCCGCAGAMKYCCKMYKRTGYGTMCMMKMAAKGGRGTYKGTGAYRCYKACTKKRMAAYGAACYYAMCGATAGGCGGAAATGAGTGGAGGTGTAAAGTG
TCACCATCCACTCTAAACACATTATGGGCCGTYKTRMAGMYACKKTRKTGKKGKRGAMYRRKCTYYYCYTKCAYKYRRCKYMKATCATMYTGATTTATGTGATAATGAGTGGAGGTGTAAAGTG
TCACCATCCACTCTAAACACAATAAGCGCGGGGMTMGCAGGTYAKRYTTRTCYRACARCCAMMCGTRACCCGATGAMGTKCAACTARACGCMATTAAACTGCAAATGAGTGGAGGTGTAAAGTG
TCACCATCCACTCTAAACACTATTTCGCGGGCAYKYRYYCGRAAMTMGRAMAYMTMYRTCAKMTYRTRAGYTTKCKKAGMATKGAYARAAMRACATAAGTCTTTATGAGTGGAGGTGTAAAGTG
TCACCATCCACTCTAAACACAATACTATTTATKAYMKCGKMKMTCKKAYTMMRKYMRTCGCGMYAMGMKGMKAKKYRRTTTCKMCTMKTMRTACAAATCTCGATATGAGTGGAGGTGTAAAGTG
TCACCATCCACTCTAAACACATATCAAATATARACAYAYTAAMGCKAMTKKMRCKCTCCRRCTRMCACKACYTMYCATCKGMYYRKRARYRGGTAATAGTCTTTATGAGTGGAGGTGTAAAGTG
TCACCATCCACTCTAAACACTATTGATAATAAMGAKRMYATYTTAYKYAMYRRCRYGTRMAMRRGGMMAKRCYKCTTGGTMTKAYRKGCRKCGTATTTCTCGATATGAGTGGAGGTGTAAAGTG
TCACCATCCACTCTAAACACTTAAGTTTAATTGMKCAMRTKARTRCKYRCAGMMRRYGYACRMKKGGRTMRGKYRYTRGRCYYMKAMATYAGGCTATTGTGATAATGAGTGGAGGTGTAAAGTG
TCACCATCCACTCTAAACACAAATGATATTTCTYKYRYCYMYGTMGGRGGMTYMRCYMTCMTAAYRKCYKYYYKRRCARCKTMGATCKTKYMGCTTTACTGCAAATGAGTGGAGGTGTAAAGTG
TCACCATCCACTCTAAACACTAAACTATATTGYGYYMTRRMMMAYMCATKKAGMRKTKYATKACAGCARMRYCYYGMRGAGRMAMKCGKYAYATATTGGTGTTTATGAGTGGAGGTGTAAAGTG
TCACCATCCACTCTAAACACAATAGTTATTCAGATMCYTMKMKTAAGKGGRYRYYAMMRTTRGRKYCTACRRMCATRCMKARRTYKGCTYCMATAATCCTGGATATGAGTGGAGGTGTAAAGTG
TCACCATCCACTCTAAACACATATGATTTAGTYTKKKYRCCRCGKTAAGRARTCRKTGTMMRGGCYTYRMMRCCRYYTGYARCMAYRCYRCKACTTTCGTCATAATGAGTGGAGGTGTAAAGTG
TCACCATCCACTCTAAACACTATTCAATATCTACKRCRYTRYYYYTMMKMAAGRRTARMAYTGMMYMARGKGACYGGTGMRTTGCAARKGAAACTATGCTCCAAATGAGTGGAGGTGTAAAGTG
TCACCATCCACTCTAAACACAAATCAATTTGGKTMYCCAGCYGATTRMKRRAYAMAARRRGATCGAMKKMGTKTGYKMCMYTKRKCYYMRRTGTTAACGTCATAATGAGTGGAGGTGTAAAGTG
TCACCATCCACTCTAAACACATTACTAATACCKKMMMKKGGRYMAKKMAKTYMYRKKCYYMRKTTCYYMTKKRGCYKKRAKKTGRGGCGGGCGTTTAGCTCCAAATGAGTGGAGGTGTAAAGTG
TCACCATCCACTCTAAACACTAAAGTTAATGCCKRYACTCGACAYAGCGAKCTMKTKKKKGCYGTMYMRRKRKMAAYYGKMRACYMAAYKTAGCAAAGGTGTTTATGAGTGGAGGTGTAAAGTG
TCACCATCCACTCTAAACACAATTCATTTGTTMKCGRCKGCTAGYRRMKRTAGGYGGKGCKYRRMKCGRGYKMYRTTTYCCCKRRMGMTCYCGCATACCTGGATATGAGTGGAGGTGTAAAGTG
TCACCATCCACTCTAAACACATAACTTATCAATMYMRRCRAMTAKRMKTMMAARAYKCYTKRTTRRCRGKGYKTCTMAKCKKKYYTKRKATKATATTAGCCTATATGAGTGGAGGTGTAAAGTG
TCACCATCCACTCTAAACACTATAGTAAAGTAAMGAKKTGCYAAMCRARYGRATYYYCYYCMCGYMYRMGTGTYCTGCTCYYYKATCYCCGMATAATTCCCGTTATGAGTGGAGGTGTAAAGTG
TCACCATCCACTCTAAACACTTATGAATACATYAGGRTYYAMGGTMGMARCAARMAKKKRGCRKMTTYMRGYCKACRMKCTMMGKYRKGRCYACTATACCGCTAATGAGTGGAGGTGTAAAGTG
TCACCATCCACTCTAAACACATTTGAATTCTGCCMATYGTYTGYYRKTKGYAYAMYMRRCCYGGMMRAMGTYCKTCTMKCGYTAACCMTRTYGTTAATGCGAAAATGAGTGGAGGTGTAAAGTG
TCACCATCCACTCTAAACACTAATCATTAGAGYTCCRYAMRRKMGTGAYYGYMMTTMTYYACAGRAMMRAMRAMKRAYAYTTAGMKCKCGMKGTTTAACCGCTAATGAGTGGAGGTGTAAAGTG
TCACCATCCACTCTAAACACTTTACTTAACTCACGRKMCYCMTMMGCACTAKMCKYRTKRRYMARGGRRGTYMGTRYCRKRAAYMMAYKGGCGCATATCCCGTTATGAGTGGAGGTGTAAAGTG
TCACCATCCACTCTAAACACAATTGAAATGGAYYRTRCMCMATGYTCYTMCTKRTTYCAYMKYAMKCKTGYCKCMMKMMAKTGAYKKMRRRGATTTACGCCAAAATGAGTGGAGGTGTAAAGTG
TCACCATCCACTCTAAACACATAAGTATTCCTAATARTGTKGYAMTRMYMCGTAYKGRAAGRRMRYGTKMMMCMCAYYKMRTMGYMMRACRYACATAGGCGTATATGAGTGGAGGTGTAAAGTG
TCACCATCCACTCTAAACACTATACTTTAGGTYTTCRMGGYMAGKMMMMYKRAAYYAMMYRMCRGRYAATGKTTKRGRRTCRMKYGRKAATYACAAACCCGGTTATGAGTGGAGGTGTAAAGTG
TCACCATCCACTCTAAACACTTATCATAACCACKGYAMGTMGYGTRRRCTGCYGKMAKMRKMGTYCCGAMYYMRGRKMGKRRYTYKRCGKMAGTAATGGCGTATATGAGTGGAGGTGTAAAGTG
TCACCATCCACTCTAAACACATTTCATATCGCAKAAAAKRCCYKRCGTAYATAKAMYYAAAYAMTMRMACATAYKAYYCGCYMYARARYRMAGTATTCCCGGTTATGAGTGGAGGTGTAAAGTG
TCACCATCCACTCTAAACACTTTAGTATACGGRAARTMMYMGKYRGGGRYCKMAAYKCARRGRGMAMYYYYYMGYGKCYYTCKAMGYCCCGTGCTATCGCCAAAATGAGTGGAGGTGTAAAGTG
TCACCATCCACTCTAAACACATTTGTAAGTTAYRTRKRRRRCKRAGCTMACMRRYRAYMRKMGMATMYRYMTGMCKRTRYCKYMTGKRAGTATTTATACACATTATGAGTGGAGGTGTAAAGTG
TCACCATCCACTCTAAACACTAATCTTACAAAGTGCGGKKYKKKMMAYAGRGAYKKYRKAAKAMYMAMTYKGRCAKKGTMRAAGGKAYGYTGTCAATTCAGTTAATGAGTGGAGGTGTAAAGTG
TCACCATCCACTCTAAACACTTTACATTCTTTMRGRGCYCKYRRTTKAYTGTCYCYAGKKTCMGTGMACRKYTRYMTRYRTYKACRTCAAARTCATTAGAGGAAATGAGTGGAGGTGTAAAGTG
TCACCATCCACTCTAAACACAATTCTTAGATCMCRYKARCMYMAMACMMCAARRAGMKKCYKTAAGTTTTKCAKYGCYGYTKCMAMAAMGKKCTATATCAGTTAATGAGTGGAGGTGTAAAGTG
TCACCATCCACTCTAAACACATAACATTGTAGMTAMYAGGKMKKMKCTYCMAGTRCYATCYMAGCYACKKYCAACAKCYGCCAYAYYKCGTRCCTTAACACATTATGAGTGGAGGTGTAAAGTG
TCACCATCCACTCTAAACACTATAGAATCATGGYYKAMMYMRRMKGCYAKARCRYYMAYTTRATMAMCGCGKKGCTRGRACGKMYCMAYMCMCCTAATGACCATATGAGTGGAGGTGTAAAGTG
TCACCATCCACTCTAAACACTTATGTAACTACTACMMRMYYARCGYRYKTMYMAMKRRRYGGCRKARCKTTACTYCGGGGGAAGGTCRKTTATTAAACCACTTAATGAGTGGAGGTGTAAAGTG
TCACCATCCACTCTAAACACATTTCTTTGTGTRYKAACYGMCMMYRKCCCCRTMGCRMATMTYYGGKGCRRKGCYGAGKYMKGKGYYGGTRYTTATAGGACGAAATGAGTGGAGGTGTAAAGTG
TCACCATCCACTCTAAACACTAATGTATCACTCKRYAARRKGMKKTMGMMYGYGYRTRMGKYYCKTMYAYCRGYKTKKGYMMYMRYMCYMRCTCTAAGCAGATTATGAGTGGAGGTGTAAAGTG
TCACCATCCACTCTAAACACTTTAGAAACTGARARCMGATTGGKMMKCCRRKTGKRYCTRAGYGMATTTGYMGAYTKKRCTAKRTCCAMCCATCTTACGAGCATATGAGTGGAGGTGTAAAGTG
TCACCATCCACTCTAAACACAATTGTATGAGGYGTRKYMMKCTGRRTGKAYYCARCGMMGKGMRRGGYMMRCAGMKRATKMKYYCAMCKATMCTTATCGAGCATATGAGTGGAGGTGTAAAGTG
TCACCATCCACTCTAAACACATAAGAAAGTCCRYYRKTYYYARYAGYYAAAAKRMAKKCCTCATKRYGYRYKYAMGGTCTGRGYCGTTTTMKCCATTCCACTTAATGAGTGGAGGTGTAAAGTG
TCACCATCCACTCTAAACACTATACATACAGCAMGCKTGAYARATMTARGCRGYKMYRCYGTCYCYAMTAAGMRRCAAAACAKRGRCTCMAGCCAATGGACGAAATGAGTGGAGGTGTAAAGTG
TCACCATCCACTCTAAACACTTATCTTTCTCGYRTMKRCACYYYRMKKKAYYMTGKCGKYMCAKRATMMMYACCRMRGTCTRCCTAYRGAAYTTAAATCGGTAAATGAGTGGAGGTGTAAAGTG
TCACCATCCACTCTAAACACAAATGTTTGCTTAGYRAMKGYKMKRCCTRGGCKRMTKGTYGGGKKTKRYCMRGMGMMKKRKYMYKTTCRRMTTCTAAACGCAATATGAGTGGAGGTGTAAAGTG
TCACCATCCACTCTAAACACATTAGATAGGAACGMARRACKARYCRYKTAMAKTKYYYATRTYYKTGCTGAKGMAGATKRAAMKRYCAYYTMTCTTATGGCCTTATGAGTGGAGGTGTAAAGTG
TCACCATCCACTCTAAACACTAAACAAACCTAMTMACAAAATGKMGMRCMYRGYMTYRGKGCATYKGYCAYARGKGKACMGAGGKAKAARKRCTTATTGGCCTTATGAGTGGAGGTGTAAAGTG
TCACCATCCACTCTAAACACAATACAAAGCACGRTCTCAAMKAKGKRTTRTRKCGCYCACYGYMCGMGCMTMKCTKRKKGMRKCGYYGYKYTCCATTTCGGTAAATGAGTGGAGGTGTAAAGTG
TCACCATCCACTCTAAACACATATCTATGGTGAKRTKKYYAYMTRMMTCACTAAGCAMYCKAMTKGAYTGTAACRCKYACCRMKYRYMAGTCTTTATGCGGAATATGAGTGGAGGTGTAAAGTG
TCACCATCCACTCTAAACACTATTGTTTCCAGKKCYTMGGRTGRKMMGMTTTRRCMYYRCYCGCCMYKYTMTTMTKRKMKAGTYCAYMCGKMTCAATCCGCTAAATGAGTGGAGGTGTAAAGTG
TCACCATCCACTCTAAACACTTAAGATACGTCKRMGTGRYKRCATAYCMCYKTGACMYGYGYRAKGATMGRRYYCGRKYTKYTGMRARMMMKTCATTGGGCGTAATGAGTGGAGGTGTAAAGTG
TCACCATCCACTCTAAACACAAATCTAAGCGAKMMAGAGTTAMCGMCYGCAYGTAMCCYYKRKMTKYMGCTGGCCTAAMMRYTGTTAMAGRCCTATACCGCTAAATGAGTGGAGGTGTAAAGTG
TCACCATCCACTCTAAACACATTACAATGGCTMYRAAKTYYRTAKRKRGCCGAAYAMYKMTYKGARCAAAKAGKKKGKGKCCYGMRYYCMRACTAAAGGGCGTAATGAGTGGAGGTGTAAAGTG
TCACCATCCACTCTAAACACTAAAGATTCCGTRTGTKRGCMYCRKKCGKKKAKKKYMAYTCARARGRKAYTKRCMCYTRKGKMGMACACGTCCCTTAGCGGAATATGAGTGGAGGTGTAAAGTG
TCACCATCCACTCTAAACACAATAGATTGCCGMRMKRTRAKYARKTCKTKCYGAYYCARMMTYARMTTRMMGGGGRAYKRYRGTAKRGTTGGCCTAACGGGCTTATGAGTGGAGGTGTAAAGTG
TCACCATCCACTCTAAACACATATGTTAGGGCCTRGKKMMYMTGAKKMACGCRRRRGMTCRKMCTMKAKMGMAKTRMTKRCATCMTYKRTKYAATATAATACAGATGAGTGGAGGTGTAAAGTG
TCACCATCCACTCTAAACACTTAACAATCGGGTYAAMCAKTRGRCCRAMYKGKKACAKMKARYMTMCAKRGARRKAKGKGCAYYYMCMGCGGAGAATTATTGACATGAGTGGAGGTGTAAAGTG
TCACCATCCACTCTAAACACATTTGTAGATATAMGCYMRYYKCAAAKYTKGRMAGMCYKYYYCTMGCAYMYMCYKMMACGYKCTRRCGAKRTGAATATATTGACATGAGTGGAGGTGTAAAGTG
TCACCATCCACTCTAAACACTAATCTTGTATTYTKCACMTACRGTGYTAMCYMYGARYTMCMKCATKRKRRCRKYMKRMKTRKMMKYRMYRTGGTAATTTAATGATGAGTGGAGGTGTAAAGTG
TCACCATCCACTCTAAACACTTTACATCTTAACMYTMYGRGCRKKCAGYGAAMTKRYAKYTAGMRTYAYTTTAMYGMTTKTYGYMTKMKATTGGTTAAATACAGATGAGTGGAGGTGTAAAGTG
TCACCATCCACTCTAAACACAATTCTTGAAAGATYKMKAKYRAAAYATCGYYTRYARAMMAATYMGACGYRYMATMCRCACYAYTRYRMRMMAAATAGTTATTCATGAGTGGAGGTGTAAAGTG
TCACCATCCACTCTAAACACATAACATCATTCTGARCRAGACKYMMTCCYRGMYRTYYMMRRTACCCRTRYMCAKMMKTARKAGYYMARTCTAGTTACTTTATGATGAGTGGAGGTGTAAAGTG
TCACCATCCACTCTAAACACTATAGAACTAACTYRMCCGGARKTCTYGCMARCCGYYCRYYRGACATMTGAMMGYYMAKYTYMKMKMTARTTAGTAAGATTCAGATGAGTGGAGGTGTAAAGTG
TCACCATCCACTCTAAACACTTATGTAGTTTGATCCGTRKKKMRTYRTRKCKMTYCCYACRYTKCYAMGYMRTTGMYTKGKKYGKYTAACGTGATATCTTTATGATGAGTGGAGGTGTAAAGTG
TCACCATCCACTCTAAACACATTTCTTCATCAMYKKMCMRTAKRCGAKGGKRAYMCTACYTMTAMACCAAAYYTTTRMCYTGTGCTKGAACYGATTTGATTCAGATGAGTGGAGGTGTAAAGTG
TCACCATCCACTCTAAACACTAATGTACTAGAKGYTCAARKAMKTYTAKRCYAYRAYYCGRARYYYTRMCYGCMCACRYYKRATAMYGCAYGGGAATGTTATTCATGAGTGGAGGTGTAAAGTG
TCACCATCCACTCTAAACACTTTAGAAGTTCTAGKRYGRKCARRYKKRAARCGKKTYYGYTKGTMRMAGCYTGKCCTGAYAKKYYYKYTMKTGGATTCATAGACATGAGTGGAGGTGTAAAGTG
TCACCATCCACTCTAAACACAATTGTACAACCCGAKMCTTRMMMAMMYTKGYTMKYCCTCKKAGRYCYTGCMRCCCGMMCRATKRATGCTACAAATAATCTTACATGAGTGGAGGTGTAAAGTG
TCACCATCCACTCTAAACACATAAGAAGATGGCKGCKYMCYGGAACMRRTMCYCYYRKKTMGKGMCMYYRMCCGAKKCMTKKAAYCAMMARAAGTTATTCAAAGATGAGTGGAGGTGTAAAGTG
TCACCATCCACTCTAAACACTATACATGTACGCYRTRAMRRCRKRYGGYRAMCKYAKAYKRCRCTTMGYACAAAKYYCGMGRYAKCKYAARTGATATTTCAAAGATGAGTGGAGGTGTAAAGTG
TCACCATCCACTCTAAACACTTATCTTCTTGCRGYMTGGCKGCMYAAARCGGMRAYAYYKYCKRGGMGAYMGTCMGCAACYYYACRAAYMYCGATTTAACACTGATGAGTGGAGGTGTAAAGTG
TCACCATCCACTCTAAACACAAATGTTCACAAKYRRRGMGRGYAMKCTTKACGYTGACMTKYRKGKTCTGCRMYGYCACGAYYYTKTMCRAGGGAATATCTTACATGAGTGGAGGTGTAAAGTG
TCACCATCCACTCTAAACACATTAGATGAGTTKMCRMCKCMYYCMYRAYMYKRYYYTCKCMRTRGRGRTMYRAAGKKMGMKCAMGRYCRKGYGGATTTACTGTCATGAGTGGAGGTGTAAAGTG
TCACCATCCACTCTAAACACTAAACAAGTCATCCCTGAMKTCAKRCKKKAKYRMTCMRRMTCMRKACGCMRYMAYACKMTRARCCTKRYKCCAATTTCTCTAAGATGAGTGGAGGTGTAAAGTG
TCACCATCCACTCTAAACACAATACAAGACTGTYMGKKRCTRGRTKRRYAATKRAGCTYCAGGKCGMGYYYYKGGMAKCGCTTCMTGMACTYAATATGACTCTGATGAGTGGAGGTGTAAAGTG
TCACCATCCACTCTAAACACATATCTACAGACGMGAAARKMYMMMRKRTCCRKCGCKRKGRCMKYMYKRTGRKACMMKYGYKTYMGYTRGMMAGATTGTCATACATGAGTGGAGGTGTAAAGTG
TCACCATCCACTCTAAACACTATTGTTCTCTCAGMMMRKAGRATYMMYYAKYGKRKGAYKMMRMAGGYMAYMGAYMKRGKAYGCCRMTYMGGAGAATCACAGTCATGAGTGGAGGTGTAAAGTG
TCACCATCCACTCTAAACACTTAAGATGTGAGCMGCGMTRRYGRRYGMMCKKKGAMYCMRTCTGKKTKCTATMRAMYRKAYYRGCRCCAMYGGAATACACAGTCATGAGTGGAGGTGTAAAGTG
TCACCATCCACTCTAAACACAAATCTAGACCTGKYCAYCTYGYKRGRKKCKYKCRGACKYTYTKYRYTTTGKTCRARGYRKKRRARCKTMGKGGTAACTCTAAGATGAGTGGAGGTGTAAAGTG
TCACCATCCACTCTAAACACATTACAACAGGARYACMKAKCRMGYMTAYGRKKRYRKYKCTYGCTMKYTYRYRKRTACKKRYACTCGCTTMKGGTTAGACTCTGATGAGTGGAGGTGTAAAGTG
TCACCATCCACTCTAAACACTAAAGATCTCCARMGKACTYAAARKKCYRATAKGRYGCKMCKYMMKARYRYRRCKTKGTTKKGTGMMYCMKCTATTATTATCACATGAGTGGAGGTGTAAAGTG
TCACCATCCACTCTAAACACAATAGATCACGCKYTAKTCRTGMMKMKRRARCRTAYGATTTTGYAGCGKRCGTATMCYGAKTARMMKKAMYGTGAAATAAATTGATGAGTGGAGGTGTAAAGTG
TCACCATCCACTCTAAACACATATGTTGAGCGRTTKYMARYCCKGMAMCARGATMYGCCYYMTYKRKKYGRKRTYYCKCKRAMCYGMTYCYCTGATAATAAGAGATGAGTGGAGGTGTAAAGTG
TCACCATCCACTCTAAACACTATTCTAGTCGGGGCRATTKYGTGMACRTMRAKYATGRCCKGAATYTRMRCGCKTGMCMYRACGMAYAYCYKCAATTTAAATTGATGAGTGGAGGTGTAAAGTG
TCACCATCCACTCTAAACACTTAACAACTGCCTKRGRTTTKYMGGRGYGKKGMCRTTGTCATGGTARKAGCYARGRKYRAGGCAAKMMCYKRCAAATATAAGAGATGAGTGGAGGTGTAAAGTG
TCACCATCCACTCTAAACACAATACTACCTTAYGCCRKMMKMCMRRMGKAYGYTMRMKAKYYKKKGAGGMCCCYKRACKTTYYKYCCKAMYMCGTTTAAATATCATGAGTGGAGGTGTAAAGTG
TCACCATCCACTCTAAACACATATCAAGCAATYYATYAKKKGRTAYGGYTRKMGKMKMYYRMRKCCMYKMRGGCRCGCMGYCAMTKTMCAKACGTATTTATCACATGAGTGGAGGTGTAAAGTG
TCACCATCCACTCTAAACACTATTGATGGTTTAARTTTGGTYKYRMCYMAGMCRKAYCCKMMRRTMMKRRCCTCRGYYMCAMRTAYYKYMCRTAAATCAATTTGATGAGTGGAGGTGTAAAGTG
TCACCATCCACTCTAAACACTTAAGTTCGAAARGGYKYKKTMGCRTCATACCTTARGKMRMTRCTTGAGKYMYAGYAYTMTMCCYRTRYCTTTAATTGTATGAGATGAGTGGAGGTGTAAAGTG
TCACCATCCACTCTAAACACAAATGATGCTAGCRAKTRGYYAACAYARRMKGTAYRTRYAYGTYARRTATRRYAAKTTAGAKGYMRTCRRRATGTTTCTAACACATGAGTGGAGGTGTAAAGTG
TCACCATCCACTCTAAACACATTAGTTCCATCMYRRCCTKTRYARMYCCGGYMTGCRAARTKRMYARTMCRYRCTTMRTMACAARKMCCMYRCATAACTAACACATGAGTGGAGGTGTAAAGTG
TCACCATCCACTCTAAACACTAAACTACGTACMTYGRRMTMMCGMTTACAKTMMKAGTAKTAAKTTTCCRGCTMKKKKGCKCRYGRMMYMKKCGATACAATTTGATGAGTGGAGGTGTAAAGTG
TCACCATCCACTCTAAACACAATAGTTGCTGTRCTYTARKKTGKKGYCCMKTCCYYGRTAGAKAAYTMTKACCCGKMRMTTGAATCGTGACCCGAAAGTATGAGATGAGTGGAGGTGTAAAGTG
TCACCATCCACTCTAAACACATATGATCCACAMGRCGGGKGAKCKKCTMTATMAMGCMKTKYTMMRATTRGTMYKCCRYMMTKKAAYMAMAYTAAATTAGATAGATGAGTGGAGGTGTAAAGTG
TCACCATCCACTCTAAACACTATTCAACGTGATGKYAAARTKKYRYAYRRKKCKTKKYYARKKTTTAAGTMCMRYCKCRTTACRTGTTRGYMTAATTATGAGTGATGAGTGGAGGTGTAAAGTG
TCACCATCCACTCTAAACACTTAACTAGGACTYRCMACTRTCCKCKCMMGYKKGRRCRYAKKTKCAAKRYAGCAARAAGTRYTTRMTGGYTTTGTATAAGTAACATGAGTGGAGGTGTAAAGTG
TCACCATCCACTCTAAACACAAATCAACCTCCMCKARCMMYRYCTATAKAYYAACCKTMMCKCMMYMKCMKAMCRKCGTCGTYYTGGMTCRYCATTAAAGTAACATGAGTGGAGGTGTAAAGTG
TCACCATCCACTCTAAACACATTACTAGCAGGRKTMAAAGGYRYRGYKTGRRTTAMCYYCAYTMYTKKYCKGRMMAYTAKYYMGYKMTRARTCATAATTGTCTCATGAGTGGAGGTGTAAAGTG
TCACCATCCACTCTAAACACTAAAGTTGGTCGAYTMAACMCRMAGMYCTAARCMKAMAAAYYYRCYCYYTYARTTMARKRTCTRMRGRCKRCCGATATAGATAGATGAGTGGAGGTGTAAAGTG
TCACCATCCACTCTAAACACAATTCATCCGAAYYCRGTYYRKGGATGTAYCTACMKAGGGRGYRKGATRKRYMTTKRTGCAYGTATARRRMCTATAAGAGAAACATGAGTGGAGGTGTAAAGTG
TCACCATCCACTCTAAACACATAACTTGCCTTAMTCMMKRRATAYRAYRMGAMYYRMMCMMYKCMAYCTGTTAAKAMAMKTRRCKTRTGKAATATTACTGACTCATGAGTGGAGGTGTAAAGTG
TCACCATCCACTCTAAACACTATAGTAGGGATCRMTGYKKRGMMYGATYRYYRTYYRYCRRKYYRCKGRCTAYTAATGKGMTGACRTGTAYCTGAAACAGTTAGATGAGTGGAGGTGTAAAGTG
TCACCATCCACTCTAAACACTTATGAACGCTAGARRTCAKRRTGKMAMKYKKYYMKGYYMTCMMYTYYRKTRGKYCAMTRYGACKYRRMKRTTGATAGTGTGTGATGAGTGGAGGTGTAAAGTG
TCACCATCCACTCTAAACACATTTGAACCCACTAACYGCGTGYGRGGMTCCRYYTRACRCGGCKTTCGGRRYGCGTMAMCKYYCCRCTYKCYCAATTCAGTTAGATGAGTGGAGGTGTAAAGTG
TCACCATCCACTCTAAACACTAATCATCGGTCMARRCMMMRTGAAAMMTRCKATRRCKTMTGGYGTCKMYGRMGRKAARYKGAAKARRGMKGCAAATGTGTGTGATGAGTGGAGGTGTAAAGTG
TCACCATCCACTCTAAACACTTTACTTGGCAGGGCRRTGKCCAKMRCYCTYAGKKKCMYRCKGMYMCCCGYATKGRAARKCYTMGRAYTYGRCGTTTGAGAAACATGAGTGGAGGTGTAAAGTG
TCACCATCCACTCTAAACACAATTGAAGCGCTGYMCCMMTGCTYKRKATMRRGYARYKCGGMGMYAGKKCKKTYTCKGGGKKTKYKAYCGMMCGTATCTGACTCATGAGTGGAGGTGTAAAGTG
TCACCATCCACTCTAAACACATAAGTACCCGAMTRKAKRCYRCMKTYGRGRGKYCYRMGKCATYRMYMGRRMRCKKGGCAMGKGGKYTCTCTATAATATAATACATGAGTGGAGGTGTAAAGTG
TCACCATCCACTCTAAACACTATACTTCGGCAGCYYKRCKYRKAATTTCKGYTRRKGCRAKGTARTCKMCMKYATMMYKYMGYKYKMYGKRRATATTTAAAGTCATGAGTGGAGGTGTAAAGTG
TCACCATCCACTCTAAACACTTATCATGGCGTYMTRYYKTCCTCCTYAGAGMAKYTGGYTRGATYCKTCAGKRYRACKMMGRGKMYCCGAMTACTATTTATAAGATGAGTGGAGGTGTAAAGTG
TCACCATCCACTCTAAACACATTTCATGCCCGMMAYGKRACRRYYKMKMCMKGARMCYCCMCYYCACMYARYGTTCYRKAYCMCMMCYMCYGACTTTAAATCTGATGAGTGGAGGTGTAAAGTG
TCACCATCCACTCTAAACACTTTAGTACGCCCYAKTAMRKYRCAKRGKYMKMACMKARCATKYRCAMRAMYTGYRTAKAAYGAMYRCCGRYRGTTTATTATAAGATGAGTGGAGGTGTAAAGTG
TCACCATCCACTCTAAACACATTTGTGAAATTAARYYTGAYMTMYCARCCAAKKGYTGGYCGMMRATTMCMACMKGMRCGGKGYKCAARYCMGCATAATAATACATGAGTGGAGGTGTAAAGTG
TCACCATCCACTCTAAACACTAATCTCATTATTTGKYTKKKKYMKTGGCCTAKAATMTKMYAGKKMKTRCYCGTYYYTGARMRRYYCGTGRAGCAAATAAAGTCATGAGTGGAGGTGTAAAGTG
TCACCATCCACTCTAAACACTTTACACTTATAGCGMCMYGTCGAAMRCYMYKMCGAKCMAGTAAGKGMMKKTYYGCCCAAGRKYMRRGTAKKATTTAGAAACTGATGAGTGGAGGTGTAAAGTG
TCACCATCCACTCTAAACACAATTCTCAATTGTKCYGGKAKRGTGRKAYAAMKGAKYYAYRGGMYMAYTGMTCTGAAKRKAKMMCMYCTGAYACAAAGTATTACATGAGTGGAGGTGTAAAGTG
TCACCATCCACTCTAAACACATAACACTAAACARRKRMTYGGCAGTMMGMYMGMYKGCCCGMTMKTMYTYAMACRTCGGKRKRAYTCYCYYGACATACAATGTCATGAGTGGAGGTGTAAAGTG
TCACCATCCACTCTAAACACTTATGTGATAAGMAYGAMYRAYACMRMAKGATTGCRYKRGGGTRCGRMYMKACYARTKTTMCKCRGYYYGGGGTATTGTATTACATGAGTGGAGGTGTAAAGTG
TCACCATCCACTCTAAACACATTTCTCTAAGAGMMKMACGCCRTCGKATGTYCCTYMMMYAKGTGCYAMKYGGYRTYKMCAGKKGMKCTCMCGTAATCAATGTCATGAGTGGAGGTGTAAAGTG
TCACCATCCACTCTAAACACTAATGTGTTTCAKKARMTMGYTTMGRATMCGCRMMYMGGMGRGRGCMCRARYAGKRKCAGGRAMMCTAAMACGCTATGAAACTGATGAGTGGAGGTGTAAAGTG
TCACCATCCACTCTAAACACTTTAGAGATAGTGTKKCYYCYGRMTGYAMGCKACARCRACGAATMTMGTCGMRATKTTKAKGARCMGAAKYGATTAATTGTATGATGAGTGGAGGTGTAAAGTG
TCACCATCCACTCTAAACACAATTGTGTATGCTAKKAAMTCTTAAKGMCKAKYKMKTACRKGYATRRYRKRCKKMYCCTMYAGRGAKTKMRMATTTAAAGTCAGATGAGTGGAGGTGTAAAGTG
TCACCATCCACTCTAAACACATAAGAGAAACGRKYAGKMYKRRACGCMKMTKYTRACTAKAMGTAGGGAYYGMGAYGMKACKMYRGRACKAKACATATAGAGACATGAGTGGAGGTGTAAAGTG
TCACCATCCACTCTAAACACTATACACATTGGAAYTRCCRGRAYMYRTMMGTKYYAMTATRAAYTCYMGRTYMTCYKRTGCGTGKRARACMMGTATTATGATTCATGAGTGGAGGTGTAAAGTG
TCACCATCCACTCTAAACACTTATCTCTTACCTGKKYTMAMTYTCARKYMGGAAGRGYKMMMCYTMCYRGRCCGYTTKATRMMYCKCTKCRYGTAATTAGAGACATGAGTGGAGGTGTAAAGTG
TCACCATCCACTCTAAACACAAATGTCTAGTAYKATAMTGKCYRKYACGYYRYARGTCGKCYCTRTGKKACAARAKYTCKGCGTTGYTTKTRGCTATAAGTCAGATGAGTGGAGGTGTAAAGTG
TCACCATCCACTCTAAACACATTAGACAACATKAGAKMKKAMKRMYCRYTMTMGTMGACTAKTKKARMCTAKGTRATKYYRACKATRMMCTAATAATGTGTTTCATGAGTGGAGGTGTAAAGTG
TCACCATCCACTCTAAACACTAAACAGATGTTCYATGAKARGCMAGTMARMAACGRYYYRRMTRGKKRYGARKAYMKGMGKAYGCACAKTCAATATTCAGTGACATGAGTGGAGGTGTAAAGTG
TCACCATCCACTCTAAACACAATACAGAAGAGGAMGTYGTKRTCKCCYAMARCTTYMAGYAARGTYYRKTARCRAYGATGYYKMGAGMGTYMACTATCTGAATGATGAGTGGAGGTGTAAAGTG
TCACCATCCACTCTAAACACATATCTGTACTCGYYMKYCYYMCCRTCKRYMARCTAYGCTTACYGTRTYAAARATTTARMCCYCKGARGMGCACTTTGAGACAGATGAGTGGAGGTGTAAAGTG
TCACCATCCACTCTAAACACTATTGTCTTGACAARTCMAYAKCAMKTYGYKGKAYKAMRGKKRTGYTGTTKGTGTCGCYCYGRGTTMGGAMAGTTTACTGAATGATGAGTGGAGGTGTAAAGTG
TCACCATCCACTCTAAACACTTAAGACATCTGGMMGYYGGRKGGKATKTTCKATTRYCGMYMMKTYACTCGAYRAMGKAAGRRKMAAGMRCCGTTAAGAGACAGATGAGTGGAGGTGTAAAGTG
TCACCATCCACTCTAAACACAAATCTGAAGGTGYGRKCMGGCAGMKCMGAGGTCCCKRMGTGKMGRTGCMKYCGKKCKYRAMACKKCTRAYMGCATAGTGTTTCATGAGTGGAGGTGTAAAGTG
TCACCATCCACTCTAAACACATTACAGTACCACRKTMAACCCGCMRMYAYGTRAMKMGMTGTMKCCYCKMMTCCAATRKKGTGCTTMTYKMTGCAAACAGTGACATGAGTGGAGGTGTAAAGTG
TCACCATCCACTCTAAACACTAAAGACTTGGAKKRMRMGGAGGATRKCYAATRYRKMRRGYCYGKRKRRCARTGCCAAYCKMYCMKGYGTCKTTATATATTTAGATGAGTGGAGGTGTAAAGTG
TCACCATCCACTCTAAACACAATAGACTAGCCYGYKYRKCGRRGCAGYCGCYKKKACMTRCGRYAKTGGYGYRRACRTMCMMYCRYRYCYGATCTTAAATAAACATGAGTGGAGGTGTAAAGTG
TCACCATCCACTCTAAACACATATGTCAACGGTAYTAAGTMKCRYKGGRAMCRKKKMKTKYAYMKTYGMKATRGTTRMKMMYYMCMGTRKYRTCTAATTTACTCATGAGTGGAGGTGTAAAGTG
TCACCATCCACTCTAAACACTATTCTGATGCGGTTTTTRGRMMAMCMTCTKKYACRKKCRCYTKKRGAARGKRYYTRCACCTCYCYCRYGCTCTTATAATAAACATGAGTGGAGGTGTAAAGTG
TCACCATCCACTCTAAACACTTAACAGTTCGCGKAYRCRRKAATTYYTTYCKMAKTYCMAGRRYMRKAGYKTCAKYYAAGKYYAMRRGARYKCCAATTATTTAGATGAGTGGAGGTGTAAAGTG
TCACCATCCACTCTAAACACAATACTGTCAAAGTTTKRAAMKMACTATCRTKGCGYRKRGYAKMYMMCKCMGKYMCGCTGTKGGTKMCRRRMCCATTATTTGTGATGAGTGGAGGTGTAAAGTG
TCACCATCCACTCTAAACACATATCAGACTTTATTYTAAKCMMGKKCKCMKMTMMGTKMMMMAKYMMKKKMGAAARYAGTYATRRYMAKAYYTTTATCTTTCTCATGAGTGGAGGTGTAAAGTG
TCACCATCCACTCTAAACACTATTGACAGAATCGTCYCAACTMTRRTRYGCRMTGGCTCCCKKGTYTAYAACTKKTYYAKMGACMTAGMKYCTCATTCATATAGATGAGTGGAGGTGTAAAGTG
TCACCATCCACTCTAAACACTTAAGTCTGTTACAMYKCTTKGTMARAMYKCYYRTARCKYKMGMYGCYYRGGKCKAAGRMMTKRCGRCGTAYTCAATGTTAGTGATGAGTGGAGGTGTAAAGTG
TCACCATCCACTCTAAACACAAATGACACATGGRTCTYMMKYMMTYTARKMTMRTAGKRYTGMRKAGTYACRTRTCYAYAATKGKCYMMGYRCTAAACATATAGATGAGTGGAGGTGTAAAGTG
TCACCATCCACTCTAAACACATTAGTCTCTACRMATGRYMCKTCYCKMATYKMMGRRKYKKAYTTAGAAMTRKTTKKCYMACTTTGYGYMYGCTATAGTTAGTGATGAGTGGAGGTGTAAAGTG
TCACCATCCACTCTAAACACTAAACTGTGATCMKAGKTKYCMGKAYMTTKGYTGTRGCCGAAATRGCRGKCKAMYRGTTCRMTATKCRRTMCCCTAAGATTAACATGAGTGGAGGTGTAAAGTG
TCACCATCCACTCTAAACACAATAGTCACACTRTYMAYTTRMTTKAYRRCRRMMTMAGRAMGYTCCMCRMYGYTMYAYTRGMGRKGCTGTCRCCTTACTTTCTCATGAGTGGAGGTGTAAAGTG
TCACCATCCACTCTAAACACATATGACTCTGAAMYMYRYMRYMCKYKRCCCAAGKRRAYRMATMTYTKRRAMYCAGMCCYMRKAMKYATYYKTTTATTTCACACATGAGTGGAGGTGTAAAGTG
TCACCATCCACTCTAAACACTATTCAGTGACARCMRRCGACRCCYRRGGKMYKRCTYKTCAMGMTKKCGKKARKKKCRTGKRCGATTTRARMTCATTTACTTTGATGAGTGGAGGTGTAAAGTG
TCACCATCCACTCTAAACACTTAACTGAGTGTRMRTKYYYKTRTAGMYCTAYRGCYCKTKTKTYTMYKRCYARCTCAMKRTCTTGMRRMAYRTCAATATCTGAGATGAGTGGAGGTGTAAAGTG
TCACCATCCACTCTAAACACAAATCAGTCAGCGKMKKAKKYMKARCARTRMGCMGMGKACGGGMGTGTYCCGCGAARMKRMYMCYGYGAGYKCTAAATACTTTGATGAGTGGAGGTGTAAAGTG
TCACCATCCACTCTAAACACATTACTGACTCGTAMMYGCTMAYRTGTGTYRAYGGTCMCKYACYTAMYKKRTKTGTYGCMCMRTCRCYKCGCCTATAATCTGAGATGAGTGGAGGTGTAAAGTG
TCACCATCCACTCTAAACACTAAAGTCAGAGGYRYYGCARTTRYKTMAMRYKKGTYATACYACYKTMKMCTKCYGGKCYMCRYAGCMGGCARCCTTATTCACACATGAGTGGAGGTGTAAAGTG
TCACCATCCACTCTAAACACAATTCACTCCTAMTMYGAGGKRKYYMAMKRCYYRKYTGAAYRTAKRYCTGTTMTGMGYRKGAMYCYCYYCMMTTATACACATTGATGAGTGGAGGTGTAAAGTG
TCACCATCCACTCTAAACACATAACTCACGATYMTRTRYATAYRATTTYYMAAKRMCYTCRYKAMAKTGTARRGMMTTCMACYRGAYRGCRYTTAAAGTCAGAGATGAGTGGAGGTGTAAAGTG
TCACCATCCACTCTAAACACTATAGTGAGCTTCMRCGCTKAAKCCCAYYMTGTMMYCCTCRYRMCYRMACGTMGGYKYKGATYMRKAGCGGRTCTTAGACTATCATGAGTGGAGGTGTAAAGTG
TCACCATCCACTCTAAACACTTATGAGTGGAATYAKMRKMMYKCCGYMAAMKCGTCMAYKRYGAGCAYTCCCKTGCRKRGKRAGCYMRMKKCTCTAACTCTCACATGAGTGGAGGTGTAAAGTG
TCACCATCCACTCTAAACACATTTGAGTCGTCYGMGTYKAKTMCKCGCRTATMYTRMGRACMGMKMMTRKRGTGTMGKAYTCCYAMYTYRTTCTTATGACTATCATGAGTGGAGGTGTAAAGTG
TCACCATCCACTCTAAACACTAATCACTGCACATYTAKRAMKKYMGCGTKGYTYKKKCKRYGKAARMAYYMYRKKGTKKYARKGTTGRGGKRCCAATCACATTGATGAGTGGAGGTGTAAAGTG
TCACCATCCACTCTAAACACTTTACTCAGGTGGTGTCAKRGYMYKRYAKATCGMKYKTKMACTRRYAMYKRTTAYGTYKKRCMAYTGGYTMGCCATTGTCAGAGATGAGTGGAGGTGTAAAGTG
TCACCATCCACTCTAAACACAATTGAGACCGTKRAGACMTGGMCRYTCCKCMMARARAMKRTYMYTKMKAKTCYAGGKKRMGRCYRAMACRMAAATAACTTATCATGAGTGGAGGTGTAAAGTG
TCACCATCCACTCTAAACACATAAGTGTCGCARMARYRKAYRMAYCTKGCAKYTRMKMGKTTKTGMYAYARRACMAKCAKRAKKCMCTCGTCAGTTATCTATTGATGAGTGGAGGTGTAAAGTG
TCACCATCCACTCTAAACACTATACTCTGCGAAYMMGTAKRCRCCGTCTRARACGKKGKMYAAYTGRRTCGCMMMYYKCTCAMARRKRRKGTAGTAAAGTAGAGATGAGTGGAGGTGTAAAGTG
TCACCATCCACTCTAAACACTTATCACAGGCTKTMYYYMMCGMYAMACCRACKGMTYYTCRCTAGKMMKAYAAARRMTCKYKGTKMCCKRKYGATATTCTATTGATGAGTGGAGGTGTAAAGTG
TCACCATCCACTCTAAACACATTTCACACGGGYMGATAYYAMAGYARKMKYTRTAYGCAYAYGAKKYMCTYTGYRKRYTAACCAAMRGRCYCGATTTAGTAGAGATGAGTGGAGGTGTAAAGTG
TCACCATCCACTCTAAACACTAATGAGAGCCGRGKATYAATKMKACMKCAGAAMRARYKRTKARTGMKYCCKKCCGACMMYYKTYGTRGRAGGGAATACTTATCATGAGTGGAGGTGTAAAGTG
TCACCATCCACTCTAAACACTTTAGTGTGGGCTMMAKTTRMMAKYYGTMACRCMAYTGRTTRCYYMAKGYRKCAKYRCMCYCMMCRCRRYAAGGATTTGTTCACATGAGTGGAGGTGTAAAGTG
TCACCATCCACTCTAAACACAATACTGCTATTCKKRTGCTGMKYTRTCAMCRATMCMCRTRCRYAGRRTKRMTGRAKYKAKGRTRYCRTKKRAATATGGTTGAGATGAGTGGAGGTGTAAAGTG
TCACCATCCACTCTAAACACATATCAGGTTAATTRGYCARTCGYCCRMAKAYRGCMCRMMKYKGTARYGYCKCTRMMACMKMTGKTGAKGKGAGATTGCTAATCATGAGTGGAGGTGTAAAGTG
TCACCATCCACTCTAAACACTATTGACGAATAKGTRTTMMYTTKYRGRMMCYGGTAKCTYRAYCCGATAKMTCTTRCMAAKMGTCAGMMACKAGAATCGTACACATGAGTGGAGGTGTAAAGTG
TCACCATCCACTCTAAACACTTAAGTCCATATRGRYCCYCTMRATMRKKGGTMRGCRGYCKTCTTAKYCKCAMACCKCYAGCTTATKRKMYYGAATACGTACACATGAGTGGAGGTGTAAAGTG
TCACCATCCACTCTAAACACAAATGACGTAACRMKGMCRMTMCKMKTKYYCCMGTKAYRKMMTKKTATYAGKMRCTAMAKTTMYYMKGCMTKGGTTAGGTTGAGATGAGTGGAGGTGTAAAGTG
TCACCATCCACTCTAAACACATTAGTCCTTTGTMRRRKGCRKYKTCGTAAMMAGKGKTTCGTRTMCGCCMGYCTYGMTAAGCCATARCGCCYAATATAGCAGTGATGAGTGGAGGTGTAAAGTG
TCACCATCCACTCTAAACACTAAACTGCAAAGATGTCTKGCAAYKRKRGGRMYGYTACCGKCTYRCYAMCRKMTRGTGKRRTTGGYGAYMRGAGATTACCTAACATGAGTGGAGGTGTAAAGTG
TCACCATCCACTCTAAACACAATAGTCGTAGARRCMYTYKAATMRTCYGKKRCGCAAAAKMTTGTCRKGARYRCCCTKGMYCRCYTKYTCCYAGAATTGCTCTCATGAGTGGAGGTGTAAAGTG
TCACCATCCACTCTAAACACATATGACCTTCTRKKRKCCCCGYAYCKTACRTACCGACRTGYTCKATACCAYAKCTTYTKTTAGCGKGGGTCGAATATGCTCTCATGAGTGGAGGTGTAAAGTG
TCACCATCCACTCTAAACACTATTCAGCAAGTKRRRKYYGGTGCRATMGMMGGAKCTTCKTKYKCTCCATKACTMRAAACKRRGGGMGCAYCGGTAATCCATAGATGAGTGGAGGTGTAAAGTG
TCACCATCCACTCTAAACACTTAACTGGATCACKACCGRTAMCCACGYTRYYMATMTMKMKRYACYAYKGKYYCTGMMTATYTYACYGRCARGGTTAAGCAGTGATGAGTGGAGGTGTAAAGTG
TCACCATCCACTCTAAACACAAATCAGCTACGGKRYTYAYGCCRKKGATTMMRTGATAYGCYCAMGGYRGTCYKYCCACCATRRGCGRAGAMAAATAGCCAAACATGAGTGGAGGTGTAAAGTG
TCACCATCCACTCTAAACACATTACTGGTTGCKKMCAAAKCGKCYGTTACKGYRYTRYRTCACKKRKTTGGGCCGYRGMYYAKCTGGKKTTRAGTTACCCTTAGATGAGTGGAGGTGTAAAGTG
TCACCATCCACTCTAAACACTAAAGTCGAACCYRTTRYCRYCMGGKTCRRKRCRCRCTMMAAAGARAKMAKGGYKAGGGMMAKMRCTYKTMGAGTAAGGCTGTGATGAGTGGAGGTGTAAAGTG
TCACCATCCACTCTAAACACAATTCACCTCATCRYYKMTCRKAYKKAARYGTCAMYMAYKRKATACTYYMMGAAGTRAMCYRCKAGYMAMYYGATATCCCTTAGATGAGTGGAGGTGTAAAGTG
TCACCATCCACTCTAAACACATAACTCGTGTARAKRTACYARMCACYKCGTMYKRTCRARKKRTYMCATMYYKACTCYYCGRKCTGRYYGGMGATTTGGCTGTGATGAGTGGAGGTGTAAAGTG
TCACCATCCACTCTAAACACTATAGTGGACAAAKMKKRGTTGRKYTRGARARYRKATTGCGAMRKMYCCAMCGTRMGAKGRYGGGRGTMYTGGGAATGCCAAACATGAGTGGAGGTGTAAAGTG
TCACCATCCACTCTAAACACTTATGAGCAGTTCKKYTGMTKAAGMYKCATATAYRGTKGKRGCKTYYMMAAGGGMGGRGAMMGCCKGMKCGCGGATTCGCACTCATGAGTGGAGGTGTAAAGTG
TCACCATCCACTCTAAACACATTTGAGCTGAGCGTRMRGKACCCTKTCRGMKRACGRKTATYCTKGCCKAYRRGAYYTCKARARCARRCTAMTAAATTGAAATGATGAGTGGAGGTGTAAAGTG
TCACCATCCACTCTAAACACTAATCACCACTGRKRGGRMKYMKTRRMKCTMTCAAAGYKMAKAAGMKTKMKAKGCTACCYATRCAAYYMMRTTAATTACAACAGATGAGTGGAGGTGTAAAGTG
TCACCATCCACTCTAAACACTTTACTCGAGACAMGGKMTYYRRGTMACGMAKRKYKKYMTGYCMRYARGKMRRCTGKAGYTGRGKGTCYGYATGTATAGATTTCATGAGTGGAGGTGTAAAGTG
TCACCATCCACTCTAAACACAATTGAGGTCCARTKCYYTTYMAMYTMGGARYGTTYKMYGYACTAKRYGGCCYYRTGAKTMCGTKRGMTAKACATTAAGATTTCATGAGTGGAGGTGTAAAGTG
TCACCATCCACTCTAAACACATAAGTGCTGGTTKKAKKYYRRGYTCMRTTTCCTCYAYTGRCCRTKYRYGYKACGRTACCKRYRYKRYRCMCCATAATCATGACATGAGTGGAGGTGTAAAGTG
TCACCATCCACTCTAAACACTATACTCCACCTCACKRAGGKYGGTYGKYTKMKYGTTRCAMYTKCRCTAGGRYCCTTKMCKMAYKMMMGYRMCGATATGAAATGATGAGTGGAGGTGTAAAGTG
TCACCATCCACTCTAAACACTTATCACGAGGACMKKMGYMCKMCCARRGATRTYTYCMTGCRCMGYGTYYYMRRKYAYTGRMYCGYACTKTMTATAAGGAATTCATGAGTGGAGGTGTAAAGTG
TCACCATCCACTCTAAACACATTTCACGTGCCMKAKGTTTMGYMRRYGKTTGYRMMRGCGGKRKYTRMGAGGKYKMGGATKTARKRYACGAGTATTACCAAGACATGAGTGGAGGTGTAAAGTG
TCACCATCCACTCTAAACACTAATGAGGACGCCKCRTGGMYAARGAKGYARRGMYKKTRMRYRGTRRKYCAYMTMKARCGMMTRMYMCAAMATGAAACGATATGATGAGTGGAGGTGTAAAGTG
TCACCATCCACTCTAAACACTTTAGTGCAGCGYYRCRCYAGAAGMYMRTAAKKKAGAKYTKGRCRMMARGCAMARRAMYYAMMKCAGCGCGRTGATAGCATCAGATGAGTGGAGGTGTAAAGTG
TCACCATCCACTCTAAACACATTTGTGGGAAAGKKAGRTRMAYAYMKARAGGGCMKRATCMKGGMGAGMCAYAMTMYYCKTGYTCAYYKKRCCAATTCGATATGATGAGTGGAGGTGTAAAGTG
TCACCATCCACTCTAAACACTAATCTCGCTTAKATAGYMMCAKYKATTCAGMATTGGRRKKRTAAAATAKTRATTYMGGMTKKACKGYKTAGCAAATGCATCAGATGAGTGGAGGTGTAAAGTG
TCACCATCCACTCTAAACACTTTACACCCAATKYCGCAYACRAARRGARRTTCMTRGMAMKKCMGMCCGMMRAMMAGYGGCKYGYACTTMMCCGTTTGGAATTCATGAGTGGAGGTGTAAAGTG
TCACCATCCACTCTAAACACAATTCTCGGTACAMKCAMKKCGTYMMMKRYRRAYKCTYTKKMCYCMTTYCGMYAKRAAAYYMRTACRRYCKYCGTATCCAAGACATGAGTGGAGGTGTAAAGTG
TCACCATCCACTCTAAACACATAACACCGATGCGTMATRGGGTTACRRMCRGTCTKRACCAYMCCTGMCMTKCMARRCACMATMCCAGAAKKTATAAAGGTTACATGAGTGGAGGTGTAAAGTG
TCACCATCCACTCTAAACACTATAGAGCCTAGRRKKGGTMMGATRTGMYKKMCRKCMGCTGTYAMYGYCCMTMKRRYCKRKKYAKGCKTKAATATTATCGTGTCATGAGTGGAGGTGTAAAGTG
TCACCATCCACTCTAAACACTTATGTGGCATCMMYGMGTKKMCTMAARYMMRMMKKTYRGAMGRYTCTGMARKCCYTACGKRCGKTTTCGMTTGAAATGGAAAGATGAGTGGAGGTGTAAAGTG
TCACCATCCACTCTAAACACATTTCTCCGACTYRKMYAYTTCKKRMMMKKKCRGRMGGTRCRMYMRTTMYACGRGTRRGMYMCTTMCATKTYTGATAACGACTGATGAGTGGAGGTGTAAAGTG
TCACCATCCACTCTAAACACTAATGTGCCTGTMGRARKCMCGYGARGACKKTGYYAKYYYTRYKKMRMCAYKAYARKGYCMGYTYRCCAMMCCAATTTGGAAAGATGAGTGGAGGTGTAAAGTG
TCACCATCCACTCTAAACACTTTAGAGGCACARRKTRRRRMCAGGCTACAGRAKCCCKYKTCRAKACGMMGGYKYKMMGYRMMRKMRYAYGTCAAATACGACTGATGAGTGGAGGTGTAAAGTG
TCACCATCCACTCTAAACACAATTGTGCGTCGATYRAMAYKTYMMYMACTYCCAYCKTMGKRAAMGMYKMRKYKCKTMRKCCGCRKRAMRTTCGTTTAGGTTACATGAGTGGAGGTGTAAAGTG
TCACCATCCACTCTAAACACATAAGAGGGAGCKKGTYAYAYMRAYTYACCYAARYYAAYMKRRCGCGTCKKAGACKGYAAMTMKRGTYCGRMCGTATTCGTGTCATGAGTGGAGGTGTAAAGTG
TCACCATCCACTCTAAACACTATACACGCTCCKGKGKCTKCRMCYYYCGMCTRKTRCMGYRCMCMTYTTCMKGRAYTCMAKGYCKMYKMKCCTAAATCGGTAAGATGAGTGGAGGTGTAAAGTG
TCACCATCCACTCTAAACACTTATCTCCCAGGTCCYCMGCTKAAMKTKTYYCMCGAGYGTGAMCMYKYYYRYTTCYCMRMKGTKKCYYMTTYTAATTGCGTCTGATGAGTGGAGGTGTAAAGTG
TCACCATCCACTCTAAACACAAATGTCCGGATTYCKTTAMTAKKKGKYTCACGTMCKMATTKRRGAYRTTTCCMTTGCYMKKTTCGRMKYTTTGTATGGGATACATGAGTGGAGGTGTAAAGTG
TCACCATCCACTCTAAACACATTAGACGGCTARGYYATKMYTMCYMTYKGMRTKTMATCACCGGGMYAGTRCGAGRRYTTMYRMAMYGRCYATGTTTCCGAGTCATGAGTGGAGGTGTAAAGTG
TCACCATCCACTCTAAACACTAAACAGGCGAATCCACGCMYKCGGAKRTAGGKKYAAGCCKKYCAMTTTCCMCCGAGRKRKTTCYMCMMTCTCATTAGGGATACATGAGTGGAGGTGTAAAGTG
TCACCATCCACTCTAAACACATATCTGCGCAGGKAGCAYKRCRCKMRGKCRGCAKCCCKCGYKYGRGTGTAKCCRMGCMACKYTKYMTTGCCCATAACCGAGTCATGAGTGGAGGTGTAAAGTG
TCACCATCCACTCTAAACACTATTGTCCCGTGTMTAGGMAGKARGCACKGGRAMRTCGKCGMGTGGTTMACAMGCKGARMGKCRAYKRCGRACGATACGGTAAGATGAGTGGAGGTGTAAAGTG
TCACCATCCACTCTAAACACTTAAGACGCCACACGRGRRTYRKCKRCRAMCKMYKGMCCRCKTYCTMAMKCTATKCCACGTAMYRAMKKYGCCGAAAGCGTCTGATGAGTGGAGGTGTAAAGTG
TCACCATCCACTCTAAACACATTACAGCGCGTGMTMARYAMRYYTRKCTAYACTYMCYRTKCGMCKATCTTGTRCRMGKYKTCKYCTAKAKYATTAATCATTAGATGAGTGGAGGTGTAAAGTG
TCACCATCCACTCTAAACACTAAAGACCCGCTMRYYTTKAAGKGTGTMTMAGGGGRCTMKTTYGGAYTRAYKYKYKRKMRRRRYKYYKMMRRATTTAAGATGTGATGAGTGGAGGTGTAAAGTG
TCACCATCCACTCTAAACACATATGTCGGCCCAATGGGGKKRAKMYCTAGMARMTCKAGKMGYGTAYTKMYMMMTATKYRATCKYATYMRGGACATATGAACTCATGAGTGGAGGTGTAAAGTG
TCACCATCCACTCTAAACACTATTCTGGCGGCTGYCMTYAGYTKGAMCYTAGRGACYGYAAMKGTYMRCYGCRCGRRGTTCTRCKTTATGYGGTAATTGAACTCATGAGTGGAGGTGTAAAGTG
TCACCATCCACTCTAAACACTTTACGTTATTAKKYMMCYGTRARTRCMCCRACTCMTTGTYGRYKGKAGCACYKRMRYRKAMYKCGYAYMKKGCTATAGATGTGATGAGTGGAGGTGTAAAGTG
TCACCATCCACTCTAAACACAATTCCTATATGMTKRTATCCMCMCTCCARTCGTTKYRMYCCMKKKYAGMTYYGRMGAYYYTYMTMTAAGCYATAATGCATAACATGAGTGGAGGTGTAAAGTG
TCACCATCCACTCTAAACACTATAGGATAATCRRTGCGAGAAAMRRCYGGTAMMRYAGRRRRRYATYTRRCAKYGAYKCYTAGMYKAMMTTRATATTCGATCTCATGAGTGGAGGTGTAAAGTG
TCACCATCCACTCTAAACACTTATGCAAATAGYRYYMCAYTGGCCCCTGGMGGMAKKYCTTKGMARCAYRCGGGACARAGKRKMTRKRGKYCACTATCCAATAGATGAGTGGAGGTGTAAAGTG
TCACCATCCACTCTAAACACTAATGCATAACAKTGKYTCGTMAYARRMMRCTATTKATMKYYMMTYTTMMRGKYTMGGTTGTTRRMMCMRGGACTTTGGAAGTGATGAGTGGAGGTGTAAAGTG
TCACCATCCACTCTAAACACTTTAGGAAATGTMGTMKYCMMTCMMAAMTYACKGCRTCMGMCMKCTGCYYAGATYTGMCTAMKMKMMMTTTMGTTTACCAATAGATGAGTGGAGGTGTAAAGTG
TCACCATCCACTCTAAACACAATTGCATTAGCGKGKKKMTTGRRRMKAYGCKCACCYMKYTRARMGMCKKCTTGCMGGYGMGKKTRYMYACKGTTAAGGAAGTGATGAGTGGAGGTGTAAAGTG
TCACCATCCACTCTAAACACATAAGGAATTCGGAATKGMYRCCYAGGYRYKCCCGCTGGYTARKGGTRCMYCRGAMKKARCTCYMKTKRTYGGCATAGCATAACATGAGTGGAGGTGTAAAGTG
TCACCATCCACTCTAAACACTATACGTAAAGGYGYRRYTKKKAYMRMMARMCCKMGAAKAGCTGMGGTMGAGKCMKMYYRKMYACRTYTMMTGCAAACGATCTCATGAGTGGAGGTGTAAAGTG
TCACCATCCACTCTAAACACTTATCCTTATCCAMMAYMTMYTKCTATYGYAYRMYGGGMMTMMMCTTCAKGRAYMMRMYYTTGMCGGYMCGKATAATACGAATCATGAGTGGAGGTGTAAAGTG
TCACCATCCACTCTAAACACAAATGCTTTCTAKYRGYGKRAYGRKTRTTKKMRRKGKRMAKGRCYMKRGKMRRRYKYGKCMRRRGMYGAMATATATTTGGACACATGAGTGGAGGTGTAAAGTG
TCACCATCCACTCTAAACACATTAGGTATGATARTKKTCGMMMGKTTRTCTYKMCYGMAMCYRATMGGRKGKGTRGGTKTTTKRRYCYKCYRACTATTCGTTTGATGAGTGGAGGTGTAAAGTG
TCACCATCCACTCTAAACACTAAACGAAACTTGGYRCKTRGYTYRYTRRTMRTATARYCGYGMCAYARAMMRKAYRKTMARTMRMYTAMGTAACTTTAGGTGAGATGAGTGGAGGTGTAAAGTG
TCACCATCCACTCTAAACACAATACGAATCAGARRGMCRYGYRGYTTARYACCKMTMRMRCKGRCKMRAGGKYKKKYGMAMMGAAYGYYGYRGTTTATCGTTTGATGAGTGGAGGTGTAAAGTG
TCACCATCCACTCTAAACACATATCCATTGTCCRKYGTMGKACRMTKGKMGRCKYKGAMKGAAMTYKKTRGCCKRCRMRTYYTYTYMYGMATGTTAAAGGTGAGATGAGTGGAGGTGTAAAGTG
TCACCATCCACTCTAAACACTATTGCTTACACMYKTRRTMRARMCAATMKYRYRTYCRARTMYCGCATMCMMGGMCAGKCATACYCCCGKARGCATAACGAATCATGAGTGGAGGTGTAAAGTG
TCACCATCCACTCTAAACACTTAAGGTAAGTGYTKMTKRMCGTMMTTRARGCCMGKTYTRKTMCMTMGYRAYATKRMACMMRKGKGYKKKGAGCAAATGGACACATGAGTGGAGGTGTAAAGTG
TCACCATCCACTCTAAACACAAATCCAATCGTGYTYGGMYYACACYGKRYCKCAKCGRRYCKYMKKYCCGCYGCTCKYCGRAKAYYMRMRGAATTAACCGATTGATGAGTGGAGGTGTAAAGTG
TCACCATCCACTCTAAACACATTACGATTGCAYACGKTRCYYGGRKTCYAYGAMGCYGCAKTRYAYRGCKRGARRKYMCCARTYGMAKCGYMATTTAGGGAGAGATGAGTGGAGGTGTAAAGTG
TCACCATCCACTCTAAACACTAAAGGTTACGAYTAGMTKTKCMKMGTRGGTKGMRCYGMCTGAAMAKYCMYRRMCCRMTCGGCYRCAAARTKACAAAGCGTATCATGAGTGGAGGTGTAAAGTG
TCACCATCCACTCTAAACACAATAGGTTTCCCYCAARKCRTTAKMYMCRAKMKRTAMYTCAMRRGCRKTATTRARCTTTYKYCMGYMAGRYCACATACGGTCACATGAGTGGAGGTGTAAAGTG
TCACCATCCACTCTAAACACATATGCTATGGGCKKAYCRAGCTGYCRKMGKKRGRTYTGYCCRTRRKMCCYKRRMKTYCTRTKRKYYYKKGRGTATTGCGTATCATGAGTGGAGGTGTAAAGTG
TCACCATCCACTCTAAACACTATTCCAAACCGKMRTAMARYCKCTAKTGCTTKMTTCMYMCARARAGMRTKMGMTCTGCTTMTAYCCMRYKRGTAATCGGTCACATGAGTGGAGGTGTAAAGTG
TCACCATCCACTCTAAACACTTAACGATAGGCGCYRAKGMKKRGYTRRTRMGRCYRYRAMACMKMGKCRAYRCMGRGGCCYAMRCGYTYRMTGCTTTCCGATTGATGAGTGGAGGTGTAAAGTG
TCACCATCCACTCTAAACACAATACCATGTAAYKRGATCATTTMRRMGMGYTTGKTARAGTYGRRCRATYKCGKKCGYKRGMGTTKTKKRYTGCTATGGGAGAGATGAGTGGAGGTGTAAAGTG
TCACCATCCACTCTAAACACATATCGAAGATTTAAAGATTYTKGGGRTCTATRRCRACGTCMRYTTTRKRKGAGRCGARMTKYRGTGGMYCTTTTATTCTAGTCATGAGTGGAGGTGTAAAGTG
TCACCATCCACTCTAAACACTATTGGTACTATMKGTTTAKMYRKMAGMKTRRAGCTYMKAGTCMMAGATCKRAATCTCKCRYRGRYRCCTTKTCATTTGTTAAGATGAGTGGAGGTGTAAAGTG
TCACCATCCACTCTAAACACTTAAGCTTCATAYCCRGGMGARRCGTRAMGGYMAYYRCRCCAAKCTYTGCCMAAAAMYATACTTCGCCGMCRTCAATACTTCTGATGAGTGGAGGTGTAAAGTG
TCACCATCCACTCTAAACACAAATGGTAGTTGKTCGGAYCTKYMTGCGTCKCCAAMCKMKMTKYKRMKCKYARKYAYGCMAGAYTGAMTKYGCTAAATGTTAAGATGAGTGGAGGTGTAAAGTG
TCACCATCCACTCTAAACACATTAGCTTGAACARTMRGGRGMRMRRCGTGRCTCKCRKCMAYKMKKMATTYKKACAKTYCKRCGKRAACKTKCTATAACTTCTGATGAGTGGAGGTGTAAAGTG
TCACCATCCACTCTAAACACTAAACCATCTTCMTMTAMMAGGGRRGTKMYYARMRAATMCRCCRRYGYMYKGTMRMRTTYYRRCTRTCKRRGCCTAAAGTATACATGAGTGGAGGTGTAAAGTG
TCACCATCCACTCTAAACACAATAGCTAGTCTTYKAGTTKTCGKCCMACCYRRTRGRAYMCMYAYKTKACAAGYRCRMMCGGGYMYTKGYCYCCTTATCTAGTCATGAGTGGAGGTGTAAAGTG
TCACCATCCACTCTAAACACATATGGTTGAGACMAGGRCMYYKGYAYTMTKYKYKMCTGGRMRCCAMRTTTYRMCCYTTYTYTYGGRGRYAGTTATACGTAAAGATGAGTGGAGGTGTAAAGTG
TCACCATCCACTCTAAACACTATTCGATCTCARKTTKTTRKMRGKAGYCAGAYTAMRYYRRKTYYCATYYMCYATCKMAMYMRCMCMGTAACTTAAAGCTACTGATGAGTGGAGGTGTAAAGTG
TCACCATCCACTCTAAACACTTAACCAACAGTGYTAMCRRCMGAGYRKGGYRMRACKMACGTKTCTCACMCTTKGAMGTGTYGGGAYTGYCKTCTTAGGTTTACATGAGTGGAGGTGTAAAGTG
TCACCATCCACTCTAAACACAAATCGATGTGCAGKAMKMYCACCTRCKYACACRCTKYAAYGCTYCMMYCYGTGTCKYGMTKRRGTKTCGYYTCTAACCTTGTCATGAGTGGAGGTGTAAAGTG
TCACCATCCACTCTAAACACATTACCAAGACGKYAAMMYMTKGGARGCYAARKCRMGCTAYAGAAKTRGCTYMKMYMCRGMKCTTGYAMRYMCTTATGGTTTACATGAGTGGAGGTGTAAAGTG
TCACCATCCACTCTAAACACTAAAGCTACTGGTMYKMYCGCCGTKGCKARCTAMKMYGTMMAYMGAGCCACYYYYRCRYCKKGYYKRMAYRACCAATCGTAAAGATGAGTGGAGGTGTAAAGTG
TCACCATCCACTCTAAACACAATTCGTTGGTAGTMGCRCRRKYGGYKKGTYKCTCARMMTRCAYGGCCTAYRKRTTKAYYCAKYCTRYAKYGCCATTGCTACTGATGAGTGGAGGTGTAAAGTG
TCACCATCCACTCTAAACACATAACCTAGCATAGTRRMTYKGCRCCKRMGMTTGGKMTRARGAAKRAKTAAAMKYRAMGCKYRMAGTKRTAMTTATATGCTATGATGAGTGGAGGTGTAAAGTG
TCACCATCCACTCTAAACACTATAGCAACGTTAYMTMKYCARKRTCCKYYTCTTRYKRKMAMACMMKYRRAMMKRGGYMMGRKCAKMARCGYTCTTAAGCATTCATGAGTGGAGGTGTAAAGTG
TCACCATCCACTCTAAACACTTATGGATCCAACYYKGMACGKAMKMCTTTKRGTYRYGMGCTMYTMYCYYRMMYRMATMKTKAMCTKCYTKATCTAATCCAGACATGAGTGGAGGTGTAAAGTG
TCACCATCCACTCTAAACACATTTGGATGCTCRKMAACRGKRCGMGMKYCMRARTCMAGKKRYAGRCRAGKRYMGYAKRYCKKCKCYMMGTRCTTATAGCATTCATGAGTGGAGGTGTAAAGTG
TCACCATCCACTCTAAACACTAATCGTTCGACRCCTMKYAGKGAMYRGMKGTYMAKYYMCRRMGCKMKRGCMGTRKGYKTYYCMATKRCRTTCCAATTGCTATGATGAGTGGAGGTGTAAAGTG
TCACCATCCACTCTAAACACTTTACCTACCTGKMRYTTYTRAYAAYYTMRGCRYYAKARYRAAGTKARTMGGMAGCCAAGRRRTMKMCKRCMCCATTACCTCAGATGAGTGGAGGTGTAAAGTG
TCACCATCCACTCTAAACACAATTGGAAGGGTCRMAMGKAGYGYYKTKCMYRYTYAGTMTACTYRRAKKMKAMKRCYMMMRTKGTTKGRCTCTTTATCCCTGACATGAGTGGAGGTGTAAAGTG
TCACCATCCACTCTAAACACATAAGCATGCCATCYMCKAKMMAYMRTRRCTYGARYKGRKYMGTKTCKRGMARAMRMMMGTAATMKMCRATYTCATTCGCAATGATGAGTGGAGGTGTAAAGTG
TCACCATCCACTCTAAACACTATACCTTCGGACKYAKMTCGKGGRCKYYMCCCAMTACCKCRMATYAATMKCKTTCMKGMMACYCKKCCACCTCAATGCCACAGATGAGTGGAGGTGTAAAGTG
TCACCATCCACTCTAAACACTTATCGTACCCTTGGTTKGAACRGTRTCMACRAAGCYYGMTARGMKGAYRCKMGMTTTCYTRYGKTKCYGGGCTAAACGCAATGATGAGTGGAGGTGTAAAGTG
TCACCATCCACTCTAAACACATTTCGTAGCGGRGCCYATYTRTRKRACGKYYGYGKCCCAMYCAMKGAMRKRMRRGARGGTCRTCTCMTTCTCTATAGCCACAGATGAGTGGAGGTGTAAAGTG
TCACCATCCACTCTAAACACTAATGGAACGCGACATGKARTYGMGCAAYMYMTCRARTYARAMYTKAARCCACTCTCMCAYCAKCCGAMGTMCCTAAGGCTTTCATGAGTGGAGGTGTAAAGTG
TCACCATCCACTCTAAACACTTTAGCATCCGCAKKCYAGATMGKYMRYMCACGYRGCYMCMAYAMCCCCAMAYAGKAYYRYGRMKCAACACRCCTTACCCTGACATGAGTGGAGGTGTAAAGTG
TCACCATCCACTCTAAACACAATACCACATTTYMRMYYKTARKRCMAAYYATAACYYKKMKAMTMTKTKTKTCYGMGYMYTCMCTAKRYRTRAAATAATTCTTGATGAGTGGAGGTGTAAAGTG
TCACCATCCACTCTAAACACTATTGGTGTTTAYAKAKKAMMGCYCATMRKATYYKYMCCCTRRKRACMKAGRGRACTTMACKGRGKRMGTRRAGTTATTTGATCATGAGTGGAGGTGTAAAGTG
TCACCATCCACTCTAAACACTTAAGCTCTAATMCYRRACCKARGYCRAMARYCGMGCRKGAYRKRRKMMTKKTYYMYYYRGCMYRAAAYGAYGATTTAATGCACATGAGTGGAGGTGTAAAGTG
TCACCATCCACTCTAAACACAAATGGTGATACGKYGCYGTGCYCYCCTTTMYKYYCMYRACCKTMKYMRGRMRGTMGRMGMMMAYRRARMYYGGAATATTCTTGATGAGTGGAGGTGTAAAGTG
TCACCATCCACTCTAAACACATTAGCTCAATGRKYAMGTYTKTKGARATRTCKYYKCRKGGKTKTTRTCRMRAACMTMMMRTTYTTTMARGMGGATTTATCGAGATGAGTGGAGGTGTAAAGTG
TCACCATCCACTCTAAACACTAAACCACTTAGCTATRRKYTYRYKGMCMAGRCCYCKATKAGCGGAYTCAMRYYYAARTRKMMRRCYRMCKYAATTTCTTCATCATGAGTGGAGGTGTAAAGTG
TCACCATCCACTCTAAACACAATAGCTGATGACKGTTTAGCAAACRKYMMGMCYRRYMGKATGAYYCGKKACKMMTMAYYCAGYMMAGGKRRAATATGATCCACATGAGTGGAGGTGTAAAGTG
TCACCATCCACTCTAAACACATATGGTCAACTMMTYMGGRATCKTYTMRYYTAKARCKTCACYTCTTMCRAGAYKGMTRTKGCCMAYMTTTMAGATTGTTGTTGATGAGTGGAGGTGTAAAGTG
TCACCATCCACTCTAAACACTATTCGACTTGTRKTCTCMGGACYGRMRAARGGKTYTARRMAMGRMMCMKTMRRYRCTAMCTGKTCMRKTMRAGAATCATGGAGATGAGTGGAGGTGTAAAGTG
TCACCATCCACTCTAAACACTTAACCAGTACAYGRRMRCGTRMCAGKCKYYYMRRYGYKGTTCRRMGRCAGGGGCRYCYMMKGARGAKCTTTGAATACATGGAGATGAGTGGAGGTGTAAAGTG
TCACCATCCACTCTAAACACAAATCGACATCGGKTGGGMRKTKKAKRMGCMGAAACYGGTAMRGTCARYCRCKCTYMAAMRTGGTKMYGGAGGGTAACTTCATCATGAGTGGAGGTGTAAAGTG
TCACCATCCACTCTAAACACATTACCAGAAGCYRMCCRYAGTAMYYATGGMGAKGKGGKGKRMKARYTTMYKRCRRCGAAMMTCAMMRKRMAGGTTAGATCCACATGAGTGGAGGTGTAAAGTG
TCACCATCCACTCTAAACACTAAAGCTGTTCCCCYTYGGMMCARYYCAAKYRMARRGKYYYGCYCYTYYRRRMGYYCGRKYCTAGYCRKKMCAATATAACGCTCATGAGTGGAGGTGTAAAGTG
TCACCATCCACTCTAAACACAATTCGTCAGATRRTKYYGMCCYYMGKRAYACATMTTAMTCMKKGCCYKKYGTACMACTKGMCTYTKTYRKAAGATTATCCTAGATGAGTGGAGGTGTAAAGTG
TCACCATCCACTCTAAACACATAACCTGACTAGRTKAKCRMKRTKAKTRYKMKKYTCCYMARMTTRCGGCGRTAMYCYCAKKGMRAGKTYYAAGAATTACCGTGATGAGTGGAGGTGTAAAGTG
TCACCATCCACTCTAAACACTATAGCAGTGAAKTMAGKTRKGRTRRKYMTCGKAAMAAMKTMMYKTMTYGMTCGAKRCYCYKGATRGRAACTGAATATACCGTGATGAGTGGAGGTGTAAAGTG
TCACCATCCACTCTAAACACTTATGGACTCTTRYARCCKAAYKYRATCKKKMRCAYYRRRMARMTTRTARRTMMGCMAGCTCYMRKTTRGMMGGTAATTCGAACATGAGTGGAGGTGTAAAGTG
TCACCATCCACTCTAAACACATTTGGACACAGKMMKMKMMCTAGRYKCMACAMTYATKYCRMAKGMGKTKGKCMKMTGYRRMRKRATGAKCCGGTTAAACGCTCATGAGTGGAGGTGTAAAGTG
TCACCATCCACTCTAAACACTAATCGTCTGTGAKMKGCKGMAKRTRTGCTRMATYRKKCYYKRYYTMTTYCGMAYTGTRMRCYRGGTMGYGAAAATAGTCGTAGATGAGTGGAGGTGTAAAGTG
TCACCATCCACTCTAAACACTTTACCTGTCACTCYMTTACAGKAKARRYARAGGYATMGRKYCMYTTKKMTRKGYGYGARRCGMAMKRMGYMAGTTACTCCAACATGAGTGGAGGTGTAAAGTG
TCACCATCCACTCTAAACACAATTGGAGAGCARAKKKGKAGGCAYKMKMYGMAYYKCYGMARTYGRGRMCRKTCARGYAYRKAAKKMATTKGAGTAAGACCCTCATGAGTGGAGGTGTAAAGTG
TCACCATCCACTCTAAACACATAAGCACACGTMRGCCMCACCCCYGMKRGARMTMRCACGCGMTMTMKAAGMTRCMTYGCMARTKTKTGRGGGATATCTCCAACATGAGTGGAGGTGTAAAGTG
TCACCATCCACTCTAAACACTATACCTCTGCTYRMKYAARGTTAAKYMRRTYCAMYYGYYMCAKRGRGTKKTCCGMTGYAMYTGTYYAKYRAGATTTGACCCTCATGAGTGGAGGTGTAAAGTG
TCACCATCCACTCTAAACACTTATCGTGTCGAYGYRMYRTYYGGRMYTKKGMGAYAYTATAGCMTYGYRYRAAARKMGMKCRKGCACARMYCGGAATGTCGTAGATGAGTGGAGGTGTAAAGTG
TCACCATCCACTCTAAACACATTTCGTGACCCTTMCAACYKGAMCKAKMYKMAMCAKYYYMYMYKGAKKMGCMAYYMTYMMRCRRCTGRGMGGGATTCACGGTGATGAGTGGAGGTGTAAAGTG
TCACCATCCACTCTAAACACTAATGGAGTGGCKAMTCAGKRTCTRYRYYMYRTMKGARKYCTYARMYRKAYCMGMATRMTKTYATRRMGMTGTAAATTAAGTTCATGAGTGGAGGTGTAAAGTG
TCACCATCCACTCTAAACACTTTAGCACTCCGCCYRYKYAMMAGACRCCACMRCCCTTRKKMKGMRGMKKKKMAGYYKGMATRYACAKRRGMTAATTATAGGACATGAGTGGAGGTGTAAAGTG
TCACCATCCACTCTAAACACATTTGCAGCTAAMKTAAMKKKCCYMKRCGGAKYKTRYGGCCAKCRRCCRYTTGGYYKKMTGKGGTTRKCGCYTGTATAAACATGATGAGTGGAGGTGTAAAGTG
TCACCATCCACTCTAAACACTAATCCTGGATATKCRYTKTRRMARTYYYAKYKYRMTAMMRRTCKTGMRKRRGRRRTCKKYAARAKCRKMYRCATAATTACCAGATGAGTGGAGGTGTAAAGTG
TCACCATCCACTCTAAACACTTTACGTCGTATTYGGGTTMGTCACYCTGCRGYKKYKCYAMTRYARYTKMCYTRMRAKYCCMTAYRMMTTYACGATATAAGTTCATGAGTGGAGGTGTAAAGTG
TCACCATCCACTCTAAACACAATTCCTGCAACYCYRARTKYTRGRTCYGARYAYMCGAKAYTRMAMGCRKATCYCATRMYRCTMGGTYGTTYTATAAGAAGATGATGAGTGGAGGTGTAAAGTG
TCACCATCCACTCTAAACACATAACGTCCTTGKMRGMCMRCTGMKKGCCGMARGKGCACRKTCAYCKCGAAKCGMTGCMTMRYKKRTYCKGKTATTACTAGCAGATGAGTGGAGGTGTAAAGTG
TCACCATCCACTCTAAACACTATAGGACGAAGRTRAKTGGYTAGTTARYTCGGYAATTAYCMRTRKRRRCMGTKTGYMGYTTTCMKTGGCTMTGAAACAACTTCATGAGTGGAGGTGTAAAGTG
TCACCATCCACTCTAAACACTTATGCAGGTTCYRCARKCMRGRRKKTRKMRGCTCMCRAYGCTTATMCGGMTCRAGMYYATTMYGACMATRRTGATAGTACGACATGAGTGGAGGTGTAAAGTG
TCACCATCCACTCTAAACACATTTCCTCCTCTYTTKCMRMYMTGAKKGAAYAKRGCCRCAARACMTGMTCYYAYMYGCRTYRGKYRRKRTCKCAATTCAACTTCATGAGTGGAGGTGTAAAGTG
TCACCATCCACTCTAAACACTAATGCACGAGTAMKYYYRKTTRRKMKKAYKAMTCKACMKACTYAMMTAACRRRTAYGGAGRYMYMCMAKTRCAAATGTACGACATGAGTGGAGGTGTAAAGTG
TCACCATCCACTCTAAACACTTTAGGAGGTCACAAYATCKKCKKCCTARMAMAAKMKKACTTKGGTKGTMTAKTKMKTGCYTCCAKGKATMMCGTTTGAAGATGATGAGTGGAGGTGTAAAGTG
TCACCATCCACTCTAAACACAATTGCACCACGKACATAMCAKATYTACTCKTRTGYYGATRMTYTCCGYGYAARRYKYTMTTKKYKCCMKCGCGTATCTAGCAGATGAGTGGAGGTGTAAAGTG
TCACCATCCACTCTAAACACATAAGGAGCTGCAAARMAKKCYYCGCRMAARYTRRGTKMYAKYTYRMMRYAMACRTMYRGYTTKCKMRYKRRTATTATTGCCTGATGAGTGGAGGTGTAAAGTG
TCACCATCCACTCTAAACACTATACGTGGACCYTYKYKRKKGTKRAYCTGKCYGRGYTYYCCCKRRTRKMGKGACCGGYMKTAYGMYGKTKMTGAAATAGGTACATGAGTGGAGGTGTAAAGTG
TCACCATCCACTCTAAACACTTATCCTCGTGGATCAYAKCYCAKGMYTYCACGTMYKAGCKTYRAATRTRYCMTTMKCCAYRCAMKKMCTAYTGATAATGGGTCATGAGTGGAGGTGTAAAGTG
TCACCATCCACTCTAAACACAAATGCTCCCATRRMYTTMRTTTCKCRMGAMCRTKGGYCMCYATATCYRTGMGAYGKYGKYTGGARARKRRTCAATTTAGGTACATGAGTGGAGGTGTAAAGTG
TCACCATCCACTCTAAACACATTAGGTGCGTAYKTCTYGTMRAYTYTRMMTCTYGKCCACYCCATRYCCKYGTMMMCYYMRCMGYATYMKTCCAAATATGGGTCATGAGTGGAGGTGTAAAGTG
TCACCATCCACTCTAAACACTAAACGAGGCAAMYMCYYYGYKRKTYAKGGYRKTTMGACYTYTYMYCMARAYAKGTRKRKCGCTGRYMRYMCCGTTTAAGCAAGATGAGTGGAGGTGTAAAGTG
TCACCATCCACTCTAAACACAATACGAGCCTCRRCRKYYRTRYRYGATCCKRYCYGRMCGKCYAAYCAAGTGCRCAKRYYMCTMGYAYRATKCGTATTTGCCTGATGAGTGGAGGTGTAAAGTG
TCACCATCCACTCTAAACACATATCCACCGAGAAMYYRMYRYRYRRCKYRMRKYATAKCAAKRYYTARARGTKYTGRCGYGMRYCRGATKRTTAAATCAGCTACATGAGTGGAGGTGTAAAGTG
TCACCATCCACTCTAAACACTATTGCTCGCTGRRRMTKRYMMMMATRMYGRCGMKKRGMMGRYGTYRTRCGGMRYKAAMCTYTRKCTRKYYCTAATTGTGCGTCATGAGTGGAGGTGTAAAGTG
TCACCATCCACTCTAAACACTTAAGGTGGGACGGTTKCMKYAMCTYKRRRKTYGKRATKTCGCGKAYMKYRTKCTMTTTTRCYGYCYGRTKMTGTATGAGGAAGATGAGTGGAGGTGTAAAGTG
TCACCATCCACTCTAAACACAAATCCAGCCCACYRGYGARTKTGAMYGRMAMTRYATMRGKGRMTYYMYGKMYRCMRGAKATGTRTTGYATCTGTTTCTGGCTGATGAGTGGAGGTGTAAAGTG
TCACCATCCACTCTAAACACATTACGACCGGTMATTTCKTCYKTTGRGMMCRTMATCKKGAMTYAGRCMYRGYMGMMTTCCKYMGAATRMYMCATTAGAGGAAGATGAGTGGAGGTGTAAAGTG
TCACCATCCACTCTAAACACTAAAGGTCGCCTKRRRGCMKTGCATYGCAYTKKYACCAMGTGKGTKTTYRKYGKGYKRKKCYTCYYMAKKTMCATAACTGGCTGATGAGTGGAGGTGTAAAGTG
TCACCATCCACTCTAAACACAATAGGTCCCGGCGYTYMKCARRCYCGYTCCMKKCACCYYMRRRGGGAGTKRCGGARKMGCGGYMGYCGMGACGATACAGCTACATGAGTGGAGGTGTAAAGTG
TCACCATCCACTCTAAACACATATGCTGCGCCCMKYAMRTGTYYCYMTGAMARCCACCCMRCTACCGRARRRYMTMCCRGRMGCRRTCRMKMCGAAAGTGCGTCATGAGTGGAGGTGTAAAGTG
TCACCATCCACTCTAAACACTATTCCAGGCGCYTCCCYKAGYARARGARYCATRRKRGTMAGTCARAAYCTKYMMYCCTMGMKKCKMKYTYYATTAATTACAACATGAGTGGAGGTGTAAAGTG
TCACCATCCACTCTAAACACTTAACGACGGCGKKKCKKYMRYRMRGYMKMYCACRYMARKYCKMYTYTACCTCGTAAYRATTYGCTKCCKKAACATATAAGGTGATGAGTGGAGGTGTAAAGTG
TCACCATCCACTCTAAACACAATACCGTAAATKAAKKACKCGMRCARRMYKRAGRGATMGATTKMGAYYMTTAKTMKTGMCMTGCARKGGGCGTATTATAGTAGATGAGTGGAGGTGTAAAGTG
TCACCATCCACTCTAAACACATATCGGAATTAKMGATMKKAMGKMMRGMMKKYRRATKRTRRCRCAAKYCGCCTRCRKRRKTRGTAKTRYRRGTAATTAAGGTGATGAGTGGAGGTGTAAAGTG
TCACCATCCACTCTAAACACTATTGGCATAAAGTTCTKGGMTYRGKMYKMKYKCRGMGYTYATAACGGAKYYAGGAAGYRKCTTYYCRAAYAGCTATAAACCTCATGAGTGGAGGTGTAAAGTG
TCACCATCCACTCTAAACACAAATGGCAAATCTYCKMGAKGCKTTAKAGMGKGRGATTAKRGMTYRRTTRYGCMKRCMACMKATTAMCAYGRATAATGTACTAGATGAGTGGAGGTGTAAAGTG
TCACCATCCACTCTAAACACATTAGCCTATAGARMGTYYCYKKMRCKYACCAMTTKTTYTTTGKGRAAATTTYCKCATTACCRTMAMCAKKYATATTCAACGTGATGAGTGGAGGTGTAAAGTG
TCACCATCCACTCTAAACACTAAACCGTTATGGKAYGTGMGGCMGTGRTRTCMMRYKYRTRGRTRTAYMATGAGTGMMYMAMKYCAKRAGMKACTATCTAGAACATGAGTGGAGGTGTAAAGTG
TCACCATCCACTCTAAACACAATAGCCAAACARKCYCKYYYYARMRAGCARKRTMGTATCTYATRAKGYRMKMYKKGAARAYAKTAGYKTMMACTTTGAAGCTCATGAGTGGAGGTGTAAAGTG
TCACCATCCACTCTAAACACATATGGCTATGTRAGYRTRYMMKRGACCCKMCMYKAGYMMTCAAATKKGTYRCYRYMKGARKKYCYMAAGGMGTTTACTAGAACATGAGTGGAGGTGTAAAGTG
TCACCATCCACTCTAAACACTATTCGGTTACTRKYYKGARMRYGGGGARMKKTTGRMRRMAMAGCACTMKCCCACRGTYCCYGGKTMGAKMMGTTAAGAAGCTCATGAGTGGAGGTGTAAAGTG
TCACCATCCACTCTAAACACTTAACCGATTGAKKMKTAGKMGRMCTMKARKGYKACAKKYRGYYGMGTKMYGKMGKTARYATGTYGMMTCCGGCATAGTACTAGATGAGTGGAGGTGTAAAGTG
TCACCATCCACTCTAAACACAAATCGGTAAGGAYACAMMKGYGRGAYATCCGTCTAYCKYATRTAGTAGRYCCRRKGCKCCYGKYMYCMYMKGCAAACAACGTGATGAGTGGAGGTGTAAAGTG
TCACCATCCACTCTAAACACATTACCGAATCCGRTATKGYGMCCYYAMCYKMRRMYKACRRMYKTRYYAATKTACMGCRGGKCCRGAMYCAKATAATATGGTTGATGAGTGGAGGTGTAAAGTG
TCACCATCCACTCTAAACACTAAAGCCATAGCMARCCRKMGCMRATTKYAGTYTARCMTTKAARRTRKKRCTYTCCTTMAYCCCARYYCRKMATATTTAGGGAGATGAGTGGAGGTGTAAAGTG
TCACCATCCACTCTAAACACAATTCGCTACTTCMRAKRAKATCCCRTKRYATTCMYYGATRCCMRTYRMCAGRMRRCKCYMKMGCTATMAKRACTATTTGCATCATGAGTGGAGGTGTAAAGTG
TCACCATCCACTCTAAACACATAACCCAAGAAKMCGKGRCYMGCTGTGTCMRARRTMMKRKMYMTCRGYKCGMGYGKMCAYTYACTRGGCCAACTTTAAGCCACATGAGTGGAGGTGTAAAGTG
TCACCATCCACTCTAAACACTATAGCGATCTAGRGMAMMCGGTCCGRYYKTCGGRTTTYAGMATGRYRCYYYCCRMMYKYMMCTTKKCGTTMGTTTATTGCATCATGAGTGGAGGTGTAAAGTG
TCACCATCCACTCTAAACACTTATGGGTTGATCCCKAMTMRGAGKMYCYYMCGRYYYMARCTGMYYKKAKGKCCTGTKKRMAYAMMTMCKCMGCATAATGGTTGATGAGTGGAGGTGTAAAGTG
TCACCATCCACTCTAAACACATTTGGGTAGTGAATMRYTAAAKGMYAGAATYTRKCMCCMTGCCRAGTACACKYGCCKMAMTKYRKACYYCAGCAAATAGGGAGATGAGTGGAGGTGTAAAGTG
TCACCATCCACTCTAAACACTAATCGCTTCAGTYKRMAYYACRMACYTTYKGCTKTMRYMAYYCKAMACYYTMYYKCGMMYAMRACRGMAKMATTAACTGGATCATGAGTGGAGGTGTAAAGTG
TCACCATCCACTCTAAACACTTTACCCATGTCYCGYYTYTRAGRGKCRMYARGGRCGMCGCTYAYMYRKGTRGGAGMKKMGAKKKGARTRGMATTTAGAGGCACATGAGTGGAGGTGTAAAGTG
TCACCATCCACTCTAAACACAATTGGGAACGAMAKCGGTAGGGTYGRTYTTKRKMATMTAGCYMMKKYKTYGYMTYGKTGYKTCAKGYKTGYACAAAGTGCTTGATGAGTGGAGGTGTAAAGTG
TCACCATCCACTCTAAACACATAAGCGTAGCTCMYCKCARYTYGYTMAYTAKCKKAYMYYCAYMTMRKRYATRCYKMKRKGYTYYCRAYTYMACATACAGCGAGATGAGTGGAGGTGTAAAGTG
TCACCATCCACTCTAAACACTATACCCTTCGTCRMRMCRTKCRAAKTRCMYCCKGTTYMTGMMATKMACCCTKKAKGYTCMYRYKYYTKYMMGTATTGTGCTTGATGAGTGGAGGTGTAAAGTG
TCACCATCCACTCTAAACACTTATCGCATGCATGCCGGYARGRGTTYYAYGRYRTKRCCCGCTMGKRATKRYAMTCTRARKRCRRYRYCGMCGTAATCAGCGAGATGAGTGGAGGTGTAAAGTG
TCACCATCCACTCTAAACACATTTCGCAAGGCTKYTAMYTKKCACMGMTCTCTRYCTCMRGKGCGYMRCCGTAYCCRCGMTMYYYRAAYKGMGCTTTCTGGATCATGAGTGGAGGTGTAAAGTG
TCACCATCCACTCTAAACACTAATGGGATCCCKYKCGCRAKTAKTCRKACGTTKYTAKTAKGMMMAMGMMMRAGTKGCKTMCTRGCKTTCYCGCTATGAGGCACATGAGTGGAGGTGTAAAGTG
TCACCATCCACTCTAAACACTTTAGCGTTGGGYYCKCKAKARCGRKMKGGCCKAKACMRKKTMTRGGKTGGMGGRKGCGKCGGTMTTCMCGYTCATTTATCTACATGAGTGGAGGTGTAAAGTG
TCACCATCCACTCTAAACACATTTGCGACATATGMCTAMYCCMRYMMACCARMRGAYTTAMGTYYCRACRAMATMKRGYAKCCAGGRYGRCTTCAATATTCGTCATGAGTGGAGGTGTAAAGTG
TCACCATCCACTCTAAACACTAATCCCAGTAAKMRRTTMYCMMRCKCAMKTKMTGACCRKRGKRTCGMGGTRGRCTATYCMAYRKKACYYATCTAAATATCTACATGAGTGGAGGTGTAAAGTG
TCACCATCCACTCTAAACACTTTACGCTGATTAKCKTACYRMCTRAKYRTKCYRARRGMCAAATRYCCRGAMGMGACATCRKKKYKARYAGCCTATAATTCGTCATGAGTGGAGGTGTAAAGTG
TCACCATCCACTCTAAACACAATTCCCACTTCTRYRYKAMYCMCKRMACTMTYRCAGMMYKARMRRGYCGTRMKAAKYCAGACGRYAYMKCKCCTTATTTGCTGATGAGTGGAGGTGTAAAGTG
TCACCATCCACTCTAAACACATAACGCTCAAGTRRMMCAMTKTCCTAKATAMTRMMYTRKYKGTKKKKKYMTCGYTTCAAYMRYKRRKMYCRTTATACATGTACATGAGTGGAGGTGTAAAGTG
TCACCATCCACTCTAAACACTATAGGGTGTTGGKRRYCGARKCRTCGCAYYKRAMMKKTYTMRKCATAAMGCYCMYCMMCKMKKAKCGKMCRTTAAAGTTGGTCATGAGTGGAGGTGTAAAGTG
TCACCATCCACTCTAAACACTTATGCGAGAACMYMTTTCRCMGTGKRRGCCRMAYCRRGAAGKMKTTMYRKMGAKYTCTATGYCYCRAGMMYTCTTAGATCAAGATGAGTGGAGGTGTAAAGTG
TCACCATCCACTCTAAACACATTTCCCTCAGTMRTCCKMMCRTMRTGYTYCTKMAMKCMYTMRRYGGCYYGMMRACRGTKGCYCMKCKGCATTCTAACTTCCTGATGAGTGGAGGTGTAAAGTG
TCACCATCCACTCTAAACACTAATGCGTGTCTRMMYCMMKMYKRRKRMACTAYTAGYAGCACKKKRAGMMYAAKTRKYKCGATRTYGTCTGMCTTATGATCAAGATGAGTGGAGGTGTAAAGTG
TCACCATCCACTCTAAACACTTTAGGGAGAGAAGGMCRGKTKYYGKMRCMTMCGTGTKMYAARCRYTKGYRTAKMKTMKKMAGYKCRACTYGCCAATCATGTACATGAGTGGAGGTGTAAAGTG
TCACCATCCACTCTAAACACAATTGCGTCTGGGMTRKCYAYAKRCMMGRRRAMMAMRRKKTGGCCTCKAGTAGAAMYMGMMKAMTTAMTRGYCCATTGTTGGTCATGAGTGGAGGTGTAAAGTG
TCACCATCCACTCTAAACACATAAGGGACACCCRAYGYKGYAGKRMMRGMMACKGGTTYMYGYKGGCMMRGMKGKMKMMGGTTGYCYMRAMMTTATATACCTTCATGAGTGGAGGTGTAAAGTG
TCACCATCCACTCTAAACACTATACGCAGTGCRGCMKRTGRKCRYYCYGTCKTRATRATTCMKRAARMRMCMYCRYTKAYRYCRRYCAKRATTCTTAAACGATGATGAGTGGAGGTGTAAAGTG
TCACCATCCACTCTAAACACTTATCCCTGACGCTGMRCACRMGCKCKTMGMCMRYYGKGMRTMMYYYTRRRTMACGAMGRAGGKRMGCRTMMTCTAATTCGCAGATGAGTGGAGGTGTAAAGTG
TCACCATCCACTCTAAACACAAATGCCTCGTTYRTYTMMYMMRCKGTAGRRGGCMKMCKATKTKKRGYCKAKTTAKYCTYGKGARTGKGRGGCTTATAACGATGATGAGTGGAGGTGTAAAGTG
TCACCATCCACTCTAAACACATTAGGCACCAARGRYKTYMKYGRGGTMAARMGAKYGCYYAMMARRAGTMGAMTCRAMTMMGYCTMTRMYYKCCAATTACCTTCATGAGTGGAGGTGTAAAGTG
TCACCATCCACTCTAAACACTAAACGGAGGTAKCCYAKYACCCYGMTRYYKKKMRRTRRGTRKAMTAAYTYCMGCKYAAGKRRCKAYYGAYGCCATTATCCGACATGAGTGGAGGTGTAAAGTG
TCACCATCCACTCTAAACACAATACGGACGACRKKTCAAGYAKKAAYCGMKKKRTTMKAGCAKRCYMMTKYCRMMMMGRYGCRCCKTRCRMMTTTATCTCCCAGATGAGTGGAGGTGTAAAGTG
TCACCATCCACTCTAAACACATATCCGTCCTGRRGRGARMGGCGACMAYTMRKYTTTRCGYAKKMCTKCTCRCKTACCCYYMRCGTRCTRCTTCATTCACGTTCATGAGTGGAGGTGTAAAGTG
TCACCATCCACTCTAAACACTATTGCCTGGAGMKTRKRAMTYRGAAYCATYRYCYAMYRMYTCMMMCGAMACYRGYMGMARYCCAATMKAKCTCAATGTCGGACATGAGTGGAGGTGTAAAGTG
TCACCATCCACTCTAAACACTTAAGGCAGCTCKCYKMARRCTTMCYGTMGCRRARMGARRKTRYCCGYKKKGGYTGGCRTKGGRKKMTCKKGCTAAACACGTTCATGAGTGGAGGTGTAAAGTG
TCACCATCCACTCTAAACACAAATCCGACGGAGKGCCGTGAKKRMGKRGYMTCYATKMAMCGKCGTKRYCKKRYGRAATYRCKAYMAYRMGCCTATAGTCGGACATGAGTGGAGGTGTAAAGTG
TCACCATCCACTCTAAACACATTACGGTCCCTGGYCGGKRACARMAGRYTRYYGMKYRGCKAGTTCMGGKGARYAGCCKTMKTATATRYTGACCTAAGACCATGATGAGTGGAGGTGTAAAGTG
TCACCATCCACTCTAAACACTAAAGGCTGGGTKCCMRKYGMTGAYCRYCKMATKTTYRYRCGKTMCGTAYMRARTKAATKCCTMTTAYMYMTCCTTACTCCCAGATGAGTGGAGGTGTAAAGTG
TCACCATCCACTCTAAACACAATAGGCTCGCGGTTGMMYKGAAYGMAMCYMMGYMTYMMCTRMCMTAKTTARCAMMMRKCARYRATCKTRMMAATATAGTGGACATGAGTGGAGGTGTAAAGTG
TCACCATCCACTCTAAACACATATGCCACCGCRCYTYRMRKARGTAGGGCTRMKMGTRCRYCYYYAKMRGTTYGCTCGCMAMCCGAKYARTMAGATTACTCATGATGAGTGGAGGTGTAAAGTG
TCACCATCCACTCTAAACACTATTCCGAGGCCRGATMMTAAMCTGRYKYTAYAYTGTGGAKCKKMMATGCRMYGCYKYCGGYAYRRMMGRAMAGAATTGTCCAGATGAGTGGAGGTGTAAAGTG
TCACCATCCACTCTAAACACTTAACGGTGCGGTAGCGAMYYACAAGCMKKRYRMRGYYRYAGRYMMKCTAYAYACKYTCTTKKTATMYCYTMGAATATGTCCAGATGAGTGGAGGTGTAAAGTG
TCACCATCCACTCTAAACACATTTGCGGTAATRYRAKYYMGTAKKRTKRKYAGATTTTGYYGTKACTYKAYMCAYGMCKAYGRYYYRCRRCTGGTAATCTGTTCATGAGTGGAGGTGTAAAGTG
TCACCATCCACTCTAAACACTAATCCCGATTTMAKYGAGKGKKYMMKMGRCKAGRMCCRRMRRCRKAMATTTGMTCYRGGMAMMCTKGGAAGGGTTAAGTGGACATGAGTGGAGGTGTAAAGTG
TCACCATCCACTCTAAACACAATTCCCGTTAGAAKGMMMRGCAYYMMYGGKYTRTMMRCCAMTRMGRGKKKCRAARCGKRCGMKTCRTTTMKAAATAGCTGATGATGAGTGGAGGTGTAAAGTG
TCACCATCCACTCTAAACACATAACGCCTATCYAMRYGRMCGKAGGACKYAYRTYKCKAKMMAAKYGAMRGGAYCMRRGTYYTGMGGAGAGKAGTTACCTCTTCATGAGTGGAGGTGTAAAGTG
TCACCATCCACTCTAAACACTATAGGGCATACKCKGCKYMCATYTTRCGMTYGKRKGGGKKYTKMTRYTCRGKKKKATYKGGKKCCTKCATCAGTAAGGTCGACATGAGTGGAGGTGTAAAGTG
TCACCATCCACTCTAAACACTTATGCGGAATGKYRCATYTRTCGGTYRKMRCYGKMYYYGAYTARYKCTYMAKTGRCRMYTRGCRYGTAMYRGATATCCTCTTCATGAGTGGAGGTGTAAAGTG
TCACCATCCACTCTAAACACTAATGCGCATGAATGCCKGRMYKYCCTCKYGKRTKRYKTRCARKRTCKTYAYRYCAMKGMTCACMCTACTMTGATTTGGTCGACATGAGTGGAGGTGTAAAGTG
TCACCATCCACTCTAAACACAATTGCGCTTCCKAGRMKKCMMKGRYRCYKMKCKAYAMMKMKMCTGCTMTTCRGMKRRTCKGYGYMCYAYRRGGAATGCTGATGATGAGTGGAGGTGTAAAGTG
TCACCATCCACTCTAAACACTATACGCGATCGGKCRKMATMMATGYTYMKCTGKKARRGMYTCMCCCCCGMCRMYCMYKMGYGMTCRGRGGRGGATTCGTGCAGATGAGTGGAGGTGTAAAGTG
TCACCATCCACTCTAAACACAAATGCCCTGAATCCKYAAAGYCAKMTGGRTTGYAACYTMCMMRMCMTTMGRATAMKTTAYACRYYAGYRKYAAATAACCCAAGATGAGTGGAGGTGTAAAGTG
TCACCATCCACTCTAAACACATTAGGCGTCTTCKKGRCYKGRKYKATYCMTARKRRCYTACGKYRMCTKMTARCGKTMTMRGGCKTTRRAMRAGTTATCCGTACATGAGTGGAGGTGTAAAGTG
TCACCATCCACTCTAAACACTAAACGGGAGATRYKTRGMCMAAATGRTRYKRAKGATRARYRAACRKTAAACYTYARGYKRGCTCKMGARAAAGTAAAGCGGTCATGAGTGGAGGTGTAAAGTG
TCACCATCCACTCTAAACACAATACGGGTGTGMARMRYCKAKAGTKKMAMGTMACYTGTTGMRGTGRCGMCCCGYARGTKCMTKAGKGKAMGGATATTCCGTACATGAGTGGAGGTGTAAAGTG
TCACCATCCACTCTAAACACATATCCGCTCACTTAATRKGCYYRTRCTYCKYRGAGRATMGARAGGCTAYKAAACKRYCMCGGMKAAYGRMCGATTTAGCGGTCATGAGTGGAGGTGTAAAGTG
TCACCATCCACTCTAAACACTATTGCCCAGTCMKMTTMMMGRRRMYMAGKGYTGTGYYKYCCMMTTRRRKCATMYRMCMTYTTTCRRKKYCGGGAATACCCAAGATGAGTGGAGGTGTAAAGTG
TCACCATCCACTCTAAACACTTAAGGCGACAGYRYYATCYRGCMYRCYKRAAMCRMYGCGKTMCCCYTTGKAKMAGAAKCTTRMKAYCCRYKGGATTTGCCCTGATGAGTGGAGGTGTAAAGTG
TCACCATCCACTCTAAACACAAATCCGGTGCTTRTATKMRRYCKGYKMCAGRCKTCGAYYACGRTTAMARRYYACGCTCRKMRRTCRYTYTRAATATGGCCGTCATGAGTGGAGGTGTAAAGTG
TCACCATCCACTCTAAACACATTACGGCTCGARAYMRTGCTKGRKTCYAMYRYMTATRCGGMAACMMGTYKARMYMGMACRTMRYMTGGRRMAGATTGCCGAAGATGAGTGGAGGTGTAAAGTG
TCACCATCCACTCTAAACACTAAAGGCCAGCAKKGGAKYGMMRCCAMYYAKAKGRGKRGCAAARCTMCMYKAKCRRMCMKTYTTMCTCTTAKAGAATCGCGCTGATGAGTGGAGGTGTAAAGTG
TCACCATCCACTCTAAACACAATAGGCCTGGCTKGKKATMYRTRTMRTAMCYMYRRGMKKAGKYCTGTYRYMACCKCCKRYKCAAKKKYCTKGAATACGCGCTGATGAGTGGAGGTGTAAAGTG
TCACCATCCACTCTAAACACATATGCCGTCCGAGMMTKYCTACYYCMCKCMTYCYCAGMKYRCRCACARAMMCTKTATTGTKKRRCRTAMKGGGTTAGGCCGTCATGAGTGGAGGTGTAAAGTG
TCACCATCCACTCTAAACACTATTCCGGAGGGMYRYKGGYGRMYCMKTKKKKKGAKTKKCCYMACGTRCCAYCYGARKYAAKMTMKCMMYYCTATAAAGACTTGATGAGTGGAGGTGTAAAGTG
TCACCATCCACTCTAAACACTTAACGGCACCCYCKTCCKACAYKKAYKCARMYCTAMCGMRKAAAGMYAMCRAAARKCTRYGCYTYMRCYYGTATTATCACGAGATGAGTGGAGGTGTAAAGTG
TCACCATCCACTCTAAACACAATACCGCGATARCTKAKTGTAYAAAYMTYRGRCTTRGKKMGRKGAKCRKACAMMKAKTCKCRRYMACCTCYTGAAATGAGATCATGAGTGGAGGTGTAAAGTG
TCACCATCCACTCTAAACACTATTGGCGCATTGKRGGCTMCGKMMMTYRMMRYGRKCMATRMKMACCRRGGTCYCGYMCKGRAMTRGYCRTYTGATAACAGCACATGAGTGGAGGTGTAAAGTG
TCACCATCCACTCTAAACACAAATGGCGGAAGYYAKGKRAMKMCYMMCGTMTAMKKMYYTTTKTCGGTGTYKYTKTRCRTMMRAAYMCKGKCCAATTTGAGATCATGAGTGGAGGTGTAAAGTG
TCACCATCCACTCTAAACACATTAGCCCGTTCYCMCKCTKMRMGKCACYCAGTKAKYGTKTYMYTCCAYKYGARAACTAYTRKGRKAYMMYACAAATACAGCACATGAGTGGAGGTGTAAAGTG
TCACCATCCACTCTAAACACTAAACCGCCAACGYGTYKGRMGRTMRCGTKRCAGCYCTKRMCACATKTGRTMMAKARYRKTKKGYCRTCKKKCGTTTAGACTTGATGAGTGGAGGTGTAAAGTG
TCACCATCCACTCTAAACACAATAGCCGGAGTCRTMCMYRTTTTGMAKYMGGYGKTMMKGACMAMMATMTTAKRGGACKYKGYCYMRAKRKRCGTATTCACGAGATGAGTGGAGGTGTAAAGTG
TCACCATCCACTCTAAACACATATGGCCGTCATGTGKTMTRRAKRYYYCMKRTRMRKMRKRAYAMARMCMCYMKRKYRMAACCCCGRKTAYRTAAATCGACATCATGAGTGGAGGTGTAAAGTG
TCACCATCCACTCTAAACACTATTCGGCCAGAAATCTCCACYMAYYKRGCGTKCGMCYGAMKYYGMYAKTAAGCRMYAMRRMCKKAGCGRYCTAATTGCACCACATGAGTGGAGGTGTAAAGTG
TCACCATCCACTCTAAACACTTAACCGGCTCTTGGYAGRGCTGKYMRAMMMAACGMRGCCYYTMGTCGKYYTKYTTMMKCGTTARRYGRTGRTGTATGGAGTTGATGAGTGGAGGTGTAAAGTG
TCACCATCCACTCTAAACACAAATCGGCGACCTMRYKMRYMMKGCYATGYCCTYRACKAYGCRAKTCYCRRCGKTGRTMACRMGMTYGARTYTGTTTCCAGGAGATGAGTGGAGGTGTAAAGTG
TCACCATCCACTCTAAACACATTACCGGGTGGKYTKAAYCTYKTGMTYGMGRMAAYGYCAYKCKCRCATMGCYMKGMYRYAYGARKKAKYMMCATTAGGAGTTGATGAGTGGAGGTGTAAAGTG
TCACCATCCACTCTAAACACTAAAGCCGCACGYMCTAYKCKKRKMRGYMYCMGKKGMYTCKKKRMMCMTKKKAKCTTCTKCRCAKCTMGTMGCATAACCAGGAGATGAGTGGAGGTGTAAAGTG
TCACCATCCACTCTAAACACAATTCGCCGCAAKKKKAYTAKYRCRYTGGCMYCYAGRAKRYTMGAMTKRCRTGARYKGRACGRTYCCTAGKMCGATACGACATCATGAGTGGAGGTGTAAAGTG
TCACCATCCACTCTAAACACATAACCCGGGTTCGYYCTTTAMYAGCTRAYCYYKRCTKKCRAAMMMMCYTCYTAMRGRCRKYKTCCKGYGMACGAAAGCACCACATGAGTGGAGGTGTAAAGTG
TCACCATCCACTCTAAACACTATAGCGGCCATTMRYMMMMAKRRCKCGCKACGKMYAAMCCRKMKCGYCKMYTTGMYTKYYAAKMKYMRTCKTAAATTGGGAACATGAGTGGAGGTGTAAAGTG
TCACCATCCACTCTAAACACTTATGGGCCGTATCKTMKGMTRMMCGMTKYYAMAMAYKCRGCGKGKAYRRRMKGAYGKYYKYMAKCMCTYCYTAATTACGGCTCATGAGTGGAGGTGTAAAGTG
TCACCATCCACTCTAAACACATTTGGGCGGACTMRTAMTAKGMYKKTYRGYKKGGGMKTTRYAYAGKAMCMCYMGYTGMTYCMAKTRRYCYCTGTATAGGCTAGATGAGTGGAGGTGTAAAGTG
TCACCATCCACTCTAAACACTTTACCCGCGAGACMYAGMRKMKRMYAKTMGCTYKKCGAGRGARCGAMATGYRMCCYAYTGMMTGGRMRTGACATTAAGGCTAGATGAGTGGAGGTGTAAAGTG
TCACCATCCACTCTAAACACATAAGCGCGGGAKAGRYKTKMTCRTTTCRGGCTRTRAKKCGYRAGARKKCYATKAAGYYRACTKCMGAMTYYCATAATCGCGTGATGAGTGGAGGTGTAAAGTG
TCACCATCCACTCTAAACACTTATCGCGCGGTGMCMRTYMYMCGGKKGGCMARKMYRAATGMRAYYTKKYMGTRYYMMMYAMRTRTGYTTMCCGATATGGGAACATGAGTGGAGGTGTAAAGTG
TCACCATCCACTCTAAACACATTTCGCGGGCGATCTMKKTKYTTCYAMTKTYMAKGATAGKTAYKRRGGKMAKYMAKCRCCKGRRRYKTTCMTATTACCGGGTGATGAGTGGAGGTGTAAAGTG
TCACCATCCACTCTAAACACTTTAGCGCCGCCCAKTTKKMYGMKTKATTMAACKKKYKRTKKATMKCCKKAGRRMAKGTCKYKAAMYRAKRYTGAAACGGCAACATGAGTGGAGGTGTAAAGTG
TCACCATCCACTCTAAACACAATGTTTATTATRTGKGRCRGYRRRTMKRMCYYMYGAGYCKKKTYKTCTYGRYAGRTGTYMKCGYMMKARCYTGATAGCGCCTCATGAGTGGAGGTGTAAAGTG
TCACCATCCACTCTAAACACATACTATTTATATCRKCRRRCRKYMYMKRKCGRTTCTGGCYYTYGKAMTRMARCGYKRCCTCMRYMRTRKCRCAATTCGGCAACATGAGTGGAGGTGTAAAGTG
TCACCATCCACTCTAAACACTATCAAATATAAMAMGYAYKKTKKYMMCAMYACYGTAYMTGTATTCACCYYYTATAKCKRRKRMTTKKRTRYCAAATGCGCCTCATGAGTGGAGGTGTAAAGTG
TCACCATCCACTCTAAACACATTGATAATAAGGGYRAMTKCGKGRTGCCCMMRYKAMRTRGACMYYAAMTRTGCCTKCYCRAGCRGMYCGTRCGTATCCGGGTGATGAGTGGAGGTGTAAAGTG
TCACCATCCACTCTAAACACTAAGTTTAATTGRKMAGRGCACAACCRKYKKCYTRMAYCMTTCGAMTRATCRTKGTCGKTGCYRTATRCTMAATAATACAGAAGATGAGTGGAGGTGTAAAGTG
TCACCATCCACTCTAAACACTTTCTATTAAACCMRKRRRCGKRTACTYRMCYTTAYKCMCMCYTKKRCTAAGAACMMTCYRCAMKMYARRGKATATTTGAGCTGATGAGTGGAGGTGTAAAGTG
TCACCATCCACTCTAAACACAATGATATTTCARYTMTCRGKMTKMGKCYRATTGRTAYGAATYTMCYKGYCKCMTYGTGKGTGCRCMRYGRKACTATTCACTACATGAGTGGAGGTGTAAAGTG
TCACCATCCACTCTAAACACTATCTATAATCTYKKMKCGTCAAKYTRGTKGCCAKMTTGRGAKGGRTCACMRAKTCKMGTTMACAAYAMGTRACTTTAGACGTCATGAGTGGAGGTGTAAAGTG
TCACCATCCACTCTAAACACAAACTATATTGGKYYAYAMCKGTCAKMGAYCRGCYKMGTGAGRAMCYMRGYTMYGTMYRCRMMCCRGKKAGKGTTTATCACTACATGAGTGGAGGTGTAAAGTG
TCACCATCCACTCTAAACACTAAGATATATGCATRTMRGKAGGTGTRMACTRCMYYYKTAYKRMGRTGRMGMRMTGAAGAGTKCTGARKYMMGTTAAAGACGTCATGAGTGGAGGTGTAAAGTG
TCACCATCCACTCTAAACACAATCTAAATGTTYCMMAYRYKGYCAAMYRGYYARGGAKCMMCGKAKTTCRMYKCKCMKGKGCAYTYYRARMCGCATAACAGAAGATGAGTGGAGGTGTAAAGTG
TCACCATCCACTCTAAACACATAGTTATTCAARCTRCAMTYYGACRYKGRCCTKTGYRRYAYMKMATRTTRRCTGACCYKGRRYMKAAMYKRGCAAATGAGCTGATGAGTGGAGGTGTAAAGTG
TCACCATCCACTCTAAACACTATGATTTAGTAMMAYAMKCMGGGKARAAYMGARTAGMACKKAACRRCMMRMRCMYAMCYCMMMRCCMCAKGATTAACCAGTACATGAGTGGAGGTGTAAAGTG
TCACCATCCACTCTAAACACTTACAATAACATKCCTTMTGMGYCTRRMARRCGYACTKRMMGCYCTTMYMRMCRYGCRTYGMYKCRYTAKTAATTTAGGAGGTCATGAGTGGAGGTGTAAAGTG
TCACCATCCACTCTAAACACATTCAATATCTGKYYTGRGAGMGGYRTYCAGKYYCGARACTRCYARMMYGKRKTYYYGGYCCRACCMAMATKACAAAGCACAAGATGAGTGGAGGTGTAAAGTG
TCACCATCCACTCTAAACACTTTGTTATACTCYRCRATCMTKRMTTKTGCYKKKTRYYKTYKYCYYGTYYYMRRKYGTTMKMCYAKCGYCCMACATACGACCTGATGAGTGGAGGTGTAAAGTG
TCACCATCCACTCTAAACACAATCAATTTGGAMKKATTRMGATRRTTCATAGKGGRYMMTKAMYMRMYRRYTTGKGKKYRGRYACMTRCGCTGTATTGCACAAGATGAGTGGAGGTGTAAAGTG
TCACCATCCACTCTAAACACATAGATTATCCTARCACMGRRMRMYKAGCGATCRMTTGTTCRKCTMGARKYYYTGYARTAAKMTTAYGRRMTGTAATCGACCTGATGAGTGGAGGTGTAAAGTG
TCACCATCCACTCTAAACACTATGTTAAAGGTCMTYGRAATYGAYGMTTYMMRCGKTTTGKGRTTKGRTGACRGGKRYGMYAGYCAARKCGRGCTTTCCAGTACATGAGTGGAGGTGTAAAGTG
TCACCATCCACTCTAAACACTTACTAATACCACAKATMKTGTKYRRMYRTMTMCKGATGCGKCMTRGYGCAMARYRARRMGAYRGCCCRCYCGCTATGGAGGTCATGAGTGGAGGTGTAAAGTG
TCACCATCCACTCTAAACACAAAGTTAATGCGCCYTRKMYYGAKMGRRCTTYAKKRGYTMYCTTMCRMMAACMMAKKGGKGKGKTRMRGRAGATTAATCGCTTCATGAGTGGAGGTGTAAAGTG
TCACCATCCACTCTAAACACATTCTAATTCGCMYTMCCGYTRTTMKRTRYTKCMMYGTARYRMAYRGMCCRAARRRYRACCGYGYYCMTYCCATTTAAGGCGACATGAGTGGAGGTGTAAAGTG
TCACCATCCACTCTAAACACTAACAATTAGCCGGKKTGYATACCRRGTYKYRYRTTKMCRTMYCKRYRRAYRGRAAYATMMYKGCAKMYGYAACATATGGGCAGATGAGTGGAGGTGTAAAGTG
TCACCATCCACTCTAAACACTTTGATTAACGGCKKTMAACCCGCMGKTARCYKMTKGYKRCRCYGTRYKRTCCMYCMCCCCTMGCAAYMTYMGTATTACGGATGATGAGTGGAGGTGTAAAGTG
TCACCATCCACTCTAAACACAAAGAATAGAATARKGGCKKTAKRAMAATMKKCGRGKYYGYARTGTMMACCMCKYMMTYAGRAKKYCRRKRAGTAATTGGGCAGATGAGTGGAGGTGTAAAGTG
TCACCATCCACTCTAAACACATTCATTTGTTAMCTMRKTTTGYACYAYKMAMMKCYMTGARKAMYTCTGMGGCTAATATMRMRGGRKYKRTYGCTATAGGCGACATGAGTGGAGGTGTAAAGTG
TCACCATCCACTCTAAACACTAACTTATCAAATYTYKAGCCCGMYAAKMKGGYRKMAMKYGCKTMRTMRAKCGTMGMAAGTAGATKTTMARCATAATGCGCATGATGAGTGGAGGTGTAAAGTG
TCACCATCCACTCTAAACACTTTGTAAACTTTKYGYGYCMCKYATYYYKGGAGKMCCMMYCKCTKGTKGAGYKMRMGAGTKRRYYYRMRACGATATTCGGCCAGATGAGTGGAGGTGTAAAGTG
TCACCATCCACTCTAAACACAATCTTATGATCMYRRGTCTGRAAKTGAMAARCKTYAKMAMCYRTAMAKMTAMGAYMAYYGKMARCAMGKCYACTATCCGGTTCATGAGTGGAGGTGTAAAGTG
TCACCATCCACTCTAAACACATAGTAAAGTAGYTGTGMGAMCYKRRRKYKYTGCTGCRCTACMGRYGTAAKAMYGYKGKRMRKCMYYGMCMMGTTTACCGGTTCATGAGTGGAGGTGTAAAGTG
TCACCATCCACTCTAAACACTATGAATACATGTTKKCMCGYGGMGRCGMKKAARMTTRARKACGTMKTMGKGRGAKKRRAGAGMGGCYGGCCGCATAGCGCATGATGAGTGGAGGTGTAAAGTG
TCACCATCCACTCTAAACACTTACATTTCTACCTGTACMYGYKGTTAYMTMKMCCYKRKRRMKTCYMGMGMYRAATCKTYAMRYKGKTMGGKGCAAACGGCCAGATGAGTGGAGGTGTAAAGTG
TCACCATCCACTCTAAACACAAAGTAATGACAKRMRCRAGRYMCAKAKCTTMAGYCMRGMGRYTRRARAMRKKGMYACRCCRACKAKMGRAGTTATATGTCAACATGAGTGGAGGTGTAAAGTG
TCACCATCCACTCTAAACACATTCTTAAGTGTCRYTRCMGYMRAKCRYTAACKAYYAAYMKGTRAMGGKKYAATAYYYARMRAGCRTTRMTGTCTTAAGTGTAGATGAGTGGAGGTGTAAAGTG
TCACCATCCACTCTAAACACTAACATTACACTGYATRKMMRTYKKYTMKYYCYGMCGTKGMKMYYKMMGAKRYRMCMYAYCCGRKYYACGGRTCTAATCTGGTGATGAGTGGAGGTGTAAAGTG
TCACCATCCACTCTAAACACTTTGAATTCTGARMCTAGGKACMARMKKMCMARYCMMKYACRKAATCYTCTTTGAGCKYCMYMGTRAKGARCCTTATAGTGTAGATGAGTGGAGGTGTAAAGTG
TCACCATCCACTCTAAACACAATCATTAGAGGCMRMAKGMCMRKTCAATTGAKGTYRKTAMCKATRYAYAKRYGKGCKCTMMCCMRRKAMYYCCAATTGTCAACATGAGTGGAGGTGTAAAGTG
TCACCATCCACTCTAAACACATAGAATTGTCCRRAATCKRCCAGARCGCKGAARTGGKGGGRYYKAAMYYTCTAAKAGGCMCRTMGYAAYMCCCATTACTCCTCATGAGTGGAGGTGTAAAGTG
TCACCATCCACTCTAAACACTATGTAATCAGCAKRAAYTYMAAGKGCMRMRMYMKARGAAYTRCCKRYAGCTGKGGKATMRAGCKKAGYYYMTTTATCCTCGTGATGAGTGGAGGTGTAAAGTG
TCACCATCCACTCTAAACACTTACTTAACTCGCKATKMRYKTYKAKCGGATCYCACAMRKMRYYKRKYKKYMMKTATKMCKYYMCYCAKTYYTCATTCGTGAACATGAGTGGAGGTGTAAAGTG
TCACCATCCACTCTAAACACAAACATAAGCTTKMYGTAAACTACGKRKRYRMMKCARAAKKMMATYTYCATYCMTAKTARCYRRYCYMTGKTTCAATGCTGCTCATGAGTGGAGGTGTAAAGTG
TCACCATCCACTCTAAACACATTGAAATGGAARAGAKCCTMCAMMTAKRMKCRKARTCTCGMCAMCKMCATCAMRCRGGTMCGKKRTAMYGGCTAAACGTGAACATGAGTGGAGGTGTAAAGTG
TCACCATCCACTCTAAACACTAAGTATTCCTAKMCGCCCKTYTMATTRCATTMRCKAGRAAYRCTTRTYGCTYCYGAKTMMGRKKTRARKRTCTATAGCTGCTCATGAGTGGAGGTGTAAAGTG
TCACCATCCACTCTAAACACTTTCTTTACGATKKYYGYCMCATCRACKYMAGKYTKCTCTGYTCARMGCYACACKGTCCTRAYGCTAAMAAACCTAAGGTCTAGATGAGTGGAGGTGTAAAGTG
TCACCATCCACTCTAAACACAATGTATTGCACCGKMYKMKCCGMMYTGGKCYGMYGMTGRMGGYKMRCGRYYYMTARMCCTYTKCKTKMYARCCTTACCTCGTGATGAGTGGAGGTGTAAAGTG
TCACCATCCACTCTAAACACATACTTTAGGTGGAYGCGGRMRYYTCYKMAKMAGYTAGMGMACRYRATMKKMTTMARTTKYYMKRYGKRCTATTTATTCCGGAGATGAGTGGAGGTGTAAAGTG
TCACCATCCACTCTAAACACTATCATAACCAGGMMKRTYRGYMAACYKRAKKGCAGCCAMGCTMMTAYRMAMYACGATRGCRYKKGTGRKMGTCATTTGCCATCATGAGTGGAGGTGTAAAGTG
TCACCATCCACTCTAAACACTTAGAAATCGTCRMRKRTATGYAKGTRARATTTRMAGTKKYCRCRTYGRKMAYCAMMGACARKGKMGRKCAACTAAATGCCATCATGAGTGGAGGTGTAAAGTG
TCACCATCCACTCTAAACACATTGTATAGGCTRKTMAYTAKGYKRCARYMGCRAYYGYGAGTMACTKTTYYYGTMKRGRRCCMAMKRRTCMMCCTAAAGCGTTGATGAGTGGAGGTGTAAAGTG
TCACCATCCACTCTAAACACTTTCATATCGCAKCKCYCRRTKATGCCCKGCCCTMCKRRAKTCMMCAKGAGCAGTRKCATCRYATGTKRTTMCCTTATCCGGAGATGAGTGGAGGTGTAAAGTG
TCACCATCCACTCTAAACACATACATATGGGCTCCGRGCTRTTAKCYYCYTCYKKTKGMATMGTMKYYKMAAGTMCAMGRCCTCYKKAYCRGTTATACGCGATCATGAGTGGAGGTGTAAAGTG
TCACCATCCACTCTAAACACTTAGTATACGGGYYKKKMGKATGTMRGTTMKRTRCYGARAYYCRRGTKAMGYMMMRKMMRRACMARCACCMKTTAAAGCCGCACATGAGTGGAGGTGTAAAGTG
TCACCATCCACTCTAAACACAAAGAATGAATAKKRRTGCRTYAKGRCYTMAMGKYAYMMRYCYKRMAGYMMACRCRTATKKGCGTGGYMYTTTCTTAGGCCTTGATGAGTGGAGGTGTAAAGTG
TCACCATCCACTCTAAACACATTCATTCATATYTAATYMRCAMGYAAACRYGGRGGMACTTTMKMTKGGKYKYYRGARMGKCAMKKRGCCRYCTTATGGCCTTGATGAGTGGAGGTGTAAAGTG
TCACCATCCACTCTAAACACTAACTTACTATTYYTMRTYMAGMRCRTTTMTTRMTKCCMYGTGGAYMAAGGYKCKKRCCYRTGCMYTRKYMYCCAATCGCGATCATGAGTGGAGGTGTAAAGTG
TCACCATCCACTCTAAACACTTTGTAAGTTAARYRCAAAKMACCYCCAARAMMKTKKYRRAKKMKYKAMRTMCATAKYYKMMCYRRCAGGKRCCATTGCCGCACATGAGTGGAGGTGTAAAGTG
TCACCATCCACTCTAAACACAATCTTACAAAGAMCMGRGMGYYTCYMACMCGGRCTKRCYMKTKYKMMKGACGCKGAMKGYRAMRYYRMMRRAATACTATTTATATGAGTGGAGGTGTAAAGTG
TCACCATCCACTCTAAACACATAGTAAGATTCTKMACCYRGKGKRRAGGMTGGRYGCKMRTRGKTMAYCGCTGRCTMYYRMMCYKRMRMYYYAATTCATTTGTTATGAGTGGAGGTGTAAAGTG
TCACCATCCACTCTAAACACTATGAATGTAACTCMAYCYYRAKRRGYAKAGGRKRTYTGKYRKTKTATCGTTKCACYGCTMCMYCYYTTCRCAGATCTTTACTAATGAGTGGAGGTGTAAAGTG
TCACCATCCACTCTAAACACTTACATTCTTTGTAMAMYYYGKTAYCKYRKGKMKAARMCKRYGYTGKCGGYGATTTMTYRYYAKRGCATCKCGAAAGTTTACTAATGAGTGGAGGTGTAAAGTG
TCACCATCCACTCTAAACACAAAGTAACAAGTRMYAKGGYCMMTYRAKYMAYGGRYAAMCYKKKYKKYYCMMKTYTTYCGRGTGYMKTYYRYGGTTGTATTTATATGAGTGGAGGTGTAAAGTG
TCACCATCCACTCTAAACACATTCTTAGATCAGTTARTTTKKKCCMCCMACMKCTCRCTCRCKCKKYMTAKAAYMKTGTYTMAYRMTKYGYRGGTAGATTTGTTATGAGTGGAGGTGTAAAGTG
TCACCATCCACTCTAAACACTAACATTGTAGAGMAGATAYMYARYKCKRGTKKMCTTRCAGYCYARKAGRTMYRAKARYCGRGTYMTKTMAMAAATGCTTTCTAATGAGTGGAGGTGTAAAGTG
TCACCATCCACTCTAAACACTTTGAATCTTCTTCTGAMCAGKGTGRCMRYYYCMYARCKKKCMYAKACMYMCMMYMTTRTGGMMAYMKCKAYAGTAGCATATATATGAGTGGAGGTGTAAAGTG
TCACCATCCACTCTAAACACAATCATTGAACCMMKGARYYMACGYTMCYGRACYKAKYKTATKCGGAKTKGCRTKCTTCGRYYGTCTYYMRKAGTTGGTTAGTTATGAGTGGAGGTGTAAAGTG
TCACCATCCACTCTAAACACATAGAATCATGGRCKKAMMCTMKRTKRCGCAMTRCRYTMAKGYGYAKMRTYRAMYRAMMACAMKKTTKKAKGGATTCCATATATATGAGTGGAGGTGTAAAGTG
TCACCATCCACTCTAAACACTATGTAACTACGRKAAGKGKTKRRKTGRRAGTMKMTGMTYYGMCGMGCARAKTCMKAYYTTMGARAKCYGAAGATACGTTAGTTATGAGTGGAGGTGTAAAGTG
TCACCATCCACTCTAAACACTTACTTAGTTGCKMMKKGYGKRKGKMTCKRRYAYAAKGCYRTYRYTGYYYGKGRYTYTCYCGKAMRKATCKRGGATCGATTAAAATGAGTGGAGGTGTAAAGTG
TCACCATCCACTCTAAACACAAACATAGACAACRRCTMGKTGRRGRYTMMRMYCGAAMMARCARYCRATTKTTRKCAKRRTRKKGMRYKTKYGGAACCTTTCTAATGAGTGGAGGTGTAAAGTG
TCACCATCCACTCTAAACACATTGAAACAGTTMKKMMRMGGKTCMRRRTARKKRTCGTYKCKYCYMGCKGRGMKRCMARGGMATRYKTCCGCAAATGTTCACAAATGAGTGGAGGTGTAAAGTG
TCACCATCCACTCTAAACACTAAGTATCTCATGYYCGTRMTMGYTKAKRYGCAKMAKMTGTKKYAACGARYKYMCTYTKGAYGCGGTKKMGMAGTTGATCTGATATGAGTGGAGGTGTAAAGTG
TCACCATCCACTCTAAACACTTTCTTTGTGTARTRYTCYRMRMAKMRMKRGTTRMKGGRAATACKMKTAMYCARTKYMGARRTYYKMMYMRCGATACATCTGATATGAGTGGAGGTGTAAAGTG
TCACCATCCACTCTAAACACAATGTATCACTGMYCRAMYTKCMMTGTMTMATAKMTACRGYGAAAKACAMRMMRKGMMYRYRAAGACRATMKGGATCAACAATAATGAGTGGAGGTGTAAAGTG
TCACCATCCACTCTAAACACATACTTTGAGACTAMRMTKTTMCMRMAAKKCRCMYYMCMCTYTYAGGMTMRYTTRRMTKKCRAYMRGACMGRGGAACTTCACAAATGAGTGGAGGTGTAAAGTG
TCACCATCCACTCTAAACACTATCATAGTCTCMKKRMGAKGACTTGCYMKCKTYMKYKGYATCMTGRCKYKMYGGGKMYMMGRCAGYKYTGTAATACCACATTTATGAGTGGAGGTGTAAAGTG
TCACCATCCACTCTAAACACTTAGAAACTGAGKCRYKMMGTRRKYYKRACGRGRCMGYKMKRYMMRCMGAGGAYCTTRTRGYTGRTGYTATYAATTCGTCAGATATGAGTGGAGGTGTAAAGTG
TCACCATCCACTCTAAACACAAACTTTCACCTAKRYGKKRYMARCGCTGRARMYARKKAGMYCCTMTMRGRCCTCMTYCRGMRTTCTCKKTYAGAACGACTATAATGAGTGGAGGTGTAAAGTG
TCACCATCCACTCTAAACACATTGTATGAGGAYCMYMRTRGGTRGAGKMRRCCRCYKMAYRTCYYTTGRYYYKYGRAATAATGRGAKTMMTAAGATCCTCTCAAATGAGTGGAGGTGTAAAGTG
TCACCATCCACTCTAAACACTAAGAAAGTCCAYRKAKMACYMKTYTAYMRCMKYYMKCCMGCAAYMGRCCYAAMKGGRGTYYRYCCRTTCGMGAATGGACTATAATGAGTGGAGGTGTAAAGTG
TCACCATCCACTCTAAACACTTTCATACTGGTMGRACYGCAKYKMKKKGGTTRTAYGCTAGGCMKGMYMMAMCGATTRMGYKMRMAYRCGKRGAAAGCTCTCAAATGAGTGGAGGTGTAAAGTG
TCACCATCCACTCTAAACACAATGAAAGACGCRTRRYCAGGTMGAKTGGYGGTTYRKMCRATYYYMGGYYARCARRGGKAYRCTAMAMMCRCGGTTGCACATTTATGAGTGGAGGTGTAAAGTG
TCACCATCCACTCTAAACACATACATACAGCGRKACRCCACAYKCCCYCYCCKGGMKCAKGGMAKAKGCACTYYARTKCKMGYKCGAMCYCYGGTAGGTCAGATATGAGTGGAGGTGTAAAGTG
TCACCATCCACTCTAAACACTATCTTTCTCGGGKGCACYCGGRRCRRGKAMMAGCMACGAKCMRGRMTMRGCKMCGKMKKGYMRCGCGRCKRTATTGATAATAAATGAGTGGAGGTGTAAAGTG
TCACCATCCACTCTAAACACTTAGTATGTGCCRYGGYCCMMKCRGRRRCTMCRRCTAYKGTKGYKKRYMTCKGTAACMYGGYYAATTTAKTCTATAGTAAAGTAATGAGTGGAGGTGTAAAGTG
TCACCATCCACTCTAAACACAATGTTTGCTTAKTTGGMACGGYCKGGCTGYCRYGYRYYGTTGCAMTCKRKYTYCRAYGRGKRCMRRAKYRYTGATGTTATAATATGAGTGGAGGTGTAAAGTG
TCACCATCCACTCTAAACACATACTATCCAATRTGAGKTGKTCYKGRGGMMTGARKRKMACAATYKTARRYCYAAMRCMKTKMTKCGKKRMCTGAAGAAATCTTATGAGTGGAGGTGTAAAGTG
TCACCATCCACTCTAAACACTATCAAACGTTTTRGTMKCGTYGKMTGRACCYTMRRGGKTRRTTGKAKARAMRMYAAYKYARMYYKRGTCMACAAACTTATAATATGAGTGGAGGTGTAAAGTG
TCACCATCCACTCTAAACACTTAGATAGGAAAGYCMYYKTAAMAARCCMCTAGYMAMRTTMRGYARGRAAKGCTGRAYMGMRCRCTATACCACAATCAAATCTTATGAGTGGAGGTGTAAAGTG
TCACCATCCACTCTAAACACAAACAAACCTAGYYMAMMYKMARRCTYCRRKMTKKRTKRRRAKRRYTYAGGTYAKATARGTTKRMCARYRGYCGTACATAATAAATGAGTGGAGGTGTAAAGTG
TCACCATCCACTCTAAACACATTGATAGCATCKMGMCTGMMGYYAATMGCCTCRRRRTKYRCCTCKGATGMTGAGMKGYRMKYYMCCMKCCMCGTTCTAAAGTAATGAGTGGAGGTGTAAAGTG
TCACCATCCACTCTAAACACTAAGTTTGGTACKTYAAKATAYKRTCGCTRGTTKGAAYYMMRMTRMYRAYRCTRKKYRAMCMACATKTCTCYTAAACGAAACTTATGAGTGGAGGTGTAAAGTG
TCACCATCCACTCTAAACACTTTCTATCGATGYRMYTTTTTRMCGCCTKKYYGCRTGCACMAAKCKCYMRYMCTMATTCKKYKCAKKCYCCGTGTTCGTATTAAATGAGTGGAGGTGTAAAGTG
TCACCATCCACTCTAAACACAATGATACCTGTKAKKRATKTYRMCTKAGAGTTGATKYCRMARCMCMGKKAMYGYAGRTKCCRCMTCMATKCTGTACCAATGTAATGAGTGGAGGTGTAAAGTG
TCACCATCCACTCTAAACACATACAAAGCACAKTMTGGTAAKYTAKRTTTMMRCAYYTMGRRMKTYTTRMYACRAYARGMGARMGCCTCKGKCATAGGTATTAAATGAGTGGAGGTGTAAAGTG
TCACCATCCACTCTAAACACTATCTATGGTGAMCMAAMRGCGMGTKKGMRTATAAMCKCGMCYRGARAMGGRMGTMCMYGTGRMTCAKMMKKCATTGCAATGTAATGAGTGGAGGTGTAAAGTG
TCACCATCCACTCTAAACACTTAGTTTCGACTYTAAYGCTRYAMGMARGRYTAAYRKCYGYTTCKGMTRTKKYTKKRGRTCMGACYMCTCYTCGATGGAAACTTATGAGTGGAGGTGTAAAGTG
TCACCATCCACTCTAAACACAAACTATGCTCCACRMYCYCRCCCCAMCYCMKGARCGYAGTTRKRTMMKCMAKMGYGTAATKCCYCGTCTMMTAATCTTGTATTATGAGTGGAGGTGTAAAGTG
TCACCATCCACTCTAAACACATTGTTTCCAGGKTYGKMKYKATGKCYGKGAKKAKKGAATKCYMMMMMCATGGMTYKMKRRYGKTCMGCAMCTAAACAAGTCATATGAGTGGAGGTGTAAAGTG
TCACCATCCACTCTAAACACTAAGATACGTCGYYRYAKMGYGGAMKYKAYKYGTRRRMGGMRAYRYCKRKYTKARACMRTCKAGKTKMMAARTGTTCATGATTAATGAGTGGAGGTGTAAAGTG
TCACCATCCACTCTAAACACTTTCAAAGGAGCGKCRAKTMRRTCTKRKKGMGGYYKCTGCYMMMGMCCMRAMCMTMTCYGMYYGYKGGRCMCTGTACTAGAGAAATGAGTGGAGGTGTAAAGTG
TCACCATCCACTCTAAACACAATCTAAGCGAATYRGMMMCTRKMGMGKCRMKGCCRTMKYGAMYYCAARRAYKARCMYMKKCGKKTMTMMTCCATAGATGATTAATGAGTGGAGGTGTAAAGTG
TCACCATCCACTCTAAACACATAGTTACCCTTAYMMTYAYRRCMCARTRGYGMGKYTGMCCRGAKTCGTMYMMMRYMMATKYMRTYYATTGACATTGTAGAGAAATGAGTGGAGGTGTAAAGTG
TCACCATCCACTCTAAACACTATGATTCGGATRAGCMYMTGRRAYTRCTRCGTKRAGRGKGATKCTACARAYYYKTMRCYYKGKMRKATTYRCGAAGTTGTATTATGAGTGGAGGTGTAAAGTG
TCACCATCCACTCTAAACACTTACAATGGCTAKYTTCYGRCGGKCMGATGKRMATMCTTKKTGMMAMTAYAARCCMKCYTRCKTYAYKCRMRCGATGAAGTCATATGAGTGGAGGTGTAAAGTG
TCACCATCCACTCTAAACACAAAGATTCCGTGARAYRARYKARKGATKGMCTMYKMMCCRARCRRCACGYCRGTKKTTTYARRKTTARYACTTATTGGTGTTTAATGAGTGGAGGTGTAAAGTG
TCACCATCCACTCTAAACACATTCAATGCCACGRYKACYRKCTCMMTYAARCGYRCTAYAATGMRGAYTRMYATKYMTTRRCKRYRKYKYYGTATAGCAGTGAAATGAGTGGAGGTGTAAAGTG
TCACCATCCACTCTAAACACTAACTAAGGGTCYAGAGYMAYKCMATYMAYKYACKKKAMACKKAAYMCARTTYRAMRRTMKAYKTKTRMTGMTGATGCTGAATTATGAGTGGAGGTGTAAAGTG
TCACCATCCACTCTAAACACTTTGTTACGCAGTGYKYMKKTAYRYYCAAYRCGYYKMATGTGKYRTMTRTAKRRYGCMMTTYCMYKYRMMRMTGAAGGAGACATATGAGTGGAGGTGTAAAGTG
TCACCATCCACTCTAAACACAATCAATCCGCTRAGRTAYCCCRGYKGAATGCCYGYAYCCKCGKCGKYRRKRKRKTKRTGKKGRCAGGGGCGCAAACCTGAATTATGAGTGGAGGTGTAAAGTG
TCACCATCCACTCTAAACACATAGATTGCCGAMAARGACYYCKMTARRKRMTCKTMRKRARYMTGTKYCRKKMATCYRAAGMMTCKMAKGTYCAATCGAGACATATGAGTGGAGGTGTAAAGTG
TCACCATCCACTCTAAACACTATGTTAGGGCAYGGTYCMKYTTMGCKCCAAAYTAMTRAGYCMCGRMRRKGKKAKAGTTKTKRYYKRKTGYYCGTACGTGTTTAATGAGTGGAGGTGTAAAGTG
TCACCATCCACTCTAAACACTTACTAACGCGTARKYCMCAMKRYTAKMTYYKMYMKRAMMRKTTCCGCKYMGTCKGKRGCRTKMGTCKRRYYCGTTCCAGTGAAATGAGTGGAGGTGTAAAGTG
TCACCATCCACTCTAAACACAAAGTTAGCGGCCTGTMMMYGGAYCCATTCTMKYYAAMKMKRCTMKTCRKARTMAKMCGRMGKMCKGCCGMGATATCAAATATAATGAGTGGAGGTGTAAAGTG
TCACCATCCACTCTAAACACTTTGATTGGCCCYYRMMKTGGCKGRKRCKYKMGKKGKMRRATRMRRKCYRGGMGCAGTKRAGRYKYMTMCRCATAACTTATCAAATGAGTGGAGGTGTAAAGTG
TCACCATCCACTCTAAACACAAAGAACAATAACCYMATCYGGRMMCRTRRATAACKYCTRTMGKYRCCMKCGAKATMMTYTKCMKMMATGYRACTTCTAAATTTATGAGTGGAGGTGTAAAGTG
TCACCATCCACTCTAAACACATTCATCTAATTKGCRGMYYRTYTTRRAACMARYAYYKTACGGAAMYACGTRCRMAARMTGRTCKGGMTTMAACTACATAAGATATGAGTGGAGGTGTAAAGTG
TCACCATCCACTCTAAACACTAACTTGTTTATGATYTYTTAGCKRYGRTGYMGYRKRRYKYGKGYMRTCMRRAMYARGARCMRGRRYYMMCKGTTAGTAAATTTATGAGTGGAGGTGTAAAGTG
TCACCATCCACTCTAAACACTTTGTAGATATAYYGGYKTTCCRMYTCMTRMKYYCKCMMKYKGMYMAYGCCTRATGTCGKCGGGATYTKAGMGTTTGATAAGATATGAGTGGAGGTGTAAAGTG
TCACCATCCACTCTAAACACAATCTTGTATTGMMKRATKKMCRMTTMYAMCGRAYRCTYMAAGAMYAYARYRMMCGRGRCGAGKARAATGGTGCAAGAAATATAATGAGTGGAGGTGTAAAGTG
TCACCATCCACTCTAAACACTATGAACATTTCTCYTRKRYKKATYTAMGGYMRACMRKTCMAMGKKTMGKKMTTKRTGCKCYYCRMCYAAGAGCATGTTATCAAATGAGTGGAGGTGTAAAGTG
TCACCATCCACTCTAAACACTTACATCTTAAGCKMACAMKMAYKGGCMMRTCKMYGRKKYTMCKGGGKRYKAKCCTYRCGGGYMKMGYGRYGATTAGGTATGATATGAGTGGAGGTGTAAAGTG
TCACCATCCACTCTAAACACAAAGTAGTATCTCGYAAGYMRCGARMMGKAYTYTRRGMTRTKCRMRAGRMMRAYMRCCYCRYKTTCRKTGGYACAAGCTAACAAATGAGTGGAGGTGTAAAGTG
TCACCATCCACTCTAAACACATTCTTGAAAGAMRACKMATARTYYCMKRAYRKRCGRTMTKAKTGKGRYKRKCMRARKMAMKCMMATMYRRGGTATCCTAACAAATGAGTGGAGGTGTAAAGTG
TCACCATCCACTCTAAACACTAACATCATTCARMGMTACRCCMYACYRTTMGCMTKKCYRKMAGARGAAMGGYGYGMRMCAGKAKMMRKMTKGCTTCGTATGATATGAGTGGAGGTGTAAAGTG
TCACCATCCACTCTAAACACTTTGAACTTAGTYRMYYYATMRCTYYMCMGATGKCYMAYMKAKTTRGYMRTARGKYYAMRMKTMCRTCACYMATTTGTAGATATATGAGTGGAGGTGTAAAGTG
TCACCATCCACTCTAAACACAATCATCAATGCKKKKYTKAGKMAYMYGAAGTCCYRCYGAKTKTYCRTTRKKYCCYKTYMRRRGGCRGTAAKATTAGATGAGTTATGAGTGGAGGTGTAAAGTG
TCACCATCCACTCTAAACACATAGAACTAACGAYMAGYARAACMMKMMCCMYKMRKRCCRGRCTTRCATCTGGAGYARCKCYMCKMYKGRMMACATGAAGTAAAATGAGTGGAGGTGTAAAGTG
TCACCATCCACTCTAAACACTATGTAGTTTGGARMKKYGGCYGAMACGRKTGCGKYCMTGRTMGMKCAMTTGTMCCACKCACMAARKTKGTMACAAGTTGTCTAATGAGTGGAGGTGTAAAGTG
TCACCATCCACTCTAAACACTTACTTGATACCYTCYYCRAYCGGMMMTYCCYKATMAAACCRYARRCCAAMGKCCRAKTRATMYGGYGCCYYGTAACAAGTAAAATGAGTGGAGGTGTAAAGTG
TCACCATCCACTCTAAACACAAACATGAAGTAYAGMKMKTKYYMYYTGRYTGMKGCKMYAGTCGGGTMMMKMAKGMRTTGCCAYTRGMMYYCGTATCTTGTCTAATGAGTGGAGGTGTAAAGTG
TCACCATCCACTCTAAACACATTGAAGTACATYKRGRGMRRGYRGKRRMGYYAYKKYCCGTYAGCYARMGCKRKTRTAYMCAYYYMCRCCGGGCTACTAGATATATGAGTGGAGGTGTAAAGTG
TCACCATCCACTCTAAACACTAAGTACTTGTTAMTTKMCTYKCTAATRMGCGCRGMCMKTCYCYAGCATAYYMKKMYTAGKGCCCMKKKKRGGCTTCATGAGTTATGAGTGGAGGTGTAAAGTG
TCACCATCCACTCTAAACACTTTCTTCATCAAYKAKYTGTRRYTAMYACGRCYYRRMYMCRRYGRMCCGRARARYMYKKMRTGMYMCKGRMMATAACCTGACTAATGAGTGGAGGTGTAAAGTG
TCACCATCCACTCTAAACACAATGTACTAGAGRCTAATKCATYCCTRRRGMRMTKRAMMKRARGRTTRTMTAYGKCYCACMRCYYMMTYKYRACTTCCAGTTATATGAGTGGAGGTGTAAAGTG
TCACCATCCACTCTAAACACATACTTCAACTCAAMRMRMMYTKKACTATGMTRRAAAAMRCRCGYKKRYAMYKTTGTCYKMAMCGTAGCAKRACTACGTGTGTTATGAGTGGAGGTGTAAAGTG
TCACCATCCACTCTAAACACTATCATGATGACRTCMTRKCRKYKRKMYACYCKTTYKATMCRGATMCRAAAAGMCMCCRATKTMACKGKGKKGTTAGCAGTTATATGAGTGGAGGTGTAAAGTG
TCACCATCCACTCTAAACACTTAGAAGTTCTGTCTKCYMMAATTAKTTKTMRCCRKKKTMCKRGMGYKTAYCMKRYKACYTRYYATTYAYKCGTTTGGTGTGTTATGAGTGGAGGTGTAAAGTG
TCACCATCCACTCTAAACACAAACTTCTAGGTTCGAGTACAGTAGRMCRKTARGYCKRYMRYTCMAAMAYGKCARTTRKKYRRKGRMACATGGCATGCTGACTAATGAGTGGAGGTGTAAAGTG
TCACCATCCACTCTAAACACATTGTACAACCARRMTTYYGGMKCGKAGGTAYGTTKTYCYAYTMRRAGCGGCYRATMKYTKGTCMARRGRMGTTAAGTTTAATTATGAGTGGAGGTGTAAAGTG
TCACCATCCACTCTAAACACTAAGAAGATGGAGYRGYCMRYATMCMAMAKGTYYRTMRRGGTAYAGGGGMMKGTYMAAAYGTAAACTAGGMYTTATGAATACATATGAGTGGAGGTGTAAAGTG
TCACCATCCACTCTAAACACTTTCATGTTCCTRYAAKMMCCMYRCGCYTMGKTMMCKYGCGTGACKMYYRCAYYAKTATGKRRYYGCYAKYCTCTTGTATTGAAATGAGTGGAGGTGTAAAGTG
TCACCATCCACTCTAAACACAATGAAGAAGCCRGKTKMAMRKRKGRCYTTGKAMARTAAYAGRATYMKYYCGKTMYGAAKRTGMKATAGATKCTTACTATTGAAATGAGTGGAGGTGTAAAGTG
TCACCATCCACTCTAAACACATACATGTACGGAKAYKAMCYAAMAMMCMYRMKAKTCRAKKAKTRGRTGYTCMKTKGYCRGMYYYGTAYTMMCCATCTTTAATTATGAGTGGAGGTGTAAAGTG
TCACCATCCACTCTAAACACTATCTTCTTGCGARKYMTGKRTAYTYKRGYRYGTKMKKTGMCAMAKMACAMCYYGRKMRCTAMCYGTAAMKTCCAACAATACATATGAGTGGAGGTGTAAAGTG
TCACCATCCACTCTAAACACTTAGTACATCGCTRTYGAACKAYRCMMRRAYGACTRAMMRCCKAGMKGAKTGKYKGGCGGGTCGGRYTCRKTTTTACGTTATTAATGAGTGGAGGTGTAAAGTG
TCACCATCCACTCTAAACACAATGTTCACAAAGYGRRKTGCMKRMTYKYYRCKAACCCACYRTMAMCGCRCYTGGAYRMMAMKMTTMAKMGRTCAACCTTTATTATGAGTGGAGGTGTAAAGTG
TCACCATCCACTCTAAACACATACTACTCTTTGARKMYGMKRKTYCCCTKAKAYYGCAAGGTRCARGGCKRMYKATMMGMKCAYMGTCGMARTCATCGATTCATATGAGTGGAGGTGTAAAGTG
TCACCATCCACTCTAAACACTATCAAGTGAATCCMCGTMAAYRAMYCGRGCTMGCKYKKMCYARMRTCAYMRCYYATMCMRAMKAYRRRTMACTATGCTTTATTATGAGTGGAGGTGTAAAGTG
TCACCATCCACTCTAAACACTTAGATGAGTTAMKTMGKYMGRYGKRAYYYTACGRKATMRGATYTCGYTRYYKGGYRGCRKTTAYCGKGCCRCTAAGGATTCATATGAGTGGAGGTGTAAAGTG
TCACCATCCACTCTAAACACAAACAAGTCATGCGCKTGRMRYRMRGYCKKKCACMGKRGCCKCAKAYMKCMKMCCTACTMRTAGMCYYGMRCCCTTGGTTATTAATGAGTGGAGGTGTAAAGTG
TCACCATCCACTCTAAACACATTGATGACTACKTCARMKMCCKRKGACKTGMKKYTAKRMYMTMYAAKMKAYGARCRMTGCRGAYRYYMTRKCCTAGCATAGAAATGAGTGGAGGTGTAAAGTG
TCACCATCCACTCTAAACACTAAGTTCAGATCGRTTYTGYTGKCYGKMCYAYRYATKTTYMGYTCRCGRGAAAGTRYYRYTMMYCYRRKARMTTTACATCTTAAATGAGTGGAGGTGTAAAGTG
TCACCATCCACTCTAAACACTTTCTACTGTAGMRRCYYAYCKTGARTMCAGGYTTGGGAGYMGGKCGTGCAGMGYRYRTMMCARMKTCYGYGTCAACTTCAAATATGAGTGGAGGTGTAAAGTG
TCACCATCCACTCTAAACACAATGATGTCACTCAGYCCGCGTCMRACTMAMKKMTRMGGCRCGYYTYRYMCMGYRRYYYYMKGKKKYRAAGCTCATCAACACTTATGAGTGGAGGTGTAAAGTG
TCACCATCCACTCTAAACACATACAAGACTGAYMGAKACRTYYGMYRKTRTMCGMMGGCGMCRARCRRMMYGRMGKAYKCMGYRCAATCAKMCTATGTTCAAATATGAGTGGAGGTGTAAAGTG
TCACCATCCACTCTAAACACTATCTACAGACATYYYMYYGTMGGKRKYYMCRKMMTCTMCKGMTAYCAKKAYRTCRGGKAARCAGACYRRAACTAAGAACACTTATGAGTGGAGGTGTAAAGTG
TCACCATCCACTCTAAACACTTAGTTCTGTGTYAYCYRAKRGGMKYGRCAGRCTGTAKCCAKRRRRCAKCKAAKYMCCCACMTAYKATYGYCCCTTGATCTTAAATGAGTGGAGGTGTAAAGTG
TCACCATCCACTCTAAACACAAACTACACAGCMGCTCCMKYCYTMTKMRRKMGACCGCKRKGRCATRAATCGGMRCCCATKKCYRYRKKTRRCCTAGTACTGTAATGAGTGGAGGTGTAAAGTG
TCACCATCCACTCTAAACACATTGTTCTCTCGMATGCRTRTMYTACKGYAYTMARMKAKAMGCAYMRKKTMTTKAMAARTKACKRRKKKCMGTTAAGCTCTAATATGAGTGGAGGTGTAAAGTG
TCACCATCCACTCTAAACACTAAGATGTGAGGRTYGYMCKYCMRMGGKARYRMYAGYTYRYMTAKRAKKCRTKMYAYCRMRRRMCRACYTMKTTATGGACTCTTATGAGTGGAGGTGTAAAGTG
TCACCATCCACTCTAAACACTTTCAAGAGTCCTGMCMYGCTRTCYYKCRKMGGGCKCMRCRMKKCTRYRKRRAGCYAYMRMAAMMCAATMCGTCTAGGTCATAAATGAGTGGAGGTGTAAAGTG
TCACCATCCACTCTAAACACAATCTAGACCTAYGACMRTACAMKACKTYCMGKKYRMAMRYRTTTGTKATCMAGGMMTMTTTAKMKGYTGKYTCTTGCACAGTAATGAGTGGAGGTGTAAAGTG
TCACCATCCACTCTAAACACATAGTTGTCGATRKKKRCARYTATAYCTTAMKRMRGGYGMGRYYGCTKATRKGCGMYYGRARRKAGRAMATTCTTTCGTCATAAATGAGTGGAGGTGTAAAGTG
TCACCATCCACTCTAAACACTATGATCTGCTTYAGTTTCTTAYKYYMRMKKYRKMTRKYARYYKKYYMYKKTMKCRKATKRTRKRAKGGYTACTTACCACAGTAATGAGTGGAGGTGTAAAGTG
TCACCATCCACTCTAAACACTTACAACAGGAATACTYCCKGAYYKKCKKCAACACKCRYKKYRAMCGARGAYAYTKGCTGTYKAYYGGGKCGCCATCCTCTAATATGAGTGGAGGTGTAAAGTG
TCACCATCCACTCTAAACACAAAGATCTCCAGMCMCRYGYTCTRYYCGRYKCCCRCKAGGCGYRRRTGGMAGAGMYATMCCYGGGKKKCYKMCCAACGACTCTTATGAGTGGAGGTGTAAAGTG
TCACCATCCACTCTAAACACATTCAACACGTCTMYKAARTKRGRKGRACYTKMGMYYMYKYYRMGACCCKKAGMGMGMRKKARRTGTAGAGCAAATGTCTAGTAATGAGTGGAGGTGTAAAGTG
TCACCATCCACTCTAAACACTAACTAGAGCACTGYCCMYTMMYAGYGCGTGKKRGGCKAAYGCCMTMGYRGRMTYKTYTYCKMYTGTRMMGYAGTAGTGTTAATATGAGTGGAGGTGTAAAGTG
TCACCATCCACTCTAAACACTTTGTTGTGGTGTTKAGGGYAMRRATTCRYRMGKKCCMCRRGMATYGAKAYRMGKMMGMCYKTYTGGGMCYGAGTTGACTTCTTATGAGTGGAGGTGTAAAGTG
TCACCATCCACTCTAAACACAATCAACTCCGTGMGRRCRKRYGCGMCCAKRRACMYCTYYMKKYAGGTARMTCYRKGGKKKCTKAMKRAKAMGATTCTGTTAATATGAGTGGAGGTGTAAAGTG
TCACCATCCACTCTAAACACATAGATCACGCACRKTAGCTKMTMYRRMMCYKKYRMGYTCCARMYATYYRGYAYRAYRCTKMCYCKGYRAAMGATACACTTCTTATGAGTGGAGGTGTAAAGTG
TCACCATCCACTCTAAACACTATGTTGAGCGAAKYMRATGCKRGARKKYYKAKRCRGKKKYRRGARTAGGMTYAKKYARTRCAMKAAAKKYCGGATCAGTATAAATGAGTGGAGGTGTAAAGTG
TCACCATCCACTCTAAACACTTACTAGTGGCTRRGKRMYATRAATTMRCKYGYCCTARKYYRGTAATACCGMYCTCGMMYRCRKMMRTGCGGGGAACTCTAGTAATGAGTGGAGGTGTAAAGTG
TCACCATCCACTCTAAACACATTCTAGTCGGGCATGCMYMGTMYRARRMTTRKGMKYKKTRCTRTYAAGKYGCGAMYATRMTCAYKRCATGKAATACCGTAAATATGAGTGGAGGTGTAAAGTG
TCACCATCCACTCTAAACACTAACAACTGCCGCTMRGYRCGYCYATMMAAMCYTKRGGCKMTGGCYMMKTKMGAYCKRTCARRYTCCMMKRGAATTCGCTACTTATGAGTGGAGGTGTAAAGTG
TCACCATCCACTCTAAACACTTTGATCAGGGCGYTTTAYKCTMCGCAAGMACTRCYGCTMGYYMMYYYKAGYTTAACAKTRAARARKARTTTAGAACGGTTTAAATGAGTGGAGGTGTAAAGTG
TCACCATCCACTCTAAACACAATGTTCGTATTKMYARRRTTGCMYKMKMMGYTKCRGYRMCCRGKRKGCCCCAMMYRMCRYYCAMTKRRATRAGATCCCTTGTAATGAGTGGAGGTGTAAAGTG
TCACCATCCACTCTAAACACATACTACCTTAAYYYMKMRAKRCMGAAYRGMAKGYTMAGGGKAGCCRGKKARKRTCGGCMMMYGKKACGCTKGAATGGGTTTAAATGAGTGGAGGTGTAAAGTG
TCACCATCCACTCTAAACACTATCAAGCAATAMCKGACRKAYYGYRCCAACCKYMRRAMAMCCMGMRGAAMRTYCCMTTRAMKYRRGGYGTGGAAAGCCTTGTAATGAGTGGAGGTGTAAAGTG
TCACCATCCACTCTAAACACTTAGATGGATATAAMATTRAGRYKCMYCYAYRYACKGKCGMTTRKCRRAMAKCYKMGGGKYRTRYRTYTTMRGGTTGCGTAAATATGAGTGGAGGTGTAAAGTG
TCACCATCCACTCTAAACACAAACAAGCTAACYKMMMGMACATATCCGKTTCAYRGRKATKCRGTKMCTAGRGTAKAKRRKGTGCACTCAYTGGTAGGCTACTTATGAGTGGAGGTGTAAAGTG
TCACCATCCACTCTAAACACATTGATGGTTTGGGCYAMAKTTCAGGAYTGYYRGMRYMCGCGMGYARGAMTCKAGMYRATRKAAACGYGCGGAATACTGCTATTATGAGTGGAGGTGTAAAGTG
TCACCATCCACTCTAAACACTAAGTTCGAAAGYAYAAKKKCTMCRMGAAAGKTTTKCAMTATGRGCTMATAYMMCGMYMAKGATGYRATTCGAATTCACCTCATATGAGTGGAGGTGTAAAGTG
TCACCATCCACTCTAAACACTTTCTACCATTCAGYCAYMTCYKRCAGCKYCKGMACCTAATCCCTRMAYKTARYCCTACGGGKGGARRTMKGAGAACAGCATTAATGAGTGGAGGTGTAAAGTG
TCACCATCCACTCTAAACACAATGATGCTAGAYTRAMMGGKTTAMGMGYTRGRKTRTCMKKMYARRKYTAAMRKGATTRTCKTRRYMCCKRMAGATCTCCAGAAATGAGTGGAGGTGTAAAGTG
TCACCATCCACTCTAAACACATACAAGGTTCTACAYMYMCRMKTRMAYKRRRAKRYMRMYMTYRYTRKMGGKARGARMCTCACTTCGACKAYGAATGAGCATTAATGAGTGGAGGTGTAAAGTG
TCACCATCCACTCTAAACACTATCTACGAAGTGCCCYTARAMTCCATACAAYTTMAMAMTMTCATATMKATMKGKTCTTYMRGYGAAARRMTGAAAGTCCAGAAATGAGTGGAGGTGTAAAGTG
TCACCATCCACTCTAAACACTTAGTTCCATCATGGYAKTCMTTCYAMTCMACTKMKACYRKKRTRGATYCAMYKRMYYAMCYMTCRGKTKATGGTTGTGCTATTATGAGTGGAGGTGTAAAGTG
TCACCATCCACTCTAAACACAAACTACGTACGKRAAYAMARYGYMRMKYRMGAKMARMRYKRKCCAGAMCAMYRGGYRKCTARKMKYTKAKCGGTAGACCTCATATGAGTGGAGGTGTAAAGTG
TCACCATCCACTCTAAACACATTGTTCCTTGCGTYTRAACMRMTTKMARATYKRCMAGCTTYATAMAYYGKAMTYTRMMKTTCKMYCYTCMAAAATGCCCTGAAATGAGTGGAGGTGTAAAGTG
TCACCATCCACTCTAAACACTAAGATGCAACCTRTGMGGGTCAYCTCKTTCGCMKYMYKMTMCGAAGYTAKKMGTAKMRKAAMAGYAGKMAMAGTAGCGCAATTATGAGTGGAGGTGTAAAGTG
TCACCATCCACTCTAAACACTTTCAAGGATGGGMTKAMKARYKMCRKYCTYGMMAKRYYTKTMKCMCATYTCGMAYRKAYMCTMKYKGKCAYAGTTGGCCACATATGAGTGGAGGTGTAAAGTG
TCACCATCCACTCTAAACACAATCTAGGTCATMTYKKKYTARCRYTAKGRGRTGCMCCKTYMMGCMRGAYRACRGMCGTAYMRTGKRTTACAGATTCCGCAATTATGAGTGGAGGTGTAAAGTG
TCACCATCCACTCTAAACACATAGTTGCTGTAMTCMAMRCAKTTRRYGATKTRCRMCMRKMACARMMCMMGKYRCGRRGMAYMYCRYAKYKCGATACGCCACATATGAGTGGAGGTGTAAAGTG
TCACCATCCACTCTAAACACTATGATCCACAAGTMTKTKGTGGTRAGMGYYYMAMRRKRGKYAACKMRATGRRMRKCTCAMKMMAAYGGCTTGGATCGGCTTTAATGAGTGGAGGTGTAAAGTG
TCACCATCCACTCTAAACACTTACAACGAGTTTARCTYGYCTGKGKYGGGRKCMKTTRKKGMMMGCRCMACRMTYTATYRYCARYATGYYRTTAATCTCATTATATGAGTGGAGGTGTAAAGTG
TCACCATCCACTCTAAACACAAAGATCCTCTCYACRGKTKMCYTGRAKKMAYKRKCCKYYGTRMRRCGMRGRTYRAAMCACYARMCGACCTYTAAACAGATGTTATGAGTGGAGGTGTAAAGTG
TCACCATCCACTCTAAACACATTCAACGTGAGKMTCGAAMMYYGGGTTGAGCTTRACYYMGRYYMGMYMMRCRYYTKTMMMMMTMAMRKRKYTGTACTGAACTAATGAGTGGAGGTGTAAAGTG
TCACCATCCACTCTAAACACTAACTAGGACTGRGYGRCRMACMCKRRTRRMMMGRTAKCCTRRAGTMKMGKYYGTCYGKTKKCMYRMGCYKCCATTGTGAACTAATGAGTGGAGGTGTAAAGTG
TCACCATCCACTCTAAACACTTTGTTGCAGACKMTYRTAGCMGYYGTTCRCGKYYATGCMKRYCTARAGAMACAMCGRYMTKAYGRKKMCATCGAAGTCATTATATGAGTGGAGGTGTAAAGTG
TCACCATCCACTCTAAACACAATCAACCTCCAGKKCYMMTGTGMKGTCYYMYMRTYGCMAAATTCTTCKGGYCKMYRMMRKAAKYTKGMYRMCGATGAGATGTTATGAGTGGAGGTGTAAAGTG
TCACCATCCACTCTAAACACATAGATCGTGGTCRKAMMGKKKKKTCTMYGRGRAKYTGAMYMTMGKCRAGTMARCCRTCTYKYKRKGCTMGATATTGGCATAAAATGAGTGGAGGTGTAAAGTG
TCACCATCCACTCTAAACACTATGTTGGACCTRGKCMAMYCATYCMCRMGGCCAAAMCMMKRGRMRGRKAKRRYTMMTGATGRRYRAAMTMATATAGCGATCTAATGAGTGGAGGTGTAAAGTG
TCACCATCCACTCTAAACACTTACTAGCAGGAYGYYRYKTCAKYGYRCGTYMRCAKYTGTMAGAMGMKAAATGCTTCRGMRMAMRRARTRYATGATGCCAATATATGAGTGGAGGTGTAAAGTG
TCACCATCCACTCTAAACACAAAGTTGGTCGGCTAYACACAKAGGGYYKTAACYYTCAMRMYTGYTRAMMMYCGMRMRTAYMRTRKKRCKTCTGAAGGGAAGTTATGAGTGGAGGTGTAAAGTG
TCACCATCCACTCTAAACACATTCTAGCTGCCATMYTTMMRCTTMTYRMAKMRCTGYGKGATCTAMCAMAARYCAKACYYKMYRAGAYYTTRCAAACCCAATATATGAGTGGAGGTGTAAAGTG
TCACCATCCACTCTAAACACTAACAACCACGCKRYGYRRRKKGYRCMMRACYCMCMTYRAAKMKCRTGRYKTRYRTTMRMRKKGMRRACYRCCAATCGGAAGTTATGAGTGGAGGTGTAAAGTG
TCACCATCCACTCTAAACACTTTGATCGAGCGRRMMRRCRGTMTACYTCMMAYATMMMCGKYTKKTAYMKGTATMGAGCTMGYGYRMCMARMCGTACGCATAAAATGAGTGGAGGTGTAAAGTG
TCACCATCCACTCTAAACACAAAGAACGGTTTMMRMTYTMAAGYGMYATRTRCMMYACKATAYGKYKMKTAYGCYTAYCTGGYRAATRTGCYCGTTCCGATCTAATGAGTGGAGGTGTAAAGTG
TCACCATCCACTCTAAACACTAACTTGCCTTARARCMATGTAKMGAARYGRTMYYAYMGGAMMCCAYKACGTYTMCYRTYYTKMTKGACKGKTATTGACGAATAATGAGTGGAGGTGTAAAGTG
TCACCATCCACTCTAAACACAATCTTGCGTACGTGGGMTMTKAAKCRKGAYAATAMRTMKCCAMGAAYATRGKGKKGRYKCKMMTKRYAKTATATAGTGGACAAATGAGTGGAGGTGTAAAGTG
TCACCATCCACTCTAAACACTATGAACGCTAGRMGCCKGCKTTKTCCGACMGTKMATCRTGAARCGATRAAAGTTMMKYKAGCTYGCGRRGYTGAAGAGGTGATATGAGTGGAGGTGTAAAGTG
TCACCATCCACTCTAAACACTAACATCGCTGTGAGRKRCCRGAKMRAAKTACYMMRACKRKKMYMRMGCCGAGGATGRYAKRYARAGKRGMKCAATCAGGTGATATGAGTGGAGGTGTAAAGTG
TCACCATCCACTCTAAACACAATCATCGGTCGCKRGMGCMRRKRARAGTRCGGTRYYYCGARCGRTGMCCAAKGMTAATKCRAYKAGRTRCRCGTACACGAATAATGAGTGGAGGTGTAAAGTG
TCACCATCCACTCTAAACACATAGAACCGAGCRCRYRGTGMKYRYGRGGCGMTRAMCCYKARTCGMAMCKMRYTYMYTTCYMAAATYGYRKMCGTTCTGGACAAATGAGTGGAGGTGTAAAGTG
TCACCATCCACTCTAAACACTATGTAGCCTCCYAAKARYRARKAMYRTTTTYMAMAKYKAKGKYRMCARYCGTCKKRMYYMGKCYYGMGAAYTAATCCCGATTTATGAGTGGAGGTGTAAAGTG
TCACCATCCACTCTAAACACTTACTTGGCAGGRAKTYGRTTGTCMARCAKGYYYKGYTRYCCKRRAGTACTYMGCGYKCCAMTATYTTAGRMTAAACGGGAGATATGAGTGGAGGTGTAAAGTG
TCACCATCCACTCTAAACACATTGAAGCGCTAMCYTCTMKYGTKMAYTYYRCGARACRTTRKKYKRMTGMGCGCKTATYRTGMTYGKRGMGATGTTCGCGTATAATGAGTGGAGGTGTAAAGTG
TCACCATCCACTCTAAACACAATGTACCGGTCAMATGMMGTYYRTRCMRCRCMCGKTATMCTGTARCTCYGKRGCMMTAGKMGKKRRCAAYCTGTACCGGTCAAATGAGTGGAGGTGTAAAGTG
TCACCATCCACTCTAAACACATACTTCGGCAGCMTTYGMTMYYAMYMACRAKAMRRYGKRMGATMMCGCRRKRMRMKAAAKAGMRAMRAYYGCATAGGCGTATAATGAGTGGAGGTGTAAAGTG
TCACCATCCACTCTAAACACTATCATGGCGTGYTRTGMYRKYTYRRCCTCAKCYCKKGTATMMYTMMMAARTYRACRMKARRAAKGKGKGRRCATTGCGGTCAAATGAGTGGAGGTGTAAAGTG
TCACCATCCACTCTAAACACATTGTACGGCGTMGMGCRKKAACTAGRCRMGMAYKGKAATCRCYCKKKYYMRRAYYKRCYKMTRYKKTCTMACGAAGCCGATTTATGAGTGGAGGTGTAAAGTG
TCACCATCCACTCTAAACACTAAGAAGGCGCTARYCMCATYYGCCMMMGMMMKTYATKTCAYGGKMAMYMATKGMMRRRCTYRKAGRGRRRMATTTGTGAAATTATGAGTGGAGGTGTAAAGTG
TCACCATCCACTCTAAACACAATCTCATTATGYMGTKYKYYTRTCMKKYYGCAGCGGRYKGGGATAKMTYKAYTMYYTKYGCCYRGTKACGCATTAGACAACATATGAGTGGAGGTGTAAAGTG
TCACCATCCACTCTAAACACATAGTGAATTACKKYCYRGARGCYYCYTTYCRGYRMYRTTMMCAMRKTAMMCGKTMMCMYKKYMGAKKYYAGACATGAGATTTAATGAGTGGAGGTGTAAAGTG
TCACCATCCACTCTAAACACTTACACTTATAGYCRKYTKCMGRKKMGYGRKTACACKACATGCYTACYRCKATYYAGGKAKCYARKMCTRKYACAAGTCATGAAATGAGTGGAGGTGTAAAGTG
TCACCATCCACTCTAAACACATTCTCAATTGACKMKMARYYAKGCMGAGRYKRGRYYMKCCTMRAATMTGCKTCRAYTCGGAGKTMKCMTTAGTAACAGATTTAATGAGTGGAGGTGTAAAGTG
TCACCATCCACTCTAAACACAATCACTATAGCAMKACCYYYTYYKATGAATTKYCRMGRYYRGRGMRTKGRATAACCKRYGAATTYCYYKCMGTATCTCATGAAATGAGTGGAGGTGTAAAGTG
TCACCATCCACTCTAAACACTATGTGATAAGGYMRGTMGGCMTMRGAKKRRGTKTTMYGRMGYTAYMARCRMRGGKYKKMAKKCRRTCAKGTGCTACTGAAATTATGAGTGGAGGTGTAAAGTG
TCACCATCCACTCTAAACACATTGAGATTGATCCAGYCRKYYRRTRCGCRTGYCKRKCGAKMKKGKMARYMRGGTMKTCGAKRYACTACTMAGCTTCACAACATATGAGTGGAGGTGTAAAGTG
TCACCATCCACTCTAAACACTAAGTGTTACTTYAGCRGKMTTKMCKMRRYGRGMKRTRKYCRYAAGGACGKYCKCTYCTRCGTCCRATCACGATATCGGAATTAATGAGTGGAGGTGTAAAGTG
TCACCATCCACTCTAAACACATACTCTATGTCRCTAKKMGMRKGTATCCMRRKCMAAAARATCRARTMTYYMMYGTAMGKCYKRRKYACMRTATAACCCAAGAAATGAGTGGAGGTGTAAAGTG
TCACCATCCACTCTAAACACTTAGAGATAGTGYRAAAKKRCYACMCGTKKRRTTKTYCYGTMGTGARYMMYYMAYAAKAKARKTCTTTGAYRACTTCCGATATTATGAGTGGAGGTGTAAAGTG
TCACCATCCACTCTAAACACATTGTGTATGCACTTTMGCARCAYMCKKRTYKMAYYKRKMYAAYGYRCCCAYAAYRMGTYMMTYKGKCRGMCACTACGCATCATATGAGTGGAGGTGTAAAGTG
TCACCATCCACTCTAAACACTATCTCTTACCGKATCYGAMMYTTTYYTGKGYRTKRAKGRMAMRYRCGGRKKYCGYGAKTTTACYYYKRKCAGTTAGCGATATTATGAGTGGAGGTGTAAAGTG
TCACCATCCACTCTAAACACTTAGTGTAAGGCAMGCTAYRGCMGMMATYCTCGKMGCYCMKRRTKGKCRTGGRYTRTYKRMMRYGTAKAYMAGTTTGGCATCATATGAGTGGAGGTGTAAAGTG
TCACCATCCACTCTAAACACAATGTCTAGTAARRMYYKTMYCKMTYRRKGGKGGKKGKKMYRKAYCTRAATGAAKMRKGTMKACRKTGTGRGGCAAGGGAATTAATGAGTGGAGGTGTAAAGTG
TCACCATCCACTCTAAACACATACTGTTGATTCRTYTMRMKRGCYMCTRTAGMGCAYMKYTMMGMYGMRTMCTTCRTMYGTAMMKKCRCMTMGCATGCCAAGAAATGAGTGGAGGTGTAAAGTG
TCACCATCCACTCTAAACACTATCAGATCTATGTYRRCKYYGRGCKGMRKGMCTYKTYAYRMCAGCATRYTKKMCKKRGKMCRAGGCGCYTMATATCAGGTTAAATGAGTGGAGGTGTAAAGTG
TCACCATCCACTCTAAACACTTAGACAACATACMYMYTGRYRYRKYRACGAYKCTTYKGCYRKKAMRKCTCKAACARMRYGKATCYMKTYKRATAACTCGTGTAATGAGTGGAGGTGTAAAGTG
TCACCATCCACTCTAAACACATTGACAAGAACGTYCCRYCRTCYMRRRATTATYRCRKCTYKKGMKMCMTCKYMGMGTKMKGYAKKRYRTYAACTTCTGGAAATATGAGTGGAGGTGTAAAGTG
TCACCATCCACTCTAAACACTAAGTCTACTTCAKKGRRATKMAMMYYYMYAMCYTRCYYYRKGYAARMMCMRTMYACMACAYMYAGAGKKTAACTACACGACTTATGAGTGGAGGTGTAAAGTG
TCACCATCCACTCTAAACACAATGACATGTCTTTTCYKCRAGAGATAGCAYGGACCMTMCCKCMMKYTMMKTGYRTGRCTCMCMAMKMKCCMGTTAGTGGAAATATGAGTGGAGGTGTAAAGTG
TCACCATCCACTCTAAACACATACAGAAGAGAGGATYYKARKMYCRKAKGCRGKAAYTKTMARKTMGCAKGRGKTYAKTGCKYMMMGYGGCRGTTTGACGACTTATGAGTGGAGGTGTAAAGTG
TCACCATCCACTCTAAACACTATCTGTACTCAKYYMAGYRMTRCCMCCKCACGCGCCTYYKGRAMKMTRMTCGRGYTAYRKTYTGMAMYKMRGCAAGAGGTTAAATGAGTGGAGGTGTAAAGTG
TCACCATCCACTCTAAACACTTAGTCTTCAGTYRRCAGGKGAMYCMGCTTAKMCYCGAKYCRKYGMYCAKRCTGMMTKKMYARTARKMTKCYGCATGTCGTGTAATGAGTGGAGGTGTAAAGTG
TCACCATCCACTCTAAACACATTGTCTTGACGTRGGRCKGCAGYKGTTAGAYYCRRRGGMKTCRAAYCAKMATKAAAMGCKCAAGMCMTAGMATTTGCGGTAATATGAGTGGAGGTGTAAAGTG
TCACCATCCACTCTAAACACTAAGACATCTGGMCRTMTYMGGGAGGMMAKGYCKTTKCMYKGYMTKYRGKYMTGRGTACRRCRAYTGGMKKYATTAGGCGTCTTATGAGTGGAGGTGTAAAGTG
TCACCATCCACTCTAAACACAATCTGAAGGTARMGKYTKTATRGKCCYTYKGGKRYMKKKRTCCRCYKYCCCRCCRRTYYMYKYYTKKCGKTACAAGCCGAGTAATGAGTGGAGGTGTAAAGTG
TCACCATCCACTCTAAACACATAGTCATGCATTGKTKARKTMGKTRCCMATCRTRRKGCCRTARYTCRACAKMCGTTAAKTTACACKKMKRCGTAACGGGATAAATGAGTGGAGGTGTAAAGTG
TCACCATCCACTCTAAACACTATGACTTCGTTAMKTTGTKGAYTTTCKRMARMRGYACACRKAKKCKTRYCGRMTRRYTGYYRMRCTKGAKKGTATCCCGAGTAATGAGTGGAGGTGTAAAGTG
TCACCATCCACTCTAAACACTTACAGTACCAACYRMYGRTMGTKGMTTMTGGKCAMTRTGYAAMARAAMYGMKTTTMAMGMAGYTGKAMKMYGCTACCGGTAATATGAGTGGAGGTGTAAAGTG
TCACCATCCACTCTAAACACATTCAGTAGCTCMTMTCKMCRAKAMTRCYRTGCRKTKMRYATRRTMAYYCYKYKYMKCKRYKKRGAGMGGAMGCTTCGCGTCTTATGAGTGGAGGTGTAAAGTG
TCACCATCCACTCTAAACACTAACTGAACGACKKMCTRGMYMRRGGMKCTCCCYYMRKMYKARMYAYYCARAGKTMARCTGRMGYCTRRGGKTTTACACTTATAATGAGTGGAGGTGTAAAGTG
TCACCATCCACTCTAAACACATAGACTAGCCAMYGTTKKTMYTTKGMCRRKMCYKKRCTGAGTGMAACRACTTKKGRRYGMTCRCATYARYYTCAACTCTATTTATGAGTGGAGGTGTAAAGTG
TCACCATCCACTCTAAACACTATGTCAACGGAKCCGRTKAGTAYAYKKMMMGYRKRAGRCRYMTAGKKKRAMKRMAAAGYRAAACMCKRKRYTCATCAGTAGATATGAGTGGAGGTGTAAAGTG
TCACCATCCACTCTAAACACATTCTGATGCGGYTMKRCAAYRCMTGYCAAARKCCCCCAAKKMTTMGYYMRKKTYKTKCCTGYTKKGYKYAGCTATGTCTATTTATGAGTGGAGGTGTAAAGTG
TCACCATCCACTCTAAACACTAACAGTTCGCGYACYCTRCMTCAAAYRYRCTTARMKMMACKAAYTGYTKRGTGMCMMRCYRYCAACMYGKACTAAGAGTAGATATGAGTGGAGGTGTAAAGTG
TCACCATCCACTCTAAACACTTAGACAGTAATYCGRMTRCRAKYMTKYYRTYYGMYMRAYYCMCMGRYKGATCRAAMCRKTYYYYMCTYKACCCTTGACTTATAATGAGTGGAGGTGTAAAGTG
TCACCATCCACTCTAAACACATTGACAGAATGRGKMGMYYTKKRGKRTGGMKMAAMGYYARYKYMYTGYTTRRRYGAMKRKRCTAAARCYAACCTAGTGTTCAAATGAGTGGAGGTGTAAAGTG
TCACCATCCACTCTAAACACTAAGTCTGTTAGKRMYRTTMMRCYTYMGRYRTKTTAMMCTRGTCYGATGRMYGCCTGYAYRRTKYAGRCAGYTTATGGGTTGATATGAGTGGAGGTGTAAAGTG
TCACCATCCACTCTAAACACAATGACACATGAYATTYTYRAYKTKMAYTGKRAATCTKMCKCGRMTKMCYTMYTAGGAYKAMYCRTYYGCAYTCTAGGCTAATAATGAGTGGAGGTGTAAAGTG
TCACCATCCACTCTAAACACATACAGAGAACTYGGTTKMGTCYCYTRRTRKRGMKGYGKKKTACAKRRACYTCTMRTMMCRAKYCTCMMRYYTCTTGCGTACAAATGAGTGGAGGTGTAAAGTG
TCACCATCCACTCTAAACACTATCTGTGTTGTARYYCCTGGRKCGGRAMYCKGKTRMYYTYKYAGCYAYGYKTYTMTTTAAGKGCGAGYMMTCTTTCGCTAATAATGAGTGGAGGTGTAAAGTG
TCACCATCCACTCTAAACACTTAGTCTCTACAYGYYAAAMGCKTRYYGYGAYATGACGYYCTGAGMRCYCCMAKRYYMKAKGCCCTRRGYGKCTTACCGTACAAATGAGTGGAGGTGTAAAGTG
TCACCATCCACTCTAAACACATTGTCTCAAGCMGTAKTGRACCKTMMRCYRCTCCAYCCCARYYRKMRGAMARTKTYCGMYMCKGMAMMGAMCCAACGGTTGATATGAGTGGAGGTGTAAAGTG
TCACCATCCACTCTAAACACTAAGACACTTCCMMTYCTRMTRRMKACRMGMYGYKGAMCKMYMKAGGYRTARTRKCGGTYYRATGTTTMMTATTAAGTCCATATATGAGTGGAGGTGTAAAGTG
TCACCATCCACTCTAAACACAATCTGAGAGATKRGAYGGTCGRKGKTTCTMYCRTARMGCCRKATMRKAKTKMTGKGYCTAGMRTYYRACMYTTATGAGCAGTTATGAGTGGAGGTGTAAAGTG
TCACCATCCACTCTAAACACATAGTCACACTAAKYARACCCYRGMYRMYGGMYMGMGTYRTRGTRKCATAGGGYAKTYYGMGGCTAMYRGKRTCTAGACCTAAAATGAGTGGAGGTGTAAAGTG
TCACCATCCACTCTAAACACTATGACTCTGAAGKMGKMRYCARCCRYTTCCAAKCGKTCRAGGRYMCTACCKRRYRAYMGRCMMCCMYTCAATCTTGTGCTCTAATGAGTGGAGGTGTAAAGTG
TCACCATCCACTCTAAACACTTACAGTGTCTTMCTGMRACGGRKGARCTCYTKRKMKGMYRYRYMRCGTYTAARGTTMGAKYCRGAGCYYGCCTTTCACCTAAAATGAGTGGAGGTGTAAAGTG
TCACCATCCACTCTAAACACATTCAGTGACAGYKCRCRYAGTRAYAKGRGKYCGTRCGGKYAMMRRRMTKYTAGRRKGGGMCRYKMKCKRGACTTACTGCTCTAATGAGTGGAGGTGTAAAGTG
TCACCATCCACTCTAAACACTAACTGAGTGTGGGGRRGGAMCAYGRGYGCGAYAGMKMCRKARTMMRRTAARRTKTGGTMTCCYCGMRAGMCCCATCTCCATATATGAGTGGAGGTGTAAAGTG
TCACCATCCACTCTAAACACAATCAGTCAGCACYRMTKARGKRYMYGRCCYRCCRRKTGYAGYYKTAAARYYMYCTGMMYCCCMYAMGGTTGCCAACAGCAGTTATGAGTGGAGGTGTAAAGTG
TCACCATCCACTCTAAACACATAGACTGACGTGCGGTCAGCCGMYCCCRCAMCAATCMCCKGGKKGKYRGYAKGRAGKAKKYKTRTGYKTMATCATCGGCTGTTATGAGTGGAGGTGTAAAGTG
TCACCATCCACTCTAAACACTATGTCAGTGCTRTRYAAAYYCYTACRTYMKATACMKGGMKRATCACCGGKAGAAYARATGMYCYGTYCKTRCTATGCCCTTATATGAGTGGAGGTGTAAAGTG
TCACCATCCACTCTAAACACTTACTGACTCGACTKMKKRMAGMYYAGMKRRKARYTGTAMKCYYMRYATCRMKAAACKYYGCCGKMYGKAKACTAAGGGCTGTTATGAGTGGAGGTGTAAAGTG
TCACCATCCACTCTAAACACTAACAGTCTGGCTGTGYKTTTKTTKAKTCTRCCTKYAYKTCTKGTRRCGKKMMYKKMARRKGYGMRMGKYRYCCTAGCGCACTAATGAGTGGAGGTGTAAAGTG
TCACCATCCACTCTAAACACATTCACTCCTAATKTRRKGGGTMRKCGYTKMRKKRGTAMKYTMRACACRYYGKMKGRAARRMMYYARRAYYKAAATGTTTGCTTATGAGTGGAGGTGTAAAGTG
TCACCATCCACTCTAAACACTAACTCACGATAMAYTCTCKMTYCGMTGYGRGTTCCKYRKAGCYYMRGGGCKCRYGCKTKMTTKTCMYKRGAAGTAGTATCTAAATGAGTGGAGGTGTAAAGTG
TCACCATCCACTCTAAACACAATCTCACCAACCGGCMKKMYGGMMGCYMACTMYGMGKGMYKKCGCYYCMYMKTGRMGKMGMYKMGKMMMYAAGTTGATTCGTAATGAGTGGAGGTGTAAAGTG
TCACCATCCACTCTAAACACATAGTGAGCTTGRRMYCKMKYTGYTTYMRMGAMYGMTRAMAYYMYAGMAKYRAMYKCMCATATKARGTRKMRGATTCTATCTAAATGAGTGGAGGTGTAAAGTG
TCACCATCCACTCTAAACACTATGAGTGGAAGMMCATATRGKGAMKKKYKTYKKTMGCCACGRRYTKRTMKRGTKAACACACMRMATAYGCAGATACATTCGTAATGAGTGGAGGTGTAAAGTG
TCACCATCCACTCTAAACACTTACACTCGTTCKYCYKYTGGKYKYRRCKMMYYKRYGKCRYGMKRCTMCARGAYYRMMYYCRYCRYCYMKCCGGATCAATGAATATGAGTGGAGGTGTAAAGTG
TCACCATCCACTCTAAACACATTCTCAGCTCTCTYMTRCMGAKARYTMYTMYTKCKARAYYRTAMRTYATKRARGCRARCAGCKGYYGYMMGGGAACTTTGCTTATGAGTGGAGGTGTAAAGTG
TCACCATCCACTCTAAACACTAACACTGGAGTGMYTGYRCMCMYCKTKTGCAYAARGRARAGYRARMTTTGKYGMRARYATAMTCTTMAYCCAATACCATGTAAATGAGTGGAGGTGTAAAGTG
TCACCATCCACTCTAAACACAATCACTGCACGYCYMGMKTTMCMRRGTGMYAYKTCMCAAGTYGMMMMMRTCCTTAMCCTCYMMGCYCRTAKAATTCGTTGGTAATGAGTGGAGGTGTAAAGTG
TCACCATCCACTCTAAACACATAGAGTCCTGCTGMMKKKYCRCKMYYTMTCKMTMRACMKGKGKTMARKCCMYYGMGGMGTMKMAKRMKMATAGAACGATCAATATGAGTGGAGGTGTAAAGTG
TCACCATCCACTCTAAACACTATGTGACGACCGGRTMCARARRCAMCTKKKCGGKARMGGTYYCGRGATCYCKTTMAYRMRKAMGMKKTYRKAGATCCTTCCTTATGAGTGGAGGTGTAAAGTG
TCACCATCCACTCTAAACACTTACTCAGGTGGGRCMMAYKRRYATCMKTTCGTCGRGKTAACTMKRMCYRCCCRYKYCRYYCTGAMTCKGKYGAATGGATCAATATGAGTGGAGGTGTAAAGTG
TCACCATCCACTCTAAACACATTGAGACCGTAMRYARTMKRMRMTYGKMYTGAKMCMKYGTRGRMYCYCKCMCCTCMYKTMGKYCMRMAGKKGGTTGCATGTAAATGAGTGGAGGTGTAAAGTG
TCACCATCCACTCTAAACACTAAGTGTCGCAAAKMRKYYMYMATKYMTYGMCAGYMCACYAARGCMCMMTAYRKKYRCKACCYYAAYKKGGCGGTAGGTTGGTAATGAGTGGAGGTGTAAAGTG
TCACCATCCACTCTAAACACATACTCTGCGAGKCTGTGKTYYCRAGYGTYRGGAMGYKRRCMACGAATRTATMYRGRCTRKYTAGAAMTMYAAATACTACCTTAATGAGTGGAGGTGTAAAGTG
TCACCATCCACTCTAAACACTATCACAGGCTGYMKGMCGCTTAGMKMKGYGMGGKYACGRRGKMKYTCRYACCYATRMRAMYRGAKKAYMAMAATTCATCCGAAATGAGTGGAGGTGTAAAGTG
TCACCATCCACTCTAAACACTTAGAGACGGACGYGMMKAKMKCKRRMAMCTKGYYKRAMYCCYRAKMMARARYTTMRMTTYYCMCGTGMCTCAGAACAACGATTATGAGTGGAGGTGTAAAGTG
TCACCATCCACTCTAAACACATTGTGTGCGGTMATCKTTRGRGRRKKKMCAMRGCAGCMYKAGYRAGGYTKMYRMAYGCKTYMKACGGCCYKAGATCTTCGCATATGAGTGGAGGTGTAAAGTG
TCACCATCCACTCTAAACACTAAGAGAGGCCTGMYYCKATCAACCTKTATTYRKMTMTYGKKYRKKRYMGGCACGGMYRRGYKAKCYGRTKMGAATGAACGATTATGAGTGGAGGTGTAAAGTG
TCACCATCCACTCTAAACACAATGAGAGCCGGGRGKAAAGRAKRCKRMRACYCMRKTYYCRYCTRRATGCTCRCYTCCRCCYKGTKGAMRATGGTTGTACCTTAATGAGTGGAGGTGTAAAGTG
TCACCATCCACTCTAAACACATACACACCGCCGMMYYCKKGGAYRGCRATMARARKGTKGCYGRACACYTMCTKYKRGRRGGMKCYMMTTTGGGTAGATCCGAAATGAGTGGAGGTGTAAAGTG
TCACCATCCACTCTAAACACTATCTCTCGCGCKCGGMARMYYATKMGYRYACMKRAYYMTCRRRKGTYGAGCTAARCKAMRTYYTMRMMKYCAGTAGCACGTTAATGAGTGGAGGTGTAAAGTG
TCACCATCCACTCTAAACACATACTGCTATTAMCGTRGTYMGCAAKYTAGCCYGMTMAATMCGAAGTYKTCCMRRAMYRRGCYAKMTKMKYKAGTTGGTCGGAAATGAGTGGAGGTGTAAAGTG
TCACCATCCACTCTAAACACATTGACGAATAGYCMRKCYAMAAAKGGGRKMCACCRATYMAGCAKRMMKGCTRGYCKCMGMKMGKRKCKAAYGATTCCACGTTAATGAGTGGAGGTGTAAAGTG
TCACCATCCACTCTAAACACTAAGTCCATATGKCCYYGGRMKKTAYGYMYKRCKGAKRGGKKAGAYKCRRGRGYKGRCRRTCTCGAKTRYTTGATACGTCGGAAATGAGTGGAGGTGTAAAGTG
TCACCATCCACTCTAAACACAATGACGTAACARCTAMKRYMMCYRGKCTMKTGGYCACCKCAMYRYKRRMARAKMKTGTTGACRKRMKRCAKGGATCGACCATTATGAGTGGAGGTGTAAAGTG
TCACCATCCACTCTAAACACATACAGGAATGTAATKKGKMTGCYGAYYGMTCMGRTTKCTMRYRKMGRTKGKYAKGGTCRTRGYKYYCTCYATGTTCATAGTATATGAGTGGAGGTGTAAAGTG
TCACCATCCACTCTAAACACTATCTGCATACTTAKRYCKTKARGRYCMARYAYYARMYCGRAMKYGKAMRAGMKAYGYRYYRYCAKYGYAKMTGTACTAAGGTTATGAGTGGAGGTGTAAAGTG
TCACCATCCACTCTAAACACATTGTCCTATCCRCRYCTRYRARMGACTKYCYGYYACTCYCKGKRAKYAAGAKMGGYYARRARTGRATTKMRCATAGATAGTATATGAGTGGAGGTGTAAAGTG
TCACCATCCACTCTAAACACTAAGACGTTAGCTCMMKTCAGMCYRKRMMCMGMGYKYCKMGCMAYTKTKAKCMAMCKMTCYCYKYAMYGMCCCATTGTAAGGTTATGAGTGGAGGTGTAAAGTG
TCACCATCCACTCTAAACACAATCTGGAACTTRYGGRTRMKACAMKTGRGARRRYTAAMYTMYCGMKCYMKCMAKCTTCCMKMYTKCTMKGGTATTGGTACTATATGAGTGGAGGTGTAAAGTG
TCACCATCCACTCTAAACACATAGTCGTAGAACYKAAYYRKGTYTCKYARGAARAYTAARMMYCKRTKRMAGYTGTGRARTRYGRAAYKTYCTATAGCAACGTTATGAGTGGAGGTGTAAAGTG
TCACCATCCACTCTAAACACTATGACCTTCTAYCRRRMGAKTACCYGMKMCCYRTMRCYCCTYTYTYRMCRMKCCKYTCRYCAATGKMMGRATGAAGGAAGCTAATGAGTGGAGGTGTAAAGTG
TCACCATCCACTCTAAACACTTACAGCATGATYRAYYCATRTGKTCGGKRTACCMGKMMMRCRKAAAYKRCTGRRTRRKYTKYAYKTKMGTKCAATCGAAGCTAATGAGTGGAGGTGTAAAGTG
TCACCATCCACTCTAAACACATTCAGCAAGTGMMGMTYAYKCMMMRTAMTMYYGTTTGKCYGMGGTMYCCTYAMAMGRRCRRGARMCGKKYRCGTACGTACTATATGAGTGGAGGTGTAAAGTG
TCACCATCCACTCTAAACACTAACTGGATCAGMMCMTAAARTKYKKRAMCACTAAARAKTMGTGKYTTCGTATCCCGKTRTKCCCAAYKRMKCGTTCCAACGTTATGAGTGGAGGTGTAAAGTG
TCACCATCCACTCTAAACACAATCAGCTACGAYKTYYAMYTTAYACKMYYCATTAMCMKCYAMRCCCGRTRARMAKMYMGKKTGTMAKKRCGTGATGTTGCATAATGAGTGGAGGTGTAAAGTG
TCACCATCCACTCTAAACACATAGACCAAGCTKATYKCAKMRRCTKTGYGCTRMRAATKTMAACGACYCRKTRAAAAKKTRCYGKAKTRCYKTGAAGAAGCCAAATGAGTGGAGGTGTAAAGTG
TCACCATCCACTCTAAACACTATGTCGATCGTTCMGCGCCYCCMTATTCGKTYYYRMRACAYAKAGATKRYKRRCGKRYCRMKTYAYAGKGMCAATCAAGCCAAATGAGTGGAGGTGTAAAGTG
TCACCATCCACTCTAAACACTTACTGGTTGCAYGMMTGMYMCTMYYMARKCTTATRCRYRTMKRRKACACYMMMKRGCGGCATTCKCATCCKTAATCCTGGATAATGAGTGGAGGTGTAAAGTG
TCACCATCCACTCTAAACACATTCTGGTAGGCRTKTKAMYMYCAAKMGTTMARRGCGAKCTMMRCRTGGGTCCYTKTTCGGYMTRGKRMACYTGTACCAGCGATATGAGTGGAGGTGTAAAGTG
TCACCATCCACTCTAAACACATTCACCTCATAKGGYKGAGMGRYCMTGRCACRKKAMAKCYRCMTCKTRAGCYKMTGKTKRRATCKCYCAAGCATTGCAGCGATATGAGTGGAGGTGTAAAGTG
TCACCATCCACTCTAAACACTAACTCGTGTAARGKKARTGMRYTMYYGCAGGRMTKTCCCCCTCRAATMRKKCYARKCGCAAYMKYYKGYYCCGAAGCTGGATAATGAGTGGAGGTGTAAAGTG
TCACCATCCACTCTAAACACAATCTCGTCTTCKMTGTTGCMCMGRTAAAACMMRMCTCKAGCRCMAYRGAYKYYYKYYMKMAARMGKMGAKCCGATGGAGGCAAATGAGTGGAGGTGTAAAGTG
TCACCATCCACTCTAAACACATAGTGGACAAGCRCRCMGYCYACGGGGTRCRRRKACYAYCTACAYMYRTTGTKAMTGMGAYTMGCKATKGTATTAGATAGGAAATGAGTGGAGGTGTAAAGTG
TCACCATCCACTCTAAACACTATGAGCAGTTGGCKGAGARRYAKGTCCGCGMCTMYARMGKRYRRKRTGRTRKRATGTAACACMATYKRYKKACAAGTTACCATATGAGTGGAGGTGTAAAGTG
TCACCATCCACTCTAAACACTTACACCTGAACCMCYCAKGGGGCKCYRMMKRTCARTKCATRCRCCKAMAKCGCGCKYTMKCKCMMMCTYTMGTATCTTACCATATGAGTGGAGGTGTAAAGTG
TCACCATCCACTCTAAACACATTCTCGACAGTKCMYGATMKYYYRAGCCMRGCRMGCATKTACTRTTGGRGAGGTATCGGAGTRMRGCAYMTGCTACTAAGTTAATGAGTGGAGGTGTAAAGTG
TCACCATCCACTCTAAACACTAACACCAGTCTGGMTKRCYKRMGTRMAARMRMYYRAMRCRMGRKMTMMTYAAAYAYGAMGGCKTKRRCTAKGCTTCATAGGAAATGAGTGGAGGTGTAAAGTG
TCACCATCCACTCTAAACACAATCACCACTGGMTAMMKMYATRYCTMCYKGAKRMYTGATKRKTCAKGMKKYKMMGTTRCMRACARTAGRARATATCGAAGATTATGAGTGGAGGTGTAAAGTG
TCACCATCCACTCTAAACACATAGAGCTCACCAKYTCRKKRTACGGRCAKKGTGYKCTGYTTYMKKAYYTCAKMMGGYKGKGAAGYGYAYMRATAACCTAGCATATGAGTGGAGGTGTAAAGTG
TCACCATCCACTCTAAACACTATGTGGTGTGCTRCTMMGKMYTKTGTYCTAYMTYYYCKAYMGATCGCCTTMRTGMRYTKTCKMTMMGRCATACTTCCAACTTAATGAGTGGAGGTGTAAAGTG
TCACCATCCACTCTAAACACTTACTCGAGACGCRMMYGTTARTRTACCKYCRTAYTMMAGTRAMGCYAGMCTKATRTAKMYGMKRKMGRTCAACTACGTACGAAATGAGTGGAGGTGTAAAGTG
TCACCATCCACTCTAAACACATTGAGGTCCAAMCGCKTGAARCYGMTKGKKKGTCARMYTGRRRKGMMGKKCGGMCKMACTMTCCMARAAYTGTTAGCAACTTAATGAGTGGAGGTGTAAAGTG
TCACCATCCACTCTAAACACTAAGTGCTGGTAMMTGRGTRMTYYAAATMKCGYAYMMTTCYCGCCKMCAMTCMYTTGCAGGYYMTGYYGYAGGCAAGGAAGATTATGAGTGGAGGTGTAAAGTG
TCACCATCCACTCTAAACACAATGTGCTCGACMRCARMGGYRMTMYCKKYATYAKRGTCGCTTTMRRYAKAKGTMRCAMGTMMCGATRKAAKGCATGCTAGCATATGAGTGGAGGTGTAAAGTG
TCACCATCCACTCTAAACACATACTCCACCTGKCTYMMYKCACCKRKGKMTCRMGTARYAATRTTKTGAYAACGKMRCRKGKYTRCMYRKRKATATCAAGCAATATGAGTGGAGGTGTAAAGTG
TCACCATCCACTCTAAACACTATCACGAGGAGGAYYCYAYYRCCKGMTRTRYRTTGAGCYMAYTRKCYYAKRKRCCTCAYAYYTGTGYTGKMATAACTTGCCTTATGAGTGGAGGTGTAAAGTG
TCACCATCCACTCTAAACACTTAGAGGTGCTCAARCRRGAYYKMGCARKMCACRKGTRKAMTARCGYTCMAMRCAARTGYATMMAAMYTRTTACTTCTAGGTAAATGAGTGGAGGTGTAAAGTG
TCACCATCCACTCTAAACACAATGAGGACGCGMGCTRTYTAGKRKARKYGAGAACTCKYGYKARGTYYGMKGATKMACKKRTATMRYTMGGGGTTAGTAGGTAAATGAGTGGAGGTGTAAAGTG
TCACCATCCACTCTAAACACATACACGTCCGCGAYGRTTKCYRTGCRAKRRARCCCGRMRGAKYMRMMKKKRRMRGTGKMYMMMCTYRMMTCGCAAGAAGCAATATGAGTGGAGGTGTAAAGTG
TCACCATCCACTCTAAACACTATCTCCTGGCCTMYGKMKGYMMYMMYYKTGCRYCGKKMKYTTTCKYTYGCARGYGYMTKTRAARMCGYGTMGCATGTTGCCTTATGAGTGGAGGTGTAAAGTG
TCACCATCCACTCTAAACACTTAGTGCAGCGGKGYRYGCRATRRRRCTRMMCRMKATYKGCYCARMRKTTMTKGYMMCGRMRMKTYKTGTCCATTAGGTGCGTAATGAGTGGAGGTGTAAAGTG
TCACCATCCACTCTAAACACAATCTCGCTTAGRCTCARKAKYGCCYTMKTYYKGACYRKYCTYRYTTMRMYKMRKYGGKYKRGKCAMRKCAAACATGGAGGAATATGAGTGGAGGTGTAAAGTG
TCACCATCCACTCTAAACACTATGAGCGATACKAKKCTARKYKMMRKTGRRYTGMRYMYRYCKAMYGMAGYGRGCAGYTMYMKYGGMTKTRKACAAGCTGGCTTATGAGTGGAGGTGTAAAGTG
TCACCATCCACTCTAAACACATTCTCGGTACAACAKCMRYCYTGYKYATRGYRCTMTTYYCMKKACATMGAGGCRMMRRMMTMYMTCRCCAMGTAACGAGGAATATGAGTGGAGGTGTAAAGTG
TCACCATCCACTCTAAACACTAACACCGATGARGGAAMRMKMTMYMYTGAMGGAMRKYCGMCRKMACKTAKRKTCMCRYGYGRMTCTKTKRMGTATCCTGGCTTATGAGTGGAGGTGTAAAGTG
TCACCATCCACTCTAAACACAATCACCGTTCCCAATTYKRRRGKMAARCRYTAACMTGTGRGMTMTGTKCKKGARCAYMKKKRMTATKCMRCGCTACCAGCTAAATGAGTGGAGGTGTAAAGTG
TCACCATCCACTCTAAACACATAGAGCCTAGGGKGGRKRCYMATYRYMARRTMRCTRKYGYAARAATKAKYCRATYYAARYCAKMGCTYRRTGCTTCGTGCGTAATGAGTGGAGGTGTAAAGTG
TCACCATCCACTCTAAACACTATGTGGCATCGRCYTKACYMRRCGAMAMACTCKMKCKKMGTRRYYCKGGCCMGRRYRKKRCACGMRGKKGRTCATCAATGCAAATGAGTGGAGGTGTAAAGTG
TCACCATCCACTCTAAACACTTACTCGGAAGCATAMTGCMTYCKRTKKYYGRGKMCCTRYMGRTMTCKCMMRYGCKTKMYAMRRYYYGCTGYCTAAGAATGCAAATGAGTGGAGGTGTAAAGTG
TCACCATCCACTCTAAACACATTGAGGCTCTTGKYRGTCCYRRKCRKGKRKKKYYKGGRTGGMGTRGARRMYCACAYCGYMCAGARKRRYRRCCTAGTATCGATATGAGTGGAGGTGTAAAGTG
TCACCATCCACTCTAAACACTAAGTGCCAGATATKAMKGMGRMYKRAKMYMGKAKMTMKMYGRCGGTRRRGTRRAATRRYKARCKMAYTCMTTTAAGCTTCATAATGAGTGGAGGTGTAAAGTG
TCACCATCCACTCTAAACACAATGTGCCTGTGTCKKTAYMTGCAYMYARGGRCGTARYCMKYAGCTCGKKRKTRYTARGCTGYAKAMYCGGRTTATGGATCCAAATGAGTGGAGGTGTAAAGTG
TCACCATCCACTCTAAACACATACTCCGTCACGKRGCYAAKGYAAKKYARYGARCMKGRRCGGMYRKMYYKKKYAGRRGGGGARMKYCCCARTCTTGCATGGATATGAGTGGAGGTGTAAAGTG
TCACCATCCACTCTAAACACTATCACGGAGTCKTTCMMYGTCRMKTARKYKAKKKKCACKATGYAAGTKTAYRGKCTATKATCCTRKCTRCRCTTACCATGGATATGAGTGGAGGTGTAAAGTG
TCACCATCCACTCTAAACACTTAGAGGCACAGMRAYGYKRMARCMGYYRAGTTGKCKRMYRTAKMTAYCGMCYTMAARKGCKYYTYAGTKTMCCATCCTTCATAATGAGTGGAGGTGTAAAGTG
TCACCATCCACTCTAAACACATTGTGCGTCGARGRMAKCCCTCAKKMTYKGMAYAGMGRKCMCGGTGMYCCYRRAKRAGMTCGTYCTGKKATCCAACGATCCAAATGAGTGGAGGTGTAAAGTG
TCACCATCCACTCTAAACACATACACGCTCCGKRYYGRAGKAACRATMYRRAKTTYMGCYYRRAGRGCGKYKTGRCCARYMGRYTYTTAMCMTTATGAACGCTAATGAGTGGAGGTGTAAAGTG
TCACCATCCACTCTAAACACAATGTCCGGATAYRTTYKCKMRGAKMATTRAKAMTAMRCRYAAKGTYARTGKTCCMCGYYKRTGGKYMGYKATCTAGATCCTATATGAGTGGAGGTGTAAAGTG
TCACCATCCACTCTAAACACATACTGCCGTATTTYYCKRRCTYAGAKGRYKYAMRRGRACTMRGKKMGMGYCTTCMKCYGTTTARGRKCGTRTCTTGTACCGTTATGAGTGGAGGTGTAAAGTG
TCACCATCCACTCTAAACACTATCAGGCCATTMKGMAYCCRKATTAKRMRKKCKRGRCCKMATYCGTGGTTGMYMTRAKKYMGRRYRKMYGACTTACTACCGTTATGAGTGGAGGTGTAAAGTG
TCACCATCCACTCTAAACACTTAGACGGCTAAMGRCGTYYCYKRRGYRCTYGMYAYGYYACMRTACTTGKGATGKYKRTCYGGRKAKTAAMTCCAACAACGCTAATGAGTGGAGGTGTAAAGTG
TCACCATCCACTCTAAACACTAAGTCCGCAACKMKTTYRAYYMATGCMKYTYGKMRTTKTRRRYTYGGGYRGCYGARCRRTGCACRGTAGAMCCTTGGTCGTATATGAGTGGAGGTGTAAAGTG
TCACCATCCACTCTAAACACAATGACGCGAGTRCCACCKMKTTARCYGTGGGMGKCACGTCMCCMRRKRTAGYGMYGGRYTYMYKYCKCKKTCCTAGCACGGTTATGAGTGGAGGTGTAAAGTG
TCACCATCCACTCTAAACACTATCTGCGCAGAAMATYCKATCTAGTCGYRAATRRYARACTACMKKYMRRAGGYMMRKGCMKAKYMKTKYATAATTCACTCCTAATGAGTGGAGGTGTAAAGTG
TCACCATCCACTCTAAACACTAAGACGCCACGAARGTCRMAGTGMMCKGKYGAATRGTYAMYCMKTKTRYCTMAGKMRGAMGTKTAACTGCRAGAACAGTGTATATGAGTGGAGGTGTAAAGTG
TCACCATCCACTCTAAACACATAGTCGCGGTTCYGYCKACGGYRMYYKGRARAYGCKCMGACRRMMGKRGGYYRYGGTACRGCMAAMGARYTAGATCTCTGGTTATGAGTGGAGGTGTAAAGTG
TCACCATCCACTCTAAACACTTACAGCGCGTAGYYKTAMRATACTAMGMAYAKCKGYMGYKTKAYGGRKKYKMRTRCKGTAACYKMARRYKGGAATGAGTGTATATGAGTGGAGGTGTAAAGTG
TCACCATCCACTCTAAACACAATCAGCCGCCTGATCKGYRGRKARGMAKYRACTGKACAKACGMYCGYMCGRATYGACYAMRGATCCGGAMRGGTAGACTCCTAATGAGTGGAGGTGTAAAGTG
TCACCATCCACTCTAAACACTTACTGGCCGGTGMRTKMKCMKKYARGGKTMMMTYTRAMTYKCYMRCKMAGMGARKRMGRKYACGTCRMMACAGTTGGCTGCTAATGAGTGGAGGTGTAAAGTG
TCACCATCCACTCTAAACACATTCTGGCGGCGYAGARRAYKGGTMAYGTYMRGRYRKTGRRRKMYKKMRRGYKKARRGYKKYTGRCGGAYRRGATACGCTGCTAATGAGTGGAGGTGTAAAGTG
TCACCATCCACTCTAAACACTAACCTAATAATKTCCKGRAYRCRMGAGTCAKKYACKKYYATTCRYCCYTYMARYGKRCKGAKGRYRCMGYRGGATCGGTCTATATGAGTGGAGGTGTAAAGTG
TCACCATCCACTCTAAACACATAGCAATATACGTRKTTAYCMKMYYYGTKKRGACCAGTRYKYGRYCCGMARMTMYCYMGCYAGGCTMRKCGAGTAGTGCCATAATGAGTGGAGGTGTAAAGTG
TCACCATCCACTCTAAACACTTACGTTATTAGGYMMTRCTKTTGARGMAKAAMKCMAYMKARCMYCGTYKCTCTRYKTACKGKKRRYMMMYMGATTCTGCCATAATGAGTGGAGGTGTAAAGTG
TCACCATCCACTCTAAACACATTCCTATATGAAYKCRKRGGCTAKYGKKAKYCRARYKAMMGYKKTYGCCGYTKTMGMRMCYCRAGKTATCAGGAACTCCGGATATGAGTGGAGGTGTAAAGTG
TCACCATCCACTCTAAACACATAGGATAATCGYYGKAARMCGKAYTTGGRTGGRMKTARRYAGRYGRTMMMAMYCTRCRYRAKCMTMAYYYTAATACCGCGATAATGAGTGGAGGTGTAAAGTG
TCACCATCCACTCTAAACACTAAGCATATCTTMRYARMMYTTKTTRGKMRTYKYKAGARGKRRRGMMCMGMCACAKKMYGMCCKYYYAMYMMAATTCGCCGCAAATGAGTGGAGGTGTAAAGTG
TCACCATCCACTCTAAACACAATGCATAACAGKYRARKRGYTGAGAKCMATGGMTKATCTCMAGGMGGKAYKGRCGGKMGMYKKYCYRKRAYGGTTGCGCGATAATGAGTGGAGGTGTAAAGTG
TCACCATCCACTCTAAACACTATCGTATTCACTTGACATKCACKRYGAKTMYMMARTATYKGYRGKRTYTAGRMRYTKKGCTYRRRCKMAAMGGTAGGCCGCAAATGAGTGGAGGTGTAAAGTG
TCACCATCCACTCTAAACACATTGCATTAGCAMRRKYYGAGKYKATYKTCMRTGMTYMYCMTCTRYKYRAACGMCMMCMTRATAARTARCCRTATTGACAGAATATGAGTGGAGGTGTAAAGTG
TCACCATCCACTCTAAACACTAAGGAATTCGAGRRKGCKTKAYKKMYKGTGTRMGYKRCAGKMMCAYYTRYRCACTKAKAMYGKKGRAAYGMTATAGTGAGCTTATGAGTGGAGGTGTAAAGTG
TCACCATCCACTCTAAACACTATCCTTATCCGTKRGRGMRRGYRGCRRMGCCGTRTTYGKATCKKGCMKGMTGYKMKCGAKAYYRATTGMGRTGATGTCACTAAATGAGTGGAGGTGTAAAGTG
TCACCATCCACTCTAAACACATACCATACATTTRYYRGRYAMGGGKGTMKTKKCGGGGYMTRMYAKYAARAAGTKKRCAGMTMCMTMCAAKKTGAAGAGACGTAATGAGTGGAGGTGTAAAGTG
TCACCATCCACTCTAAACACTTAGGTATGATAYTKMYKGMTMTGRAGCAAMRMCMMAKYKTMKKAYYMYATMYATYKMYACYGMYMMMKRKTCAATCAGACGTAATGAGTGGAGGTGTAAAGTG
TCACCATCCACTCTAAACACATTGGTATCAACCRRACYGAAGYATTMYGCGARYKRGTCAACYAAYKYARGMTKGYTRTKRGTTKKRAKMYCCGTACACAGAATATGAGTGGAGGTGTAAAGTG
TCACCATCCACTCTAAACACAATGGTAACTCTAGGATRYYYRKTAYACYAGCRCTKAAAMCCTYATKGKTMYGAMGRAGYKMGYCGCGKYGMCGTTCTGAGCTTATGAGTGGAGGTGTAAAGTG
TCACCATCCACTCTAAACACATACGAATCAGAATGYKMKCCMKCAGKKTRYGRTATGRCKTKARKMMKMARMKTYCKGCMARMAGYCGYTKTTGTTCGCACAATATGAGTGGAGGTGTAAAGTG
TCACCATCCACTCTAAACACTATCCATTGTCARAYGTRMARTATYCRMGCRYTTACKCCAYTGRRTTMTGTCKKYCYYCTAKYCCKCKYYRATGTACCGACCTTATGAGTGGAGGTGTAAAGTG
TCACCATCCACTCTAAACACTTAGCTTAGAGTGAAARTRTMMRRCMMARTKKKYGKCCACYTCARAYMKKMGKTGMCYRGCATCRMCTGKYTCATAGGCACAATATGAGTGGAGGTGTAAAGTG
TCACCATCCACTCTAAACACATTGCTTACACGYKKTMCKMAKAMCYTYCRCRGTRKTRAKCYKRTTTGGTMRCKRTRKRTYKMGCTGMRAGACATTGCGACCTTATGAGTGGAGGTGTAAAGTG
TCACCATCCACTCTAAACACTAAGGTAAGTGGCMCRKYMTKACTRAAAKRCCARKARYKRAARCTATAKCKKRYYCYKGKYRRCGRMAMGGGCGAAGCCAGTAAATGAGTGGAGGTGTAAAGTG
TCACCATCCACTCTAAACACAATCCAATCGTAYARKTGTGMTRGTYYGARTKARRYTGGMAKRAGMAGKGRAGYCYARRGCKAAKYYKAGRTTAATCTCGCTTAATGAGTGGAGGTGTAAAGTG
TCACCATCCACTCTAAACACATAGCTAACCATAYMTGYCTGYYKACKKTKAYYYKKKKYCRKKTCTRCGRTTCAAYGACTMRCCCCMMMTRATGTTCACGGATTATGAGTGGAGGTGTAAAGTG
TCACCATCCACTCTAAACACTATGGTTAGGTTMCAKTATARMKARRMKGTYCTTYKGYAKMGCMYTGAGYRTRGAMTMMRCGCTKYRKTKAMCATAGACGGATTATGAGTGGAGGTGTAAAGTG
TCACCATCCACTCTAAACACTTACGATTGCAAYKYTKRTKYAYMCKACAYYGGKAMYMMGACMACATRRRTYMMAMKRYKAAMKCMCKGGKKCGAAGTCGCTTAATGAGTGGAGGTGTAAAGTG
TCACCATCCACTCTAAACACATTCGATTCCTCKRAYTKCKCAGYCAYGKRYAMRAAMAYGRCGMGTYYACMGACRCMRAYKCATMRRYTCCACGATGAGGCGAAATGAGTGGAGGTGTAAAGTG
TCACCATCCACTCTAAACACTAACCAATGGACRYACTGKARTKKYRKMRAYTMRRAARKTKRTMRRYTRGTACARAYTRTYGMMKRTKAYGATATTGGCGCATTATGAGTGGAGGTGTAAAGTG
TCACCATCCACTCTAAACACAATCGATACGGTGGRKMKGRMAACMYKTTYTAMYYYCGCRMTTRYACMRCCKRCAMKGCKYKYGGMCMCATMTATAGCGGCCATATGAGTGGAGGTGTAAAGTG
TCACCATCCACTCTAAACACTAACGATAGGCGGTMCRATGGTCMGKKYMGTYYTRTYYGKRTKYRAGCGTYMYAGTCKGAYACYKTGTMYGMTGATGCCGGTTAATGAGTGGAGGTGTAAAGTG
TCACCATCCACTCTAAACACTATCGAAGATTATRCKRAMMAYMKTGAMRACAKGMYTKYMTKAYYKCMGCYARAMAKTKGTRRKACAYATYKCGTACGCGCATTATGAGTGGAGGTGTAAAGTG
TCACCATCCACTCTAAACACATTGGTACTATGCYKMACTMTTRYRYAMTTGTYYCGKTTTMTRCKTCCMTAKAKARCYRKKTYARCRCACACCGTTCCGGCCATATGAGTGGAGGTGTAAAGTG
TCACCATCCACTCTAAACACTAAGCTTCATAGMAAYAAMAYAKMKTGTYMCCRCCRRCATRRGAGTGAMMCAYKAGMAMAYCMTMKYRGKKRATAACTCACGATATGAGTGGAGGTGTAAAGTG
TCACCATCCACTCTAAACACAATGGTAGTTGAMCCGCCKRRYAMATYRTKAYCARRARMYMACCYGCACAMRMGRKGMRMAGMYCTKRCGATACTTCTGAGATAATGAGTGGAGGTGTAAAGTG
TCACCATCCACTCTAAACACATACGAACTACTMRKGCTCCYAMTKKTGAYGTTTAGRGTTKKTRTGYYATRKACYATMMYYGGRARKMTMGKACTACACAGCAAATGAGTGGAGGTGTAAAGTG
TCACCATCCACTCTAAACACTATCCATCATGTMCKYGAAAGRMRTRKKMCKGGRAYYYMGGMTAGRRYRGCTGMTMYATMMKAMGKTRAGMRGTTAGTGAGATAATGAGTGGAGGTGTAAAGTG
TCACCATCCACTCTAAACACTTAGCTTGAACAYRMCKTYCYTMRYCRYRRCGRTTKACYRKMYMYMKRCYCTRGRMRRMTRGYCATYRGMYTGCATGTCACGATATGAGTGGAGGTGTAAAGTG
TCACCATCCACTCTAAACACATTGCTTGTAGCTCTACGTMTRMRCMGTACMTMTAYGARYRYCRGMTYTMMTRCYAKCKTGYGYRYYRMRAMATTAGGCACCAAATGAGTGGAGGTGTAAAGTG
TCACCATCCACTCTAAACACTAAGGTAGATCCMMTATMYAYAYKKKMKRCACRRKRCCYRAKTMKAYKMCMCRCKRAGCTAARKYCRTYCYCACAAGCCAGGATATGAGTGGAGGTGTAAAGTG
TCACCATCCACTCTAAACACAATCCAACTGATRCGRGYYCGRATTAKMYGTAGAKTRRTYKRTCTMARTRCGYMACACMRRRARGMKRAYGCGCTACCGACATAATGAGTGGAGGTGTAAAGTG
TCACCATCCACTCTAAACACATAGCTAGTCTAGTKTMAGRCGRMGAMYACMCGYRTYMGRRGCACCGKGMYGRTMKMGCGTGTARGMAARYAGCTTCGCACCAAATGAGTGGAGGTGTAAAGTG
TCACCATCCACTCTAAACACTATGGTTGAGAAYTMYMTGAKMCMRTMAKYAYMRAKAYYKRMTCCMKYRRCACGKRAKCRMCRYKCCKYARTATTAGACGGCTAATGAGTGGAGGTGTAAAGTG
TCACCATCCACTCTAAACACTTACGATCACTTAYYTAMAAYKYYRKCAYTRGGGGMGRKTATRYTCMYKMRRCACCRCMKAGCRTKTMCKMTACATGAGGCTATATGAGTGGAGGTGTAAAGTG
TCACCATCCACTCTAAACACATTCGATCTCAGTGTARAYAMACTTKYMKGTKRKMRCYKGGRMRRAGRAKKKACRGAYTYTRACMYYMAMRAACAAGTCGCGTTATGAGTGGAGGTGTAAAGTG
TCACCATCCACTCTAAACACTAACCAACAGTGCKMCKGCRMGTRRGAAARCMAAMTTCCTACMMGTTMRYTCAMCTKYYMTMCCYGRCTYCCGTAACAGGCTATATGAGTGGAGGTGTAAAGTG
TCACCATCCACTCTAAACACAATCGATGTGCAGAYAMTYGCGYTARMRARTGTYARAYYYGMCTRRKCTRYMYAAGYMKMAKAMAMYMMYARGTATCTCGCGTTATGAGTGGAGGTGTAAAGTG
TCACCATCCACTCTAAACACATAGGTTCTCGTCTYRTYMKGGTRRMMCKYCRYGGKYMAGKCRRCMTKTKGAAAARKTTCAMGARRGRKCRMGCTTCACGGCTAATGAGTGGAGGTGTAAAGTG
TCACCATCCACTCTAAACACTATGCTACAGCTGCKATYACMGAYGAYCKRGRTKRCAGMCKTKAMRTMTRACRRGGKKMMKKAKCKRKKCYGACTACGCGCCTAATGAGTGGAGGTGTAAAGTG
TCACCATCCACTCTAAACACTTACCAAGACGAYGGRKAGTKGGMYCMKTGYKGGYRMMMAYARAGARGCYCCKTMCYARYKYYRKGTMCKCATTAAGTCTGTTAATGAGTGGAGGTGTAAAGTG
TCACCATCCACTCTAAACACTAACGATGAGGCRCKTKGCYCGKCCKCTMCRTCAMCMYACTKYMMTAMYCMRCYYCCKTAAYMMGTRAGYMMTTATGAGTGGAAATGAGTGGAGGTGTAAAGTG
TCACCATCCACTCTAAACACATTCGTTGGTAAKAYTYTTCTRKTMKCTMMGRYAGCMAYACAGRTYRGCKYCGYCKKCYGKRRMARAYTGKRTCTAGACTCATTATGAGTGGAGGTGTAAAGTG
TCACCATCCACTCTAAACACTAACCTAGCATAAYYYMTRYYRCMYYRCTCMATTTTRMGGMKCKRRKTAMGATGGAGCMRRCCTTAAMKKGCTCTTGTGTCCATATGAGTGGAGGTGTAAAGTG
TCACCATCCACTCTAAACACAATCCTAGGAACGKKRCAMMTTMMYTYTYTARRAGTMYGACYMTCTKYAMRKTRKTTAMYYCAYKATYYYTRCTTACTGTCCATATGAGTGGAGGTGTAAAGTG
TCACCATCCACTCTAAACACATAGCAACGTTGRTGKRCRYRGKGGKRKMYAGGGTYMRKTATCTGKTYRATRCACKKMYTKKRAAKGYARKTCCATCTCTGTTAATGAGTGGAGGTGTAAAGTG
TCACCATCCACTCTAAACACTATGGATCCAAGRRRYRYCRKMACKAGCAGRGCRGTKGCCYCRGRGGARKTAAKTMGRMKAGRTCRCRKRTCCCAACAGTGGAAATGAGTGGAGGTGTAAAGTG
TCACCATCCACTCTAAACACTTACGTTGCTTCKRMACRAKRRAMAMTYCAKMKMKGARGCRGTTTKGCCAKTMRRAYYKGKCAAAMYRMGRCTCATCGGTCGAAATGAGTGGAGGTGTAAAGTG
TCACCATCCACTCTAAACACATTCCTACGTCTAYTACMARTMYCRGMTAKGGKRKAYYCATACMKAMYTTKRMRKCMMMGGAMACCTAAYATCTATGCCTCTTAATGAGTGGAGGTGTAAAGTG
TCACCATCCACTCTAAACACTAACGTTCCAGTTMYRAGCRCMGCRTGCYGRAMKYKKCKCTYMYRRCTKRKCMYYKMCAAAYGYKKMCARAKCCTTGGCTGATTATGAGTGGAGGTGTAAAGTG
TCACCATCCACTCTAAACACAATCGTTCGACGYCARGMGAKRAKRKCKTMRGKAYAATMTMGYGKARTGMKAKYAGMARKCKGAMMCTYKYACCTAGCGTGCATATGAGTGGAGGTGTAAAGTG
TCACCATCCACTCTAAACACATAGGATGGTGCTCTKYRMRYTYKTKKYKAKTGRTTMCKTGYAGYAGYKCGKRYYCTYGCCKKYYYTMGCMCTCAACTCCGTAAATGAGTGGAGGTGTAAAGTG
TCACCATCCACTCTAAACACTATGCAAGCACCCTMYATMRGMAMRKKMYCAAYATKTMRCCTMRRMMRMCMMGTTRCGTAKKMYCCCAAKATTCATCAGCGGTAATGAGTGGAGGTGTAAAGTG
TCACCATCCACTCTAAACACTTACCTACCTGGRYYRMMCTAAMTRRARKCCTYTMYRATACTCMMKMACKTKRYGYGCKGTGKYYKRACCTCCTATGTCCGTAAATGAGTGGAGGTGTAAAGTG
TCACCATCCACTCTAAACACTAAGCATGCCAAARMMKKKACMCYRGGGACYTKTAMGCTYTYRAACYCMCYYYKAYCTYMAKKYKCRCTGCTCTAAGAGCGGTAATGAGTGGAGGTGTAAAGTG
TCACCATCCACTCTAAACACAATGCATGGCTCMRYGKCYTYTAAMTMYRRGGCGYKACTRTTGYTAAGTRRTMRRTRCGRTYCMKRCKYRRCTCTAGGCCGAATATGAGTGGAGGTGTAAAGTG
TCACCATCCACTCTAAACACATACCTTCGGAGGYYGMCTGTCMYKMKKYKTCAYCMKKCGGMMTGTCKCKRYMRRAKTTTMACGYRKATGCGTCTTGCGCGCTTATGAGTGGAGGTGTAAAGTG
TCACCATCCACTCTAAACACTTAGGAAGCGACCTAKKMKMGYCRARAKGMKTTATKMATMRGMRCKYCTTYGMGAGMACGTKRKMKCTYGACCTTACCGCGCTTATGAGTGGAGGTGTAAAGTG
TCACCATCCACTCTAAACACAATGGAACGCGGKRMRAKGCGTTKTCKAKCRYRARYTGMAKRTMRGCGGRYCAYRRYYTCCMYAYGRRYMGTCCAACGGCCGTAATGAGTGGAGGTGTAAAGTG
TCACCATCCACTCTAAACACTATCCTTGCCGCACRRYAKRACGRGTMAACCMARYRTRYTYGAGRGAGKMYTTTGGMAMGMCCMCRYMMTKKGGATCTAATGACATGAGTGGAGGTGTAAAGTG
TCACCATCCACTCTAAACACTTAGCATCCGCGTMTCKCACKYMCCMYRYARYYAYGCCAYCMMRCKCGACRGARTGMTCMCTRTYCMTMCYYAATTCCTATATGATGAGTGGAGGTGTAAAGTG
TCACCATCCACTCTAAACACAATGCTCTTAATCCAAMRRAYKKYRARTYRKTYRCTMRGMCTRKRCCAYKMRTCRRTMRMMRYYMMTRAKKRAATACGAATCAGATGAGTGGAGGTGTAAAGTG
TCACCATCCACTCTAAACACTAAGCTCTAATGYCYMGKCAACGYTAKRTTYGMKMRAMCMAAKRGTTKGRATRRMYTTRAGMKCKTKRYKATAGATCGTAATTCATGAGTGGAGGTGTAAAGTG
TCACCATCCACTCTAAACACAATGGTGATACAKCAGRGCTGKCACRGTYYYTGGARCTMMAYCRMKTRYRGGGYMGMTCTRGCYGGTMYYTMGGTAGCTATATGATGAGTGGAGGTGTAAAGTG
TCACCATCCACTCTAAACACTATCCACTAACTTRGTMKRMKTMGKYKTCGCRRAYTARGMCYYCCYRYGRARMGCYRAGKYGTYYMTRAYCYGGTTGGAATCAGATGAGTGGAGGTGTAAAGTG
TCACCATCCACTCTAAACACTTAGCTCAATGAYKTYKCMMRMGGCRYAMMAYGRYYCTRKGARYATGTATCGGMCGYKTAMATKACMKTAAMAATACAAGACTGATGAGTGGAGGTGTAAAGTG
TCACCATCCACTCTAAACACATTGCTCATTCCTRGGMGRYAYKYTRACATAKKAAKMGYMGACGMTTYCYRTRMYTKCTMGKMRACRKMTKYAGATCATGTTACATGAGTGGAGGTGTAAAGTG
TCACCATCCACTCTAAACACAATCCAGTTCTTAGMGCGRKATYYMKAMCAGTCTYACMRGYAYGYKMGTRMRMRKYTYCKCCYRMTGTCKGTAGAACTAGTGTCATGAGTGGAGGTGTAAAGTG
TCACCATCCACTCTAAACACATAGCTGATGAAMKYGKYKMGMMMYAKKCYACTTMMTYTTYKTKMGGCRCRRGGACGYAYCMACGMAKKRGYGAATGTAGTGTCATGAGTGGAGGTGTAAAGTG
TCACCATCCACTCTAAACACTATGGTCAACTAATGMGAYRKARTMTCKTCAMAMMKTAATMGRTKMGKGYAKKYYTTYRGAGRMMMCCGACGGGTTGAAGACTGATGAGTGGAGGTGTAAAGTG
TCACCATCCACTCTAAACACTTACGACTAGATMRGRYRCKGKCRCGGTMRTCAGTYRMKGCAATTCAAYYKRGGCMCTYCMKCACRRKMGYTAGTTGCTGTAAGATGAGTGGAGGTGTAAAGTG
TCACCATCCACTCTAAACACATTCGACTTGTGYMMTACGCRTKYRMAGTTAAAYYYYMARYACGRAAATMYYAKTCMCRYMGMRTGRAAKRKAGTAGGAGTCTGATGAGTGGAGGTGTAAAGTG
TCACCATCCACTCTAAACACTAACCAGTACAGGGKAYTTAKKTMKTATYCGYGMTAYKARGRGMMYYACTTRMYCAMYGCYTYARYKAKCRAGATACCTGTAAGATGAGTGGAGGTGTAAAGTG
TCACCATCCACTCTAAACACAATCGACATCGAGYKYGACYMGRTAKRMMRKCARCTKTYAYYRCMTTGAGCKCGCGRYCRRATCKTCKCCGGGATTCGAGTCTGATGAGTGGAGGTGTAAAGTG
TCACCATCCACTCTAAACACATAGGTCTTGCTGTGGYTYYCTMRTKGKGAAMRYTGRGGRAKTYYKGGTTTTRRRYRCAYMKRGYGATATYMGGAACGTGATACATGAGTGGAGGTGTAAAGTG
TCACCATCCACTCTAAACACTATGCTGTACGTGCCRTKCKRKMCMYRRCMKAYCGTGRCKYRGYGTACMAGYCKGKAKMKGTCCRCMTTYYCGGATCCAGAGTCATGAGTGGAGGTGTAAAGTG
TCACCATCCACTCTAAACACTTACCAGAAGCAMRKTRYTTMGKRCYMKCATRGYTTMYTTTTYCMTKRMGMRCKGKYRMMYMTKRCTKGAKYTAATCATTAGAGATGAGTGGAGGTGTAAAGTG
TCACCATCCACTCTAAACACATTCCAGATGGCKMAKTGCTGRARKRTCRCGRCYGTGGYRKYKAMTGRYTYYKMCTKTCMGMAMRCTGMTGATGTACAATTATCATGAGTGGAGGTGTAAAGTG
TCACCATCCACTCTAAACACATTCGTCAGATAYRKMMCGGRCAKRTGGCGRRATCGCCYYRTTRYATRTKACARMCCMKMAAAGCAATTATGCATTGAATTATCATGAGTGGAGGTGTAAAGTG
TCACCATCCACTCTAAACACTAACCTGACTAAKTKYMMAAMYTRGAGTTGGATATAYMKYTMKGKCGYGGYKCYRYACRMGMCARKRAKRATCGATGTATATTGATGAGTGGAGGTGTAAAGTG
TCACCATCCACTCTAAACACAATCCTGAGTTCKTCCCMKMRGMMKYRGMTTRYYMKMYATMTAGAKMGYRRYCKACKKRRAYCGYGTAYKKGCGAAGATTAGAGATGAGTGGAGGTGTAAAGTG
TCACCATCCACTCTAAACACATAGCAGTGAAGYGAMGCMGMTAKAYAYKYCCRAYTTAAYYRRMGCKKYMCKKRRRTMKCTGYTMCYACRRATATAGGATAATCATGAGTGGAGGTGTAAAGTG
TCACCATCCACTCTAAACACTATGGACTCTTGTTATRKCKRRMRCCARRCATATMRARGCTCTGYRRMARYRAMTKAKKYRRYMTRYRCAYYTATTGCTTACACATGAGTGGAGGTGTAAAGTG
TCACCATCCACTCTAAACACTTACGTCACAACGTTYRRYGAMGYMTGRCTKMGARRYYTKTMGCGCAKKCATAMGKAMGYGTYTYTRRYRYKCGTTCGATAATCATGAGTGGAGGTGTAAAGTG
TCACCATCCACTCTAAACACATTCCTGTGAGTKYMRGRRMCCRKARMCAGARACYMGRCMRKRKCYKRGYRCGMCMKYMYGKMRYYKCMCTTCGTACCTTACACATGAGTGGAGGTGTAAAGTG
TCACCATCCACTCTAAACACTAACGTCTCTCTRYCKGCMMGYCAGKMARRMKCTGARKCGGCTGACARCYAYMKAMYTGRYTYTMTGAMMKRTATAGAACTAACATGAGTGGAGGTGTAAAGTG
TCACCATCCACTCTAAACACAATCGTCTGTGGKRTCRKKCMMMGYCMCMMKGCARTAGRATRTRMCKAGAMCGGMAYAYMMMYGGRYGAMYYTATTGTTCTCTCATGAGTGGAGGTGTAAAGTG
TCACCATCCACTCTAAACACATAGGACAGACCMTYAMYCAMARTMGYACMKYKAGAARKMTMTARMCGGARGMKKRMAKCAMAMYKRKTCRMTGAAGTACATAGATGAGTGGAGGTGTAAAGTG
TCACCATCCACTCTAAACACTATGCAGACTGCCTYKYAAGMKKYMYCYTGKMAKAAGCAKARGYAGKCKKKTYRTRCGKTKCRGAMKRTMTKTGATGATCAGTGATGAGTGGAGGTGTAAAGTG
TCACCATCCACTCTAAACACTTACCTGTCACGKGKCAAKKTKYAGAMARCMYGMKYMTYGTMGGKGAYRYAGKKKYGRRYCCATGMCYMTMGCAATCTACATAGATGAGTGGAGGTGTAAAGTG
TCACCATCCACTCTAAACACATTGGAGAGCAAMTGTRMRGTTKAATMCYKGAAAGKYRMKTMKYAGMCTKTTKCRMACCCMKYYTMAGTMGMCGTTCAACTAACATGAGTGGAGGTGTAAAGTG
TCACCATCCACTCTAAACACTAAGCACACGTAMYTCAMRKYKGMTYKTYKRCGARACTMGCMRGYRMCTCAAKATKGAACACKTKMRKCGGACGTACTTCTCTCATGAGTGGAGGTGTAAAGTG
TCACCATCCACTCTAAACACAATGCACAGGACACCTYTYAYCRARRYTYCRYCMKMYRGTGTAAYGMMRMTRTMKYGCRGMMMYAGYCCRYYTAATCGTCTGTGATGAGTGGAGGTGTAAAGTG
TCACCATCCACTCTAAACACATACCTCTGCTGGGCYMCKMCCMKRKGYGCGKARGRRKMKTCGAMGRKCKYCRMMYGAMCKMCGRKYKATMGTGTTCCTCACTCATGAGTGGAGGTGTAAAGTG
TCACCATCCACTCTAAACACTATCGTGTCGAGMTYCRKAGKYMCCYKRACGTTGMGKKYYYYATMTAMARACRYMYCGAMYKARGKTMKMYRCATAGCTCACTCATGAGTGGAGGTGTAAAGTG
TCACCATCCACTCTAAACACTTAGGAGACCTCYMTYTTAKTRYCRGAGCAKKRGKTMKTRRRAGYGRKTCAARKKTCCKRMAYGCARKKMCYCGATGCACTTAGATGAGTGGAGGTGTAAAGTG
TCACCATCCACTCTAAACACATTGCACTGCCTYAGTKMYCRMCKRARGKGKMYRCMTYCTKRCMKMGKAARCMTKYGMRRMMTCGYGGRMGGCGAAGGTCTGTGATGAGTGGAGGTGTAAAGTG
TCACCATCCACTCTAAACACTAAGGAGTCGGTGTCGMTKKYMTKRCCCRKAMRYMARYCYYGMAYAGTKMMATAMYMRKGGYGRTMTGARMRACAAGATTATACATGAGTGGAGGTGTAAAGTG
TCACCATCCACTCTAAACACAATGGAGTGGCGYYCTKAKRTATCCAYATYKRKCTRGAMTMYGAMMTGMYTTAYATMKGMCYYCMYGKCCYKACATGTATAGTCATGAGTGGAGGTGTAAAGTG
TCACCATCCACTCTAAACACATACGTGAGCGCTACMRMRAYGYMKAARYCGKGCMGKAACAAKTGGGTGMRTARGRGYTRAGAARKATGCGTGTATCATTATACATGAGTGGAGGTGTAAAGTG
TCACCATCCACTCTAAACACTATCCTCACGCCKKAMRTAMMGGRTYGYRRGTRYTTCMKGKTRKKGTRCACMTKYRTGTKARAKCCTCYGMAGTAACTATAGTCATGAGTGGAGGTGTAAAGTG
TCACCATCCACTCTAAACACTTAGCACTCCGGYTMRMARMTCCYKARRMAARKARYGMGGAKTGCKTAGRAYRAYKCTTRYYCKCARMTCAKGCTACAATTCTGATGAGTGGAGGTGTAAAGTG
TCACCATCCACTCTAAACACAATCCTGGATAGTTAKTKYYKCYAYAGKTKCAAACCRGRYRMAGYTGGMYYRGYKRKYTYGCMKTGRAYTKTATATCCATTGTCATGAGTGGAGGTGTAAAGTG
TCACCATCCACTCTAAACACATAGCAGCAATCACTTMTAGGGTAGYRGYMKGMKRAYMMCCGRAARGKGGKGMMTRAYGCCYAMRCTMTYYRACTTCGATACTGATGAGTGGAGGTGTAAAGTG
TCACCATCCACTCTAAACACTATGGACCTTACKYYYYCTRATKKYYRRYYGCGMMMYRGKTYCKMYRRMRTRMKTGTTMYRAMKAGYGCTMCGTTAGGATACTGATGAGTGGAGGTGTAAAGTG
TCACCATCCACTCTAAACACTTACGTCGTATGYAYTMYMTKTGRCCYKYAMKYTGMKGCCMATGKGRRCRAMKTMGKGRCRRKTAACYMACMGCAAGCATTGTCATGAGTGGAGGTGTAAAGTG
TCACCATCCACTCTAAACACATTCCTGCAACAKKGCYTGRKGKCMGTRGKTCGTMGKYRRRMKGTTAAAGCYKTTKYATTGRKKKRKAAAKTATAACATCATTCATGAGTGGAGGTGTAAAGTG
TCACCATCCACTCTAAACACTAACGTCCTTGATCCKKKMKYYCTCMAMYKKAAKKYKTRKRCMYYGCMRAYMYYRCATMMRTMAYAAAYTRRATATCTACAGACATGAGTGGAGGTGTAAAGTG
TCACCATCCACTCTAAACACAATCGTCCATCCGCRGMARACRYYMTRKGGKRRAMTKKRYMKMKRCYTMMMYCRTACRACGYCRKKRCTGYRACTACTTCTATGATGAGTGGAGGTGTAAAGTG
TCACCATCCACTCTAAACACATAGGACGAAGGRATCAKTGTAYYRTMYTYCTRYMKKYRMATTKCYYCKYRCACYATRTRAMKYGTMGYGCKACTTCAACTCAGATGAGTGGAGGTGTAAAGTG
TCACCATCCACTCTAAACACTATGCAGGTTCGRYGYAGRGCTKKKRYTARGACACCKGYCYCCKTARRTRMRCRTCTMACRKTCMRGGCGMKGTTAGAACTCAGATGAGTGGAGGTGTAAAGTG
TCACCATCCACTCTAAACACTTACCTGCTAGCATKMYYAKRKKYGCGARRTAKGMTYKAKGRRAKAGYKAMTATKRRCRCKTYKKGYKCACGGCATGATCATTCATGAGTGGAGGTGTAAAGTG
TCACCATCCACTCTAAACACATTGGAGGACTTGGMACCKKRYTKCGKGGGAAKGAYRGAAAACGMKMAKMYTKKYCRATKAMCRRKMTAYCYGCAAGTACAGACATGAGTGGAGGTGTAAAGTG
TCACCATCCACTCTAAACACTAAGCACGTGATCCYTACRRAKMMYAGRRARTKMYMCGGGAYRCTMKKCKTTTKTKCGRMYGMGARRRGRARATTAGCTCAATGATGAGTGGAGGTGTAAAGTG
TCACCATCCACTCTAAACACAATGCACGAGTGCKTTATTYYTTCMAGYYTGRRAAMCYYATRTRRCYKKKGKYCGTCGTTCCMMKRGKRKTYACATGCACTGACATGAGTGGAGGTGTAAAGTG
TCACCATCCACTCTAAACACATACCTCCACACCGCYYCCATYYMGRCKAMAYGMCCCYTGMCKRMGRYGYRRAYACMMAARGMTTAAACMYKGTAACCACTGACATGAGTGGAGGTGTAAAGTG
TCACCATCCACTCTAAACACTATCGTGCTGTCRCCKCKYRTYCYAYAGCYTAGRGACTACGTMACKGAYRTGTTTMKRGTYYYKMYMCKKTAGCTTCCTCAATGATGAGTGGAGGTGTAAAGTG
TCACCATCCACTCTAAACACTTAGGAGGTCAGMYRTMTKGMYKKYCMCGKMRACATCMYTMTTRTGTRCCCTYKYTATGGMMMTACTCGYYGGCTACGACACAGATGAGTGGAGGTGTAAAGTG
TCACCATCCACTCTAAACACATTGCACCACGAKRRTKKKKCGMTCRKKAMYRKGAMMGYRRTCKAGYRYCYMRRTAKTYARGCAKMAGMAKATCATCTAATTAGATGAGTGGAGGTGTAAAGTG
TCACCATCCACTCTAAACACTAAGGAGCTGCARMYRAYRCGTRGKCARMYGKCCGGRTKYKMTTTAARRTGTCAAGRCMMGTYCYCRKKMTKTCAACATATGTGATGAGTGGAGGTGTAAAGTG
TCACCATCCACTCTAAACACAATGGAGCAGGCTCATGMMGYRGTKRCMRYCKGCRTRGKCGRTACTKKCMGYGRKAMCGRYMKKKYCGYYMCCTAAGTAATTAGATGAGTGGAGGTGTAAAGTG
TCACCATCCACTCTAAACACATACGTGGACCGMTRGYCYMTAKYKRKGRGYGMATCGCCAKAYAGMYAKARRGGGTKTTTCTAMGTGGKKCMCTATGATATGTGATGAGTGGAGGTGTAAAGTG
TCACCATCCACTCTAAACACATACCACGCTATYGARKCTKATGRYTTTGKCRMKCKKGCGKCCTYMRKMCRYYTGCYGKYACTCTCCGCMYYCCTTGTTAACTCATGAGTGGAGGTGTAAAGTG
TCACCATCCACTCTAAACACTTAGGTGCGTAACYTYCKMMCGTGARGMTKCGGCTCGCMTMYMGKYARATGCMYRMCCYGMTTTCCYAACCCTTAAGGTAAGTGATGAGTGGAGGTGTAAAGTG
TCACCATCCACTCTAAACACATTGGTGCCTTCKKACKKAYYGTYMRTAGRGGGMMTYCYTMYYAKMKMAYMGCTGRAMTMGYMKRKCCTGGYTCTTGGAATAACATGAGTGGAGGTGTAAAGTG
TCACCATCCACTCTAAACACTAAGCTCCGAACGMGCTARAGRTGGTTKTKMMRACMTRTGTYAKCRGRCCCARGCRGKTAKTKARMRTGTMYTCTAGCTATCTCATGAGTGGAGGTGTAAAGTG
TCACCATCCACTCTAAACACAATGGTGGCAGTGCYRCTMMGAYGKGRRCMKMYYYYACAGMAKAAAGATTRKAKTRYKYTRKTTKACCATAACTTACGAATAACATGAGTGGAGGTGTAAAGTG
TCACCATCCACTCTAAACACATACGAGCCTCACCGCATYMRGYARTCTAACGYTRTYYTAACTMYGKRTRMRGCCGYGTYAYKGTTTRRTGGCCATCGTAAGTGATGAGTGGAGGTGTAAAGTG
TCACCATCCACTCTAAACACTATCCACCGAGARMCGRCGTTAYMRYAYRRAGGTYMRTTGYYAAGCYYGAAARGKYGAMTTYMMTTYTCRRTTTAAGATGTGAGATGAGTGGAGGTGTAAAGTG
TCACCATCCACTCTAAACACTTAGCTCGGTCTARRMKTKCGYAYYMRARYGTCAGYKAATGKKYYGTYYGYTRYMKMKYARGGKAGAKTRYGTCTTGAAGAATCATGAGTGGAGGTGTAAAGTG
TCACCATCCACTCTAAACACATTGCTCGCTGGCCKGYKRCKMKMTMMAYAYRMAYRMKMCAMRKCGMAMMYKYRRATRMKKARTGTYMYMRATCTAGTTGACACATGAGTGGAGGTGTAAAGTG
TCACCATCCACTCTAAACACATAGCTGGCGTTTRKCCATMGCGCRGTAAYYYGRCGMGMCCKGKMAAAMGYACCACGGATGGRYMAMCTCYGCTTACAAGAATCATGAGTGGAGGTGTAAAGTG
TCACCATCCACTCTAAACACTATGGTCGGCATGYAMTKAKCGCKAYKCTRRYYGMYACAKTMKAAMCMMTCTMCKKRRYKTYRRRACYCCGYCCATCATGTGAGATGAGTGGAGGTGTAAAGTG
TCACCATCCACTCTAAACACTTACGACCGGTAGMKTKKGRKRGYYAMTRMMAGTMKMGARAGCAYCKCATKKRYYKCCTYRTMRMYTYMGYYTCATCCAGATTGATGAGTGGAGGTGTAAAGTG
TCACCATCCACTCTAAACACTAACCAGCGCTCMCYRRCYGKMKRMKYCGRTYMMTRCMCAYMACRCCYRGGKMMTTKTAGTKCMMYMYKRKTTCAACGTGAGAGATGAGTGGAGGTGTAAAGTG
TCACCATCCACTCTAAACACTATGCTGCGCCAKMGRMMYGGKACMMRTGAYTYAAACYKKGYMMTCCKTGRCARYCGTRKYTCTMTYGAGRGCTAAGCAGATTGATGAGTGGAGGTGTAAAGTG
TCACCATCCACTCTAAACACATTCCAGGCGCGYRMRYRKAATRCRRMGTYRCRCYGYTRMKRTGGGARACCYAAARGKRYAGCTGAAKGCGACTATGGTGAGAGATGAGTGGAGGTGTAAAGTG
TCACCATCCACTCTAAACACTAACGACGGCGGRTAMYKACCGMTYKYTTRTGTKYCGGMYCMAAMYRRKMKCCCRRTTCGRRYGRYKYACKCCCTAGGAGTATCATGAGTGGAGGTGTAAAGTG
TCACCATCCACTCTAAACACAATGCCTTATATRARCTKMRGYTGMMAMMAKMCKKGAYCYTKMYRATTRYAMATGRTMGAKCGMGMKMMMCRCCTTGCTGTCACATGAGTGGAGGTGTAAAGTG
TCACCATCCACTCTAAACACTATCGGAATTAAYAKTRRCYGYMGTMAYKKTTAYYTRTATGTTCYRRKMCACRTRYMTGKGMYTCGAMMAGYAATTCTCAATTGATGAGTGGAGGTGTAAAGTG
TCACCATCCACTCTAAACACTTAGGCATTATTRRTKYMMAGTARATAAARKYYKRAYMKGYYRGMCTMGAACCCRRACGATRMYCRAYMTCTAATACAGAAGAGATGAGTGGAGGTGTAAAGTG
TCACCATCCACTCTAAACACATACGGATAAGTCMGTKCCGAGGMYKMTTYYARAGKTCKMKYKRKARACYCMMYARRRARRMYYMTYMKCYAAGATCACATATCATGAGTGGAGGTGTAAAGTG
TCACCATCCACTCTAAACACTTAGCCTATAGAAMYYRCYTMRYACYCCGGKGTKYKYTTYCAKYYCAKAMACRAKYCKYTKGKGGTAGMCKCAGAACTGATCACATGAGTGGAGGTGTAAAGTG
TCACCATCCACTCTAAACACTAAGGCAATTGCAMYKGRYMMMYKRYCARAYMGYAYMACKYTMCRKCYATYTRRAYTKAGKRATGAARYARKGAATGTGATCACATGAGTGGAGGTGTAAAGTG
TCACCATCCACTCTAAACACAATCCGATAGTTCRKGKGRTGKMCAMKRGTTKATYMKYCMMGYMKRACTMYCAGATKMTTCATAKTCCAAMKGGTAGTCAATTGATGAGTGGAGGTGTAAAGTG
TCACCATCCACTCTAAACACTATGGCTATGTARGCTCKTGTKGCTCYMAAGGAGTGTMRMMAYMTMAKYTTKMGAGYTAATCKTCKGTKYKAGGTTGAGAAGAGATGAGTGGAGGTGTAAAGTG
TCACCATCCACTCTAAACACATTCGGTTACTGATCAGGCKRTYGMRATYMYRMRATKGYCARGYMMYYTAYRGYMGCATRKTGRKCATRGKTGATTCGGATGAGATGAGTGGAGGTGTAAAGTG
TCACCATCCACTCTAAACACTAACCGATTGAGAMRTTMRCRGAMMKKGCRYGTTCCMRMKRTTGCYTCCMTYGAGCYAAAAYRMTTGCGTGKGGATCCGAACACATGAGTGGAGGTGTAAAGTG
TCACCATCCACTCTAAACACAATCGGTAAGGARTCMCTTYAYKYRRGMKRTYYRYYGRKACARTAKMMCCKGGRMARYYGKYRYMCCAAYTAAGTTGTCGATAGATGAGTGGAGGTGTAAAGTG
TCACCATCCACTCTAAACACATAGGCTTACCTCMYGYMCMMYCKTTGAYKMAMAMRMYGMRMCAYTGRYCCGKTCYTAGTYMGTRCAYCMMKAGTAGAGGAGTGATGAGTGGAGGTGTAAAGTG
TCACCATCCACTCTAAACACTATGCCATTGGTCTKCYRATAYMGCRGMCRRARMKAGCAKARTCRMYYYARAATYRAMYMKYMTRACCTKCKGATACTCGATAGATGAGTGGAGGTGTAAAGTG
TCACCATCCACTCTAAACACTTACCGAATCCAKGRRTCGTTMKACYKRAMCKMYYAKTGYAMKKKMMMCAKTMCACCKMCRRCKCGRTTRGKGATTCAGGAGTGATGAGTGGAGGTGTAAAGTG
TCACCATCCACTCTAAACACTAACGGTATGCCYRMATKRKMRTAMYAYRRTRMMGGAATRACCCKACGYGMATYCYRYCARKCRCKMKACCMGGAACACGTAACATGAGTGGAGGTGTAAAGTG
TCACCATCCACTCTAAACACATTCGCTACTTARTCYRKTKMAMRGKCAMCRTKGCKKCGMKRGARRGGCGTRKRYCMKYYYAKTRGCGCAKRGGATCTGGTCTCATGAGTGGAGGTGTAAAGTG
TCACCATCCACTCTAAACACATAGCGATCTAGCTKRRKMYYCYKMYARKATTRYKMKGARMCMGGKGTTTTMCYCMKYACMTMRAKTGMRATAGAACCGGACTCATGAGTGGAGGTGTAAAGTG
TCACCATCCACTCTAAACACTTACGCTAGTACKAKMKRARMMKTMAYRRKTARCKGTKMARRATYKKRKMRMTMKKCMMMTRTGCCRCYMMKGAATGCGGACTCATGAGTGGAGGTGTAAAGTG
TCACCATCCACTCTAAACACTAACGCTTGACTCRYTKCATYCCMYTCGCYKYYGGTKMRCTGYTAACRTAKKAMGKTYRCAMCMCGYMTMTMGGTAGCCGTTAGATGAGTGGAGGTGTAAAGTG
TCACCATCCACTCTAAACACAATCGCTTCAGGRMYRTKRMRAKKRRTRAMTTGTMGAAKRRAMRTGRRYYGGRMGGTYCRYATCYRYCARAMTATTGTCTTGACATGAGTGGAGGTGTAAAGTG
TCACCATCCACTCTAAACACTATGCGAAGAGCYTYCRTGGYGYAYTKTMKCTMMMRGTKCAKMGARCAGMTRTKKCAYGCGYGCKGKCYAMCTGAAGTGTAATGATGAGTGGAGGTGTAAAGTG
TCACCATCCACTCTAAACACTAAGCGTAGCTACTKMGMYYYRAAGCYMRMRRTTRTMTTCCKARATRGKCKRYYMRTMMRMGAYAKAAAKMGTGATGACTACAGATGAGTGGAGGTGTAAAGTG
TCACCATCCACTCTAAACACAATGCGTACCACTMCGAMRKKMMAAKCCAGCGCACRGRYAMGCYTMMGKGMYCCRMGTMTMGARCMRTTGCYCAATCTGTAATGATGAGTGGAGGTGTAAAGTG
TCACCATCCACTCTAAACACTATCGCATGCAGARCCRCATKKYRRTCMAYAYKKGKKYRGGRKYYAACGYRKGKGATARRYYTMAYCGCKKGCGTACTCTTGACATGAGTGGAGGTGTAAAGTG
TCACCATCCACTCTAAACACATTGCGTTCGCTKYRTRYARYAYTCKYTYYKGTAMGRMYCTARKARKTAYCRGKRKACCKYRGCYKRYKYGCTAATCGCTTCAGATGAGTGGAGGTGTAAAGTG
TCACCATCCACTCTAAACACATACGCAACGGCGGRKMTGMRGTRRYGCYRMRAACYTYYGYGATTMMATGTKTAAYKYAMKCKCACARRCYKTGTACGGTATTCATGAGTGGAGGTGTAAAGTG
TCACCATCCACTCTAAACACATTCGCTGTTATCKARCTRYRMRMGRGAMYTGGYGKYYYCGYGGGAYRCCTGTGYCGKGAYYCMCYMAAKTRCATAGCCTAGACATGAGTGGAGGTGTAAAGTG
TCACCATCCACTCTAAACACTTACGCTGATTGKGTMGAGKKKATATMARCYTAGYKYRAMGCKAAKCAMYAMYCTYYGCAAAMKAMMKGACACGATGCGTTATGATGAGTGGAGGTGTAAAGTG
TCACCATCCACTCTAAACACTAACGCTCAAGAMAKCGMYYYGGYGACGAYATYYGYTTYATYYGTYGRCYGMRRRAAMCYATGKYTTAYGTCCGAAGGCTTCAGATGAGTGGAGGTGTAAAGTG
TCACCATCCACTCTAAACACAATCGCTCTACCMRYMRYCMTYGCMMGGYMKMMKGTTRGAACAKRTCGMYTTCKTGTYGRTYYGGARAYAMKTAATCACCACTGATGAGTGGAGGTGTAAAGTG
TCACCATCCACTCTAAACACTATGCGAGAACGKYCMYMTMTRRKRRTAGKTGMMYGKKARKKGMTTAMKRCTTRKRMCGYAKAKCKTYRCRCTGTACAGCTTACATGAGTGGAGGTGTAAAGTG
TCACCATCCACTCTAAACACTAAGCGTGACATKCKARKMYTACAGMCGKCKAGACYGMCAMYTYARTARKKMRRKYRATCCTRGKRARCGYCTGTTCTCCTGTCATGAGTGGAGGTGTAAAGTG
TCACCATCCACTCTAAACACAATGCGTGTCTGATMAYCYMYTMAGCRGGAKYMCAMTMTTGYYYYRGAAARCYTKAKKAGMARMMGKCAMGACATTGAGCTTACATGAGTGGAGGTGTAAAGTG
TCACCATCCACTCTAAACACTATCGCACACTCYKKKGMMAMAATKMMTTATRTTTTTGRTYCKMMMMGGRMMYTCKYMAYRCYAAAKKKMGGCATAGTCCTGTCATGAGTGGAGGTGTAAAGTG
TCACCATCCACTCTAAACACATTGCGTCTGGACGGMTTTTAYRAGKMYMAKYGAKAMYYKRTARGRAAARMTCYAMMTGYRTCKATTMAYTMCGAAGACCACTGATGAGTGGAGGTGTAAAGTG
TCACCATCCACTCTAAACACATACGCAGTGCGCGKAYARCATKMMRRAMKACTTYYATMCARATAMRCMCAYCRCMGCYCAMTRYATKRTRMTGAAGCGCTAAGATGAGTGGAGGTGTAAAGTG
TCACCATCCACTCTAAACACTTAGCGTCAGCCYRATRKYAYGAKRYAAMMTGTAGTKAKMCCKGMAMTGARAYATCRKYYAYCTRKKYCTGATGATGGCCTCTGATGAGTGGAGGTGTAAAGTG
TCACCATCCACTCTAAACACAATGCCTCGTTAKGRYGCGTCCMCGACMRRKYCKCRGRRKRYMTTYCRRARCTMAGYMAAAGGCCCGMYTMKCAATCCGCTAAGATGAGTGGAGGTGTAAAGTG
TCACCATCCACTCTAAACACATACCGTGGAATYYGRCTGKCCYCRYRRRRKYCGMGCMARTMAKTMKMGMKYCRCGYKARMCCMGCCGRKGRCGTTCGGCATACATGAGTGGAGGTGTAAAGTG
TCACCATCCACTCTAAACACATTGGCACGATCAGGAMRTACAKKYYKMTKGATGGCCCMRMGMYARMGGMRKTYYTGGYRRMTRRYTCKYRMATATCTGTACTCATGAGTGGAGGTGTAAAGTG
TCACCATCCACTCTAAACACTAAGCCTCCTACMYGKYTMGGRMMTCYARMCGTGGMMGGCCRRCKAYTKCMMAGTARGRTCRRCCYCGARGAACTTCAGTTGTGATGAGTGGAGGTGTAAAGTG
TCACCATCCACTCTAAACACAATGGCAGGTGTKKAKTCKCTMATMRKGRRCYTYTGGMGKKYMKAMAGTTCRKRTTYMRAKTAARRAGCMACGTTAGAGTTGTGATGAGTGGAGGTGTAAAGTG
TCACCATCCACTCTAAACACATACGGACGACAMMYYTATGAACGYRMAKACGGCRKKMKTKAATCKARGMGTMTMTCAMMGCYATYMYTMTRGCAAGTGTACTCATGAGTGGAGGTGTAAAGTG
TCACCATCCACTCTAAACACTATCCGTCCTGAMRYRYYRTAAYMRMGTTGRMRRMTAARMRRRTCGTAAMCTYCYAARRYGRKATMYTCACAATTAGCCTATAGATGAGTGGAGGTGTAAAGTG
TCACCATCCACTCTAAACACTTAGCCTGCACTYAGCRATKGCYAARRCYGGMKTMRRMKTTCKCATYKKYMTYARRCGACKGYGGGMMKMMKACAAGGCTTAACATGAGTGGAGGTGTAAAGTG
TCACCATCCACTCTAAACACATTGCCTGGAGGTMGKCCKRMARRKCRTCGCKTMRMCCGMRCYMAYCMAGRAGGCRAKYMAGGATTYYAARCACATGCGTTCTCATGAGTGGAGGTGTAAAGTG
TCACCATCCACTCTAAACACTAAGGCAGCTCGMMYYKTYMMRMMYTCYKRRYKMCRCAYCRGYARGARYGACATKMCCMGTCGTGMTKMGAAGTATCGCTTAACATGAGTGGAGGTGTAAAGTG
TCACCATCCACTCTAAACACAATCCGACGGAAKRKKTYAMYAYCGRGAAYTCKAYKGAAYKKRCCACYKKCRTGACTGAYKMTTKCMAYARTGTAACCGTTCTCATGAGTGGAGGTGTAAAGTG
TCACCATCCACTCTAAACACATAGCCAGGCTTYYTCCGATCTTGAKCRCAYKMRATRRMTGAGRMMGYMKYYTMTTATRGRRRTKGRGTGARGCTACGGTAGTGATGAGTGGAGGTGTAAAGTG
TCACCATCCACTCTAAACACTATGGCTGCGATRRGTMRKAGKGTCATGAGTYMMRKGKYTTGRRGCRKYYCMRMYTARTYRYYRGKMRYRCYACAAGACCAATCATGAGTGGAGGTGTAAAGTG
TCACCATCCACTCTAAACACATTCGGTCGCACGYCGCYGRYMKYMAGMTRTCTMMMYMAGKMTCGAGATGRYYTCCRAGMMMTYYRYAMMRKACATGTGCACACATGAGTGGAGGTGTAAAGTG
TCACCATCCACTCTAAACACTAACCGACCGTCTTRKAMYMATKGCGRACRMCMMRAYRKAMCGARGMYTYYGARKAMYKCCARMGTTGKYCRGTATCACCAATCATGAGTGGAGGTGTAAAGTG
TCACCATCCACTCTAAACACATAGGCTCGCGATGTRCYAKTYAYGKCATGCYCARGARYGRAKRCGGCGYMRYTGYRMCTTRMGTYYMGKRTGTAACTGCACACATGAGTGGAGGTGTAAAGTG
TCACCATCCACTCTAAACACTATGCCACCGCAYKRGMCMGCAKCGMTGRMKTYKGGKCKTGYRTATMTMKCMKKYCYTKCTGYCAGGMAYMRGCTACAGCTGAGATGAGTGGAGGTGTAAAGTG
TCACCATCCACTCTAAACACTTACCGAGCCGTARGGMATKCGRGRRGYCGCMCKMRMACYMMYTAMAAMAGATAMYRYCCRTMKRTGAGYRTATAACGCCTATCATGAGTGGAGGTGTAAAGTG
TCACCATCCACTCTAAACACATTCCGAGGCCGTCGRRRTMMTACGTMKACGRGCYRYTCTKAMRGGKARTMMRGKCTAMMTTRTTCMTKRGGATATCCGCTCACATGAGTGGAGGTGTAAAGTG
TCACCATCCACTCTAAACACATTCGCCATATTKTAGARARTYACGARARKRATARKMKMCKCTCGMYGAGGMRRGKTCCKTTGMAYCKMTYAACTTCGGCAGAGATGAGTGGAGGTGTAAAGTG
TCACCATCCACTCTAAACACATAGCGGTTAACYKYMRKATTMMAAKGYRATGCTMATCRCMGCGCYCMMMAGYCKAMMRAMKKKMKYCATKAGCATGGCCTATCATGAGTGGAGGTGTAAAGTG
TCACCATCCACTCTAAACACTAACGCCTATCAGGRTTMYYGARRGRGAKAGYTCGGYRGMKKCYMGRKYRRMKTAAAKARKYTTKAKCTRYCGCAAGCGCTCACATGAGTGGAGGTGTAAAGTG
TCACCATCCACTCTAAACACTATGCGGAATGGMCYGCRKRTYRRAMTARMKARYMGYMARGTRCKMAKTTTYRKGYGCYCTTMGRRACGYCTTTATGTGATAAGATGAGTGGAGGTGTAAAGTG
TCACCATCCACTCTAAACACTAAGCGCAAGTTGMYGRAMGGYAGKYKAYKYMGYGMTKGMKAGAAMYCATYGYYCKRCGCGYGRMTKKMMAGTTAAGACATCTGATGAGTGGAGGTGTAAAGTG
TCACCATCCACTCTAAACACAATGCGCATGAGCAGCTRAATGRTCGTGTYKKMTMAAKAMMAAMYRGMRGCTKCCYKRKCYYYMKAYMRYTCTCTTGAGAATACATGAGTGGAGGTGTAAAGTG
TCACCATCCACTCTAAACACTATCGCGTAGACMGKKCRMKKGCCYGRCCTYCYKRKYYYGCTYCYYYMKMTMCRCRRGYCACTCKGTCTGYATCTAGTCAAGTCATGAGTGGAGGTGTAAAGTG
TCACCATCCACTCTAAACACATTGCGCTTCCATCKYTKATAKRYKRKKGGCMYRGGCTGTGKACRYCACMCTTTKTMGKCRYCRAATAKGGACTTACAGAATACATGAGTGGAGGTGTAAAGTG
TCACCATCCACTCTAAACACATACGCGATCGGCMYKRYKRAGKGGYKGMTATCGMYYCKGRKCYKKCMYTYCCCTMTACKAAYTAAATGAKKCCAACTGATAAGATGAGTGGAGGTGTAAAGTG
TCACCATCCACTCTAAACACTTAGCGCTACGCRRYTCMYYMYYKCMGGYGMAAKYGAYTGRMTGRRAYCKCTCTMMMAMGMGRTTCRGRMYYCCATCACATCTGATGAGTGGAGGTGTAAAGTG
TCACCATCCACTCTAAACACTTAGGCGTCTTATCTRTKCAGTAKKKTGYKGMGYCKYMARTRYKYTTCTYTACYCKKTYKCKYARTMGGCAGTCAACGCAACTGATGAGTGGAGGTGTAAAGTG
TCACCATCCACTCTAAACACATTGGCGTGTACKGMAGTCTRRMGYCYMMGAKCTCTGRRCCRCMMATCKTTRMKKGTMRTYTKTMMYGTRKYCTATGGCAACTGATGAGTGGAGGTGTAAAGTG
TCACCATCCACTCTAAACACAATGGCGAGACTYCARGTATCRRKCTKYRGTGYARRRCCKYYTATYCRYMRYATYTCYRTMRRCTAYATCCRCCTTGCCATGTCATGAGTGGAGGTGTAAAGTG
TCACCATCCACTCTAAACACTATCCGCTCACAYGMGRRCMMAYMTKGKCKCTKATGCMKYKRTTGRCKYARGYTRMGACGTAYYMMGMTRRCTCATCTGGTATGATGAGTGGAGGTGTAAAGTG
TCACCATCCACTCTAAACACTAAGGCGACAGGRRYYAKRCCTGGYMCAKMKKKKGKKYRAGGATTMYCYYRKYCKMYTYRKCACAYAKYKMRTCAACACGTCAGATGAGTGGAGGTGTAAAGTG
TCACCATCCACTCTAAACACAATCCGGTGCTAMAATCRCKKRKMRYRMTYRTAMTMTCYKGGTGKYCMYTCGKRGCTGTYYRKTTTRGAACMCTAAGTGGTATGATGAGTGGAGGTGTAAAGTG
TCACCATCCACTCTAAACACATAGCCGAGGATTCMCKRRRYYGGAMATKKKGCRKGCAKRKRAMCYTCYRGRGYRYAYCGGGGMATMATCKACTATGACGTCAGATGAGTGGAGGTGTAAAGTG
TCACCATCCACTCTAAACACTATGGCCACCTTRCTYKYMYGRKRKARKKGRTTKYYAMMTMMYMAYMRRRCAKCMKCKTGMAARRYTRKMTKCCTAGAGGATTCATGAGTGGAGGTGTAAAGTG
TCACCATCCACTCTAAACACTTACGGCTCGAAYTATGARCMRGATKKTYCGKMTYRYAYMMYAMMCMTRYRCMKGTATAGYTAMCYGRAAGTCCTTGTCGAGACATGAGTGGAGGTGTAAAGTG
TCACCATCCACTCTAAACACATTCGGCTGGTCKTCAMKTKYAGGCGGYTGMCMTTTTYCTMKMKGMMCTRYRRAAMGCTKTYRCYYKTCGYKTTATGCGGAATGATGAGTGGAGGTGTAAAGTG
TCACCATCCACTCTAAACACTAACCGGTCCACAGRMMAAGTTKGAKGRTMGTAGAYYRKKCKYGCRYRAAAACGKKRMKKRKRMMKAYTMTGTTAAGGCGACAGATGAGTGGAGGTGTAAAGTG
TCACCATCCACTCTAAACACAATCGGCAGCGTCKATKMKMRTKTGYARKKAKKTTGYCKYKRYYYACKGTAYRYMCYACTGGCKCCGRKKGTTCTAGCCGTGACATGAGTGGAGGTGTAAAGTG
TCACCATCCACTCTAAACACATAGGCCTGGCATGACKKTGYTGYCCRAACMAGCCCRMGYKKRMRACKMMTYTGYYMAMGKGYKARMYRMTGCCAACCGGAATGATGAGTGGAGGTGTAAAGTG
TCACCATCCACTCTAAACACTATGCCGTCCGAMGAKKMCAYTCGYYGGMRYCYCRTKMKRAAMYTYYRGCMGKMKTARCGGKYGAGYRARAGCCATCGCGACAGATGAGTGGAGGTGTAAAGTG
TCACCATCCACTCTAAACACTTACCGGACGCTYATGAMTYKCMGMAMYGKCYGGGMYRTYRRRYRYGYKYYAGAYKYTTRRCRTCGCMYKYYAATTCTTAGATCATGAGTGGAGGTGTAAAGTG
TCACCATCCACTCTAAACACATACCGCGATAATMGAYYKRRRCYMYAGKRAMRYKYRGTAKTCKRGMMYTRYMKYKGYARAKKCTRGCAGKKAGATCATACTTGATGAGTGGAGGTGTAAAGTG
TCACCATCCACTCTAAACACTTAGGCGCTTATRRAAGKCGCKMTMYRMGRKAYRGTTCCCGCKATYGYGGGMGAMCAATYGMKAYTGKTYYRAGAACTAACGAGATGAGTGGAGGTGTAAAGTG
TCACCATCCACTCTAAACACATTGGCGCATTGMYRCCRRCTGMTGRRGKMYAYTTMMKMTRCMMYRRTCTCRARARRCRRCKCACTRRRKKCGAATGTAACGAGATGAGTGGAGGTGTAAAGTG
TCACCATCCACTCTAAACACAATGGCGGAAGAYMCTTCKTYTAMMKYARYGYMYGKTKRCYCAYAGYKGGTTRMRAMYTAMGYCYCMRRKCRGGTAGTTAGATCATGAGTGGAGGTGTAAAGTG
TCACCATCCACTCTAAACACTATCCGCCTAGTGKYYMTTCTKTKCRKGCYYTYRYATYCTTCKGRMRCYKKMCKTTKKMKRGAGKCGAGTRTAGTTGCTACATCATGAGTGGAGGTGTAAAGTG
TCACCATCCACTCTAAACACTAAGGCGGTACCMAMCACMYAYTKCTRYAKRKCAMKYYRGTKCAMAGMCRAAMKKAMYCTCCKRKMTYTMKCAGTAGGAACCACATGAGTGGAGGTGTAAAGTG
TCACCATCCACTCTAAACACAATCCGGCACATTYARGRGGRRRKYGGCTKAKRRGKCRMTYYRGGRRACMKTRRMCCRCTGCCCMRRRYTYCGATACCTACATCATGAGTGGAGGTGTAAAGTG
TCACCATCCACTCTAAACACATAGCCGGAGTAYGRGACRACCMKYGAMYGMKKKRMCGAARMCYCCGTYCTYYAKRTYARGMRAMAKCKRCYGATTCGAACCACATGAGTGGAGGTGTAAAGTG
TCACCATCCACTCTAAACACTATGGCCGTCAATCRKYMACRCYRMRYARYMCKRTMGRKGYAMYGKCMKKCRATCTATAKATCCRGYTCTGMGGAACGTAGTTGATGAGTGGAGGTGTAAAGTG
TCACCATCCACTCTAAACACTTACGGCCTGTTRAKTTCYCYTMRGMMMGGKYMRYMMRYGKATMAKKYMTTCTMYAYMGRKRKRMCRKCGYRGGATCCAAGGAGATGAGTGGAGGTGTAAAGTG
TCACCATCCACTCTAAACACATTCGGCCAGAGGTYGGGMKRTATMAAGYYMGYAYMTCARMGMKTCAKCKMGTCMKKAYKYCTRGTMCGGYGAGTTGTTGGAACATGAGTGGAGGTGTAAAGTG
TCACCATCCACTCTAAACACTAACCGGCTCTGYMTYMKTCYMTCRTAATAYRCTKGCAGGCRRGACMCAGCYTRRYCKRGGYYMACCAYACRAGTAGAAGGCTCATGAGTGGAGGTGTAAAGTG
TCACCATCCACTCTAAACACAATCGGCGACCAYGTGRATGMCMMCTTRYKTYTTYGMYAYAAAKACCTTCTGTCYCCGRYTKGCMRKTYYRGGATACTTGGAACATGAGTGGAGGTGTAAAGTG
TCACCATCCACTCTAAACACTATGCCGCTCCTRTAARMTRATCAGKYTYYACATKCCMMCKGRKCAMYCYTRRYTCTCKKGMCMRCYKTRCGGATTCAAGGCTCATGAGTGGAGGTGTAAAGTG
TCACCATCCACTCTAAACACTAACGGCGTCGCMGACMRTMCMYAMKGYCRARTYGAKCYTTAMAKMTMCCGKKCAARRTGMRGRRARAKKAAGGAACATGCTAGATGAGTGGAGGTGTAAAGTG
TCACCATCCACTCTAAACACATAGCGGCCATGCCKRGMGKYAMTCTKRMMYGAGCCATRAMCRKAMMKKMGYTYCCGMTMTRAGTRTKTRMAGGATCTAGCGTGATGAGTGGAGGTGTAAAGTG
TCACCATCCACTCTAAACACTTACGCCGGATCYKRGYKKMTMCAMKCKGTMMTAAKRCRTARAGGGKGGMRGKKTTGRAYGYMYMARGGAACAATTCCTGCAACATGAGTGGAGGTGTAAAGTG
TCACCATCCACTCTAAACACAATGCGCGCGTCCKMTRRAMCMTKYGYTMGTRRKYCTRYAMGMKKRCRTTAGKGRTMGMKMMYYGKMCYCTKAATACGAGCCTCATGAGTGGAGGTGTAAAGTG
TCACCATCCACTCTAAACACTATCGCGCGGTGCTRCCTMGCGCAMATKGYKKTTCGKGYTMCRGYMRKYARARAMMYMKYYGCYGAGTYRMCAGATCGTGGTAGATGAGTGGAGGTGTAAAGTG
TCACCATCCACTCTAAACACTTAGCGCCGCCGMTCKMCGMTGTKKMMGCAKTAMTTCMAGKGMCRTYKYRTKCMGKKTYYMYYRGMYGGGYRGGTAGCTGCAACATGAGTGGAGGTGTAAAGTG
TCACCATCCACTCTAAACACATGTATTATAGTCGCAMMYGARKYGCKTTMMAKTMGMYMGGKGAGRYCCKYYYYYMARAGYKCYGMYAAKKAGGTTGGAGCCTCATGAGTGGAGGTGTAAAGTG
TCACCATCCACTCTAAACACTTGATAATAAGAKTYKAMCYCMTCKGKGATGRMAMKYGRGMGACTTGGRGMKGAACYRCKGRYTGRCTTARMTATAGAATCATGATGAGTGGAGGTGTAAAGTG
TCACCATCCACTCTAAACACATCATAATTACCYRAGCYKAACYYRMMMYYKRCTGMYAKYRYMCKAYGYMYCKYRMRGTTKKYKMTGYGCMATGAAGTATGTTCATGAGTGGAGGTGTAAAGTG
TCACCATCCACTCTAAACACATCTATAATCTGTGAKRRKTYCCKRMCAKTMMATARKKRCTGMTYTRTCRKTCTKKRGYYCRKGGCAAGGYRTGATGATTGGACATGAGTGGAGGTGTAAAGTG
TCACCATCCACTCTAAACACTTCATATTACTCGRTRMTATMRGYYRYTTGAAKRGAYTTCRTYMKKKGKMMKMRYMMYKAGGCGTRGTGMTRCAATCTATGTTCATGAGTGGAGGTGTAAAGTG
TCACCATCCACTCTAAACACAACTATATTGGATGCRCARYYYAMMGAYCKKMMGMCRMCMTKKYGCKMAYMCMARRAKMGYGKMKYKCAMKRCGTTCAATCATGATGAGTGGAGGTGTAAAGTG
TCACCATCCACTCTAAACACTACATATAAGGTCRTMKGGTRRRGRATAKRKAYYAYRYTMMYYAARCCGMARYCAYMYTMRTRYGKTMTKRGTAATCGTTCGACATGAGTGGAGGTGTAAAGTG
TCACCATCCACTCTAAACACAAGATATATGCGTMMGCGKKKATYMKRAMMTCYRTKCYTKMMCCYKKRYGTAMTTRYMYTKCCAMYMCMYTCTGTACGATGATGATGAGTGGAGGTGTAAAGTG
TCACCATCCACTCTAAACACTAGTATATAGCCARKKTYAYTMTMCYRCKTCMATCGGRRCYGCCARMRCTMYRRKRMGRMCYKTTMRRTCATTGTTCCTTGCAGATGAGTGGAGGTGTAAAGTG
TCACCATCCACTCTAAACACAAGAATAAGAATTYCMGCACCACKRYGAMKRGMKACRTTRTACRRTGATKRTGGYGGMCARKTCRYATMGYKCATTGGATGATGATGAGTGGAGGTGTAAAGTG
TCACCATCCACTCTAAACACAACTTATTGATCCTRGMKYRGMAMCYYKKATYKYKAGRRRYRGYTARTTGYKGKGTGMMMRKARYTYAGCRGCATAGCTTGCAGATGAGTGGAGGTGTAAAGTG
TCACCATCCACTCTAAACACTACAATAACATGRMRMKYKGYAAMTTGCGGAGACYMMKCTKRGGGRRMCYRKKAACAGYMKYKGYRMCKCYMCGATGCATCTTCATGAGTGGAGGTGTAAAGTG
TCACCATCCACTCTAAACACATCTTATAGTGTCTMCGRKTGKMCCYRTKYCAYCATTRGYMAYCMGRKRYAKRMMGKTYGYGYRMMKCCTCACGAAGGTTCGACATGAGTGGAGGTGTAAAGTG
TCACCATCCACTCTAAACACTTCAATATCTGAAKMKKKMMGMCMCTTTYTGKMAMGTTAYGRKRKGTRYRYGTRYCCMAGGAGCGAAMCYKKTAATCATCGGTCATGAGTGGAGGTGTAAAGTG
TCACCATCCACTCTAAACACATGAATATGTCCMMYCKYMGRMCKCCTGCYMGYYRYMTMKRYTMRGACCKTGMRKRTTCYTMAGMTGCTRRKTGTACAACCAAGATGAGTGGAGGTGTAAAGTG
TCACCATCCACTCTAAACACTTGTTATACTCGMCRGTKKTAAYRATMYRCMKGGCRGGMRGCAKTMGKKCTKRCAMACMCCGTMCRRYCTARCATTGAACCAAGATGAGTGGAGGTGTAAAGTG
TCACCATCCACTCTAAACACAAGTAATAGCTTTYGYMKTRTMATGACCMGYMKMMMMYTYYMCATRATTTMKGAACATYMCKRTMCRAATKTCGATGTACGTACATGAGTGGAGGTGTAAAGTG
TCACCATCCACTCTAAACACTAGATTATCCTATRTMCAAYRYTMYKATMCCRRAKYAAGGATRAMAYGMMCYAMRKRCKRYTYCTKCCCKGGCGAAGATCGGTCATGAGTGGAGGTGTAAAGTG
TCACCATCCACTCTAAACACAACATTATGCACTRTMKMGCGTMTKRYAAKTARMKCYTATTAMAYRCAKYCYRTAKCARKGKTTMAGYMKTGTATAGGACGAAGATGAGTGGAGGTGTAAAGTG
TCACCATCCACTCTAAACACTACTAATACCAGKMGARCCYCMYAYKGGMRTGYYMMMRYMKCGTATTRKAGYCRGKAYMKGRTKCCKYGKKYTATTGCTCGCTGATGAGTGGAGGTGTAAAGTG
TCACCATCCACTCTAAACACAAGTTAATGCGAYKRGCRYKYRTRCCMRYCAGYAAMCCKCKYYMCGARTTYGCGCAARKRCMAMKTMGYYAYTGAAGCACCTACATGAGTGGAGGTGTAAAGTG
TCACCATCCACTCTAAACACATCATTAAGGCTMMARCGGRMKCGRRYCARCCGMGGRMKGGTACRMARTRYCTGYYYCRAYYGCCCMAKRGTTGATGGTCCGTCATGAGTGGAGGTGTAAAGTG
TCACCATCCACTCTAAACACTAGAATTACCGTAMKAGTRMGGRYTRMRAGYYKTGCRRTGTTRYACAMMRCCKMKYAGCMGGTATCTCMRGTCAATCCACCTACATGAGTGGAGGTGTAAAGTG
TCACCATCCACTCTAAACACTTCTAATTCGCAMTRATTKMRTAMAAGMGMCYYRGYRAGGRTAYGGACGAGRKGYGCGTKMKRKARYTCYYGCGTTCGACGAAGATGAGTGGAGGTGTAAAGTG
TCACCATCCACTCTAAACACAACAATTAGCCGMKKYRCKYTGYRGYKKTCYKKMYGMRCCTMTARYYGGGCAAGGYTMAAGYCYKCTCRAGCCGTACCTCGCTGATGAGTGGAGGTGTAAAGTG
TCACCATCCACTCTAAACACAAGAATAGAATAGTYYYMCTKTGMYGATGRMYAGMCMGGTMTCRGCYCMGKYMYAGAMTYAKRTGMMAKCMRATAACATTGTAGATGAGTGGAGGTGTAAAGTG
TCACCATCCACTCTAAACACTAGTTATCTATTYYKMRKMAKYKCRMAGCCKYTKYAMGKKARTYGMCKAATGGGKYTCCKCMTKARYYYKCMATATCTATGGTGATGAGTGGAGGTGTAAAGTG
TCACCATCCACTCTAAACACTACAATAGTAACKKTYRRTCYMRKCRYYAMKKCRYATYCGKKYGYTAKKYCTYCCCARTTYGMGCYAAMKRGACTTCAATCCTCATGAGTGGAGGTGTAAAGTG
TCACCATCCACTCTAAACACATCTTATGATCAACYMYYMRGRCTRRGRCKYTGAACKYCKKAYGGMCRTARKGGGRGYCYKRTYRAMAYTARGTTAGAATCCTCATGAGTGGAGGTGTAAAGTG
TCACCATCCACTCTAAACACTTCAATACTTCTKRTMKYTARYRMTKYTTGYTGKKMGTKMARYYYTARCKTKMGTGRGMTYKRGTCMMYYYKGCATGATTGTAGATGAGTGGAGGTGTAAAGTG
TCACCATCCACTCTAAACACATGAATACATGGYGACKRYMMYMGTTCRTAKRMAGMAMAYKKGKRMAYCARCKTYKKACTKARRGGTMKCATGCAAGTATGGTGATGAGTGGAGGTGTAAAGTG
TCACCATCCACTCTAAACACTTGTTATGTTGCTCTAGTGYTRGCTCRTGCGGMKTACYKKCCKCRCATYCRYTAKYKTTTYAATYRACMGARATTAGCTTGAACATGAGTGGAGGTGTAAAGTG
TCACCATCCACTCTAAACACAAGTAATGACAAMYACTMMGKAAYRYRCCYCYYGYACYGTGKKARMGRTTKKMMYACRAMKMKYAKYRTCMCACAAGGTTCTAGATGAGTGGAGGTGTAAAGTG
TCACCATCCACTCTAAACACATCAATTCAGTTTRCACYKAGRTGCCARARGMKGYGTKRATMAMYYGMMTAAGCRTKGYRYYKYCYMTACTAACATGCATCGTGATGAGTGGAGGTGTAAAGTG
TCACCATCCACTCTAAACACTAGATTACTCATCYKMRGRKRTMARYTRCKRTCGCGAKKCTMKYKGKCARKAMKTAGTMMKKCRYYKCKMMCGTATCGTTCTAGATGAGTGGAGGTGTAAAGTG
TCACCATCCACTCTAAACACTTCTTAAGTGTAMGAMMRKGACMMKGGYTAGGCCMGGYMGMAYTRKTYRMCCKYAGRMARMMAARMYYCMGCGTAACCATCGTGATGAGTGGAGGTGTAAAGTG
TCACCATCCACTCTAAACACAACATTACACTGKMGATMRGRTAMGMRGKCGAKYRCTYAYCKCTKRKRAMCMMAGKCYRTKYRTYTCGCMKAGCTTCCTTGAACATGAGTGGAGGTGTAAAGTG
TCACCATCCACTCTAAACACATGTTAAGAGACRTTCTKGGKAYKRAKCKMMGCYKCYKYKCKTARYCTKKCYAGCATGYRKCTTYYCYCAYGGCTACGATGCTCATGAGTGGAGGTGTAAAGTG
TCACCATCCACTCTAAACACTACTAATGTCTCARMGCGRACRKARRGMKMKYMMRTKAMRAKCCCYTYKKGTAGTRTRTMRKYMCTCCAYCYATTAGTTCCATCATGAGTGGAGGTGTAAAGTG
TCACCATCCACTCTAAACACTTGAATTCTGAGCRRKKKCYCKMMTTCTRATAMKGTTTYTKKACACGRYYCCYMKMYATYCKRTCAKYCMKCACAAGATCGTTGATGAGTGGAGGTGTAAAGTG
TCACCATCCACTCTAAACACAAGTTAACACCTKTTMCRCRCGRAMMCRAGYTMCRYGTYCYGCKAKCKTMRYAKTCGCMYTGGRRKTMRMRCACATGTACGGAGATGAGTGGAGGTGTAAAGTG
TCACCATCCACTCTAAACACATCATTAGAGGACMTRTMRRKATKMCRCKGAYCYAYACGAAKGYKYCGYYCTMTCACCTAGGTRRAMTCATYGTATCATCGTTGATGAGTGGAGGTGTAAAGTG
TCACCATCCACTCTAAACACTAGAATTGTCCAMTMGKAATRMYTGAYGGMMRRTRMYCRCCRAKAYCYYGCRCGGTMKGCYMTYARTKACYKGTAACTACGGAGATGAGTGGAGGTGTAAAGTG
TCACCATCCACTCTAAACACTTCTAATCTGGTTGAGRTTGYMRMYTYTKTMTKCRMTYAYKTCACGGTAKGMKMKGMGKGTCMYYRKKKGTTGCTTCTTCCATCATGAGTGGAGGTGTAAAGTG
TCACCATCCACTCTAAACACAACAATTGACGCKGYKMCGYRTAMMGRTCCRAMYCRGRMKRKAGKRGGGMCACAYRAYCGTYMYKYGKMMTGATAACGTCCTTGATGAGTGGAGGTGTAAAGTG
TCACCATCCACTCTAAACACATGTAATCAGCGRYMTYGMGRKYRKCMMTCCYKKGMCRYMKYKRATMKKKMGGCRYCTKGYGCKGKKMCMRCATATCCACCGAGATGAGTGGAGGTGTAAAGTG
TCACCATCCACTCTAAACACTACTTAACTCGGMRRTTTKGCMGTMGGYGGTMTMKRYKYGCTMCACGRGTCMAGGAGKKMAMRTCYCARCCRACTACCTCGATCATGAGTGGAGGTGTAAAGTG
TCACCATCCACTCTAAACACTTGATTAGTGCCRCGMRYAMGAGCRKKCCRAMYCMKAGRCACCGKCRCGKMGCMAKRCYYRMYYGARRYATTACTTCGACGCACATGAGTGGAGGTGTAAAGTG
TCACCATCCACTCTAAACACAACATAAGCTTACMGKCAYAACTRTKARMGYCYGGTYCMCTTACKARCMKYMTKRYTMKRAKGGCCRCTTGGGTTAGGACGCACATGAGTGGAGGTGTAAAGTG
TCACCATCCACTCTAAACACAAGTATTCCTAGTMRTGCTATTGYMATYYACYMARTGAKAMGYKYTGRGMYAKRCGGAKMRKAKKMGYYKATGCATGGTCCTTGATGAGTGGAGGTGTAAAGTG
TCACCATCCACTCTAAACACTAGATAAGGTACCRYMYMAYAMYYGARYCMMAYYKKRRKKKCKGTATRYMMCCAYMGRCRCTYARKYRYGKAGCAAGCACCGAGATGAGTGGAGGTGTAAAGTG
TCACCATCCACTCTAAACACATGTATTGCACAARRRKAGCCACKRTMAAYYGCMGKCMAYGTMGGRKCTTCKMCGKCAKKMAGKMAMRGCMGTTATGTAACTACATGAGTGGAGGTGTAAAGTG
TCACCATCCACTCTAAACACTTGATAACGACTKGKKCGKCTTKKCYKCKACCTGKGRGGTMAYTGYYRRACCMRYKRYTYGKCYRGRMMKGTTTAAGATACGTCATGAGTGGAGGTGTAAAGTG
TCACCATCCACTCTAAACACATCATAACCAGGCYYRAYATARKCTAKAMKRYCMYCGAKMYYCYCGYKYAYTRCGMKMRTCTMRYCMAMCYTTCTAGTTAGCTGATGAGTGGAGGTGTAAAGTG
TCACCATCCACTCTAAACACTTCTATTGGAGCCMMAYTRKRYMMMYTGCYYMRMCCYYTYGGARRKRAMATGRTKMGAKGMAGRARRTMKGYCCAACTAACTACATGAGTGGAGGTGTAAAGTG
TCACCATCCACTCTAAACACTTGTATAGGCTAKAAMKMRTGMMYAYMRTYMMGYGGMMCGAYMAGTKAGMRMCKRGKACACMRRGTMYKYTACCATCATACGTCATGAGTGGAGGTGTAAAGTG
TCACCATCCACTCTAAACACATCTATAGCCACGYMAGYTTMKMMGMGCGAMYKTGGRYTMRMKKTRGYAMKKKRRMTAKTKKGMTRGYTCARTCATCCAAGTACATGAGTGGAGGTGTAAAGTG
TCACCATCCACTCTAAACACTTCATATCGCAGRYRRYGKCMKCGYRGRCKMYYGTMYCKKAACCYYYYKCYTRRGGAKGMTACGCGKKTGRTTCAACGTAGGTCATGAGTGGAGGTGTAAAGTG
TCACCATCCACTCTAAACACAACTATACCGCTCMAAKTTYCGRCRCATMAYRKKATCGKRGRMAAATCTKTYAGKATGMRCMCRYYMRMMCCCTAAGCAAGTACATGAGTGGAGGTGTAAAGTG
TCACCATCCACTCTAAACACAAGATATGCGGCTKKTACTKYKRYCKMCYCCGARRYTYMYTCTGRYYCMYARYYRKAKACRGAARMRRYKAMCTATGGTAGGTCATGAGTGGAGGTGTAAAGTG
TCACCATCCACTCTAAACACAAGAATGAATAARYGAKMGAKKMMTMYKGYAARCKGRKTTMMRMKYGAKMTCMRYCGKGATYMKRKYRYKCKCCTAGGAACAAGATGAGTGGAGGTGTAAAGTG
TCACCATCCACTCTAAACACATCTAAGTAATTCRGMCGGCRMGAKYRYKKGMGMMTMAYKGCCCCAKKCMGRYYTKAAMCTCGGTKKRRTCYCCTTGCTACCTGATGAGTGGAGGTGTAAAGTG
TCACCATCCACTCTAAACACTTCATTCATATAKMRTTYTRTRTARYRCTCYMGAKYRMYYMCATKGRRRTKKMMKTGGGYTAYTTGGGKYCKTCATCTAGCTTCATGAGTGGAGGTGTAAAGTG
TCACCATCCACTCTAAACACAACTTACTATTGATTACTAGTGACAAGCTGMGCYGTMYGKRCRGKKKGTTMYKMTCTRCGTMGAKYGKYCRKTCAACATGCGACATGAGTGGAGGTGTAAAGTG
TCACCATCCACTCTAAACACTTGTAAGTTAAGYKKYARYGRGYYAKGMMCTYCRACGMKKYKKKRGGTYCKAYGMAYYMGMCAGCKKAKRYCCTAAGTAGCTTCATGAGTGGAGGTGTAAAGTG
TCACCATCCACTCTAAACACAAGATTCTATCTCYGARCRCCYCYKTKYGYYCGAMMCTKTAYKTKGGAMACGGGYYYYRTMMCGTAAGCTARCTATGATGCGACATGAGTGGAGGTGTAAAGTG
TCACCATCCACTCTAAACACTAGTAAGATTCACRMTCKGRMCKMGRGTAAYACCAGTRGRKACCTYAYGYRATCRYCGMAKTKMYMAMCYCKCCTAGAAGGATGATGAGTGGAGGTGTAAAGTG
TCACCATCCACTCTAAACACTTCAATGTTAGTGGAAGYYRMGRYAGTRMRKAMCMCRATAYKRCTYRKGYTCCGMRARARARKYCCMTRCRYCCTTGTTGGCAGATGAGTGGAGGTGTAAAGTG
TCACCATCCACTCTAAACACAACTAAGAATGCGAKRKCAGYGRKAYCKTMGYKYGYTMCMTGYGTYMRMTCYRAKYMMTGCGYCRRAMAMTRTTATGCAGGTTCATGAGTGGAGGTGTAAAGTG
TCACCATCCACTCTAAACACATGAATGTAACGTYYYYMRGYCYAYMKKKTGRKTYARYAKACMRGCGCCTMAKAYMMGYTARAAGCMCKRTCTCTTGGAGCATGATGAGTGGAGGTGTAAAGTG
TCACCATCCACTCTAAACACTTGTTACATACCCMMMGKRGAMMTGMKYGRTRRKAMKCTMTCCGTMMMCTKRKYMMTGRCGAMGCYYYRARGTCTAGCTGCCAGATGAGTGGAGGTGTAAAGTG
TCACCATCCACTCTAAACACAAGTAACAAGTATGMYCGGYYGMTTYGCAMGRCYCTYGCRKMYCCRCGYMYMGTKTRKRGKKKCGYRCTAGRCTTACGAGCATGATGAGTGGAGGTGTAAAGTG
TCACCATCCACTCTAAACACATCAATCTACATRMYYYMYYGYYKTAMMTRATYRAACMCKGYYYCKYAYGYRCMCTARRGMATMYAGGCKYTCCAACCAGGTTCATGAGTGGAGGTGTAAAGTG
TCACCATCCACTCTAAACACTAGATTGTTGTTAYTCAATAGGTACYMRGRCYYGGCARRGTKYKTTGCRCATGGCCYGGRCYRTGGRRTMMGAGTTGTCAGTTCATGAGTGGAGGTGTAAAGTG
TCACCATCCACTCTAAACACTTCTTAGATCAATGRKGYKGCRMTGMCTATMMMTMTTCAAKRRACYGGYTRCAKTRMRCTCKYYGMRRMMCKAGTAGAGAGGACATGAGTGGAGGTGTAAAGTG
TCACCATCCACTCTAAACACAACATTGTAGAGMMKACKYRGGKCMGTTMTTRKKKAMTYKCCYTRKRARCAGTTTAYMKTGGCRCKYGGRGAGATACTCAGTTCATGAGTGGAGGTGTAAAGTG
TCACCATCCACTCTAAACACATGTTAGAACTCMRGRTGCAKMRMCKCRAGGGMAARYTCMKCMRATMTCGRGKMMMYYCTTYCAMKCTMTAYGATTCAGAGGACATGAGTGGAGGTGTAAAGTG
TCACCATCCACTCTAAACACTACTAACATGACGATTGGMKYMRCGYARCKAACMYRRCTKTRTRACKGMTRRKTCAYCGRYRKTMACKTMKCGGAACACACATGATGAGTGGAGGTGTAAAGTG
TCACCATCCACTCTAAACACTTGAATCTTCTGCGKAATYMRCAKRRCGKARKTRGTRAKKKMAYGGCCMKGKYTKAMMGMGRTRMATTKYCRGGATCTGACCAGATGAGTGGAGGTGTAAAGTG
TCACCATCCACTCTAAACACAAGTTAGTAGGTRTCMTYAGRCAYGGKGTMAGMYMAKMATMTYAMRCAKGRMYYRMMTYMRGTRYKKAYCCCAATACGGACGACATGAGTGGAGGTGTAAAGTG
TCACCATCCACTCTAAACACATCATTGAACCAGTYKKKKMRRKGGKTMGCTKTYKGYCGKMGRYYKKYKTKYKACGTCGATTRKMAYAKKYCAGATCGCAGATGATGAGTGGAGGTGTAAAGTG
TCACCATCCACTCTAAACACTAGAATCATGGAYKMCRGTGTYYKMMTAYYRMCAAATRKCAKKAAKMRGMARMMGACYRGYTMKCCMRTCATAGAACCGAGCAGATGAGTGGAGGTGTAAAGTG
TCACCATCCACTCTAAACACTTCTAACTTCCTGRKMYTAMGKGGMGMMCYKMCRGATYCCAAYKYCKTKCGTMAKARGAMTRRAYYAMCCGCGAATGCGAGCAGATGAGTGGAGGTGTAAAGTG
TCACCATCCACTCTAAACACAACAATCAAGCCRRRKTCGRACGAKKCMTGRARCCTCGATATTYMKTRAKYCRRGKKGCYRKKCKRRRTKYTGGTAGCCACTTCATGAGTGGAGGTGTAAAGTG
TCACCATCCACTCTAAACACATGTAACTACGGGMGTKRYACTYMYMTKACCAYCCAYGMKMRTTKMCYGCGYGRMCMAMCCYTRTRGCRAARAATTCTCGGTACATGAGTGGAGGTGTAAAGTG
TCACCATCCACTCTAAACACTACTTAGTTGCGRGRCTYYRRRAGMYTCMCCCTGRYMTGARRCCYTCAKYKMKCTAYRKMGRRMYMRAGACYAGATCACGCAAGATGAGTGGAGGTGTAAAGTG
TCACCATCCACTCTAAACACTTGATTGATCGCGRTAAMYAMTTKTYYYKAMAYYRTYAGKMTYTRTTMCAGKACYKRKCGYMAYCGRGMYTKAGAACTGGCCTGATGAGTGGAGGTGTAAAGTG
TCACCATCCACTCTAAACACTACTATCTGAATGGTTTCCGMTTKYCCTGTYMTTCRATKMKYMGATAGRTKAYGMCMATRCRCGKYRYCMGTGAATGTGGCCTGATGAGTGGAGGTGTAAAGTG
TCACCATCCACTCTAAACACAAGTATCTCATGCRGCCYKRGYYGRRCRYRCRYCMRKGGKRTYRTYGMACKCGAKMMCCAAYCKMMTRRAGRGGTAGTCGGTACATGAGTGGAGGTGTAAAGTG
TCACCATCCACTCTAAACACTAGATAGAGATCCCARACCRAMGKMTMRKACRCGTGGGRMMCCYYCMCAGYRYKYYYYKGKKRAKTAYCCCRAGTTGCCGCTACATGAGTGGAGGTGTAAAGTG
TCACCATCCACTCTAAACACATGTATCACTGAMAYKAKCCYGCRMCMKCTAMTAGRRCYATYTMTGKKRCRKMGCKCRYKRMTYKTGGMRGMGGAACGCGGAAGATGAGTGGAGGTGTAAAGTG
TCACCATCCACTCTAAACACTTGATAGTGTGTTTMKTGGKTMCKCKTCCAAAGYRACRKAKTAMAGCKCYYCAYTRRRAGTAYCTYMMKKCCTAATCACTGCACATGAGTGGAGGTGTAAAGTG
TCACCATCCACTCTAAACACATCATAGTCTCGGATYKMRYAAYYGCTTRGMKRCMMYAKRKAYATRMKAMTYGCTKGYRYKMGYCKMTGYAMTGTACAGTCTTGATGAGTGGAGGTGTAAAGTG
TCACCATCCACTCTAAACACTTCTATCAGTCCCMTYYCATCMRMMKTGATTYTTGTKRGKKGKYTCTTRYTYYARGAGTTKAMMRTGMTTRATGTTCTCTCGAGATGAGTGGAGGTGTAAAGTG
TCACCATCCACTCTAAACACATGATACTCGATTYTTMAGTYKYMRATRTKMGAKTCRGTKGTMMACCRKMAYACARMGRGTTMCCGAKTTRRCATTGAGTCTTGATGAGTGGAGGTGTAAAGTG
TCACCATCCACTCTAAACACTTGTATGAGGAATKTTYARGGAMRKTCTTKCRAYRKGGMKACRAMYRAYGKMGYAKRRYTTAYYCTGYKTCMCATAGTCTCGAGATGAGTGGAGGTGTAAAGTG
TCACCATCCACTCTAAACACATCTATGACGTCTGGYCYMMGYCMTGTATTKMCMMCRRCTRAAKAGCKCGAAGRTRGCYGRGACRMKGKAKYCGATGTGTGATCATGAGTGGAGGTGTAAAGTG
TCACCATCCACTCTAAACACTTCATACTGGTGCMACRCYYAAGCARKAMRRMTAGTKKAAKGAKGMKAGGAARTARGAAMRGAGGRRKRMRYCGAAGACTGCACATGAGTGGAGGTGTAAAGTG
TCACCATCCACTCTAAACACAACTATGTCCGTAYYATGKRACRTTKATCKGMTAATTAKKCRGGATRKMGATYYKAGYYTAMGCRRKGKRGATATTGCCTGGAGATGAGTGGAGGTGTAAAGTG
TCACCATCCACTCTAAACACTACATACAGCGAAYMTAYYCCRRCCAMTRYAYAAKMAMKYTACCCKAAMAGRTKCKATRKRATMTRGMCAARTGAAGCGTCATCATGAGTGGAGGTGTAAAGTG
TCACCATCCACTCTAAACACTAGTATGTGCCGAKTTMGGGKKKAYYRTCTCKGCYGRTTRYAGCKMMRCAYMCCKTAYTAKKKGTMCYYGMCTGATGGCTCCACATGAGTGGAGGTGTAAAGTG
TCACCATCCACTCTAAACACAACATAGGTATTCGYGRMRRCYRKGYMGTKTTKGMRACYTGMYKTCCTCTCRGYRGAYMKYTCMYMYYAACGCAATCCGTCATCATGAGTGGAGGTGTAAAGTG
TCACCATCCACTCTAAACACTACTATCCAATARARKYCKCCCKYMCAMMAMTMACCRGAATKKTYRGAYKCRAMYAYCATKMRATACTMACMCGTTCGGTGTTGATGAGTGGAGGTGTAAAGTG
TCACCATCCACTCTAAACACAAGTATCCTAACKGRCCGTKGRTCMCGKCKACCMRYGKYKRRCTKCATGTKTRRYRGTCKRRTMTAYMKYTTTATAGAGCCTAGATGAGTGGAGGTGTAAAGTG
TCACCATCCACTCTAAACACATGTATCGTTCTMYYATTRMCRKAYCKYMKCYKAGAGMTRCKTGAGCKYKYTGCMRCATKRKRRYACTKMTKTGAAGTGCGAACATGAGTGGAGGTGTAAAGTG
TCACCATCCACTCTAAACACTTGATAGCATCACKTYGKCKYMRMMTCGTAMKAKCGGGCRGMAKATRTCTTGYGCRMGMMTAGAYYGTYYTRTGATGACCGCTCATGAGTGGAGGTGTAAAGTG
TCACCATCCACTCTAAACACATCATAGCTTGCTCKCKTRYGGMGKTGTAMAMGRAAGTYYGRTMCGRYAMRGGMTGCMKKMRRRACGCGKGTCAATCTGCGAACATGAGTGGAGGTGTAAAGTG
TCACCATCCACTCTAAACACTTCTATCGATGGKMTRRAMYTGACATTYKGTMRRCARTCKMGGKGGAKYCCCAKGRYCTMRRGMRTARCCMYCGTTCAGCCTAGATGAGTGGAGGTGTAAAGTG
TCACCATCCACTCTAAACACATGATACCTGTAKAGYMMGKCTKKRTKRGMARKGYMKTYYYRYAKTAMARRMMRCGYMCKYTAKAKAGYTARTGTACGGCGTAGATGAGTGGAGGTGTAAAGTG
TCACCATCCACTCTAAACACTTGTATGGAGTTRAGMMCGACCTYTYARGATTARYMYYRCMAMYKRTYGGTKMAKTAAGCAATRCMAKGMTRCGATGCGCCAACATGAGTGGAGGTGTAAAGTG
TCACCATCCACTCTAAACACATCTATGGTGAGCTTMCKATTKRAAMRGCRMKGYYGCTRMARKMCTACTKCGGYKCGGYAMAATGKMGTGCAATTAGTCTCTACATGAGTGGAGGTGTAAAGTG
TCACCATCCACTCTAAACACTTCATACCAGACGGKGMACCMYTGMTGMGTAMYTGRCACKGRCRMGMGTGYYRMMMCYMKMKAYYTGKARMKACAAGACTGAAGATGAGTGGAGGTGTAAAGTG
TCACCATCCACTCTAAACACAACTATGCTCCARMATYTCARKYRYRYGKGMMYTAYTATRMCRMAGMYCRTTTTMARYAGRAGKRGGCAMMRACATGTGTGCTGATGAGTGGAGGTGTAAAGTG
TCACCATCCACTCTAAACACTACATACGACCTKMRCCKTMGMYAKMKAGYGRRCAYGRMGGMCYARTTRGGTYMGTATGCMTTGGAKYRCMAGTATCACTGAAGATGAGTGGAGGTGTAAAGTG
TCACCATCCACTCTAAACACAAGATACGTCGGRTAARKMATATMTCGYTMMAGMRMRCCYYCYKKRMCTMRAMTTMMKYKCMTMYKTKYMACGTAACTGTGCTGATGAGTGGAGGTGTAAAGTG
TCACCATCCACTCTAAACACTAGTATGCACGCKAGTTKRYTGAYYMKKRYRAMMAKAGMAGYYKCCYTTYKTGCCKYTKMCTCRKMCGRAGGGCTTCTCTCTACATGAGTGGAGGTGTAAAGTG
TCACCATCCACTCTAAACACTTCATTCGCAATMCGMRAMRRGMCYCKAKATTCYMYARAGMAAAGYTCRTYTAATYKTRKKMRKCKCGGCCKGCTACAGTCGTCATGAGTGGAGGTGTAAAGTG
TCACCATCCACTCTAAACACAACTTACCGTACKMATMMACRRYCAYAGRACCAMYCTGMCAYATMGYTKAYTGKTMCRTAKACAARRKGCKCATAACGCTCAAGATGAGTGGAGGTGTAAAGTG
TCACCATCCACTCTAAACACATGATTCGGATGGYTARYAKAMGRGTRAMGACCCKCKRRTYAGCYGRRAKCKKCRTGYMCCAYMRMRCRGTCATATCCGTCCTGATGAGTGGAGGTGTAAAGTG
TCACCATCCACTCTAAACACTACAATGGCTAGTCARCCKYCACGMMYMYCTYCKATCRCMGYTMMCKMCYARCRCMYAMAMKATKYTYGMCMACTTCGGTGGTCATGAGTGGAGGTGTAAAGTG
TCACCATCCACTCTAAACACTTGTAAGCCATCAKAYKCMGTTTAMCTKKRRGKRCMYCTRAYYRCKCGAMGAGCGKKRRTATTYYCGMYKYGGCATGGCTCAAGATGAGTGGAGGTGTAAAGTG
TCACCATCCACTCTAAACACAAGATTCCGTGARRCAGTGRMAYYGTARAKGMCTTYMKRGYRYYYGATKYARTRGCYCRGYYTCRYAYTRGRGCAAGCGTCCTGATGAGTGGAGGTGTAAAGTG
TCACCATCCACTCTAAACACATCTTACGGACTAMGYKKCKRKTCYGMKTYRAATCKTYYTKMMGCAKGKARKCTAMCKKAMRTTCGTTCMTYATAACACCGATGATGAGTGGAGGTGTAAAGTG
TCACCATCCACTCTAAACACTAGTAAGGCTGTYKGTTCRRTYTTGTKMKKMTYCGKRGKTGTAGCYRMRCTRGGTAAGRAGKTATCRMMTKTATATCTGCGCAGATGAGTGGAGGTGTAAAGTG
TCACCATCCACTCTAAACACTTCAATGCCACAAYMKAYAGYMCKMAKGTYRRMYKMAMYCGKCGRAGYKCTARGACTTAYCCGKYGTGRKRMACTTCAGCCGACATGAGTGGAGGTGTAAAGTG
TCACCATCCACTCTAAACACATGAATGCGAGCTYKYACCAMKKCMCYTTKARKGMKTYAGGYCMCCAATTKCKYAMTAYMARKKAACYMTCGGTTAGAGCCGACATGAGTGGAGGTGTAAAGTG
TCACCATCCACTCTAAACACTTGTTACGCAGGYKGKCARRRGACGYRMTYTKKMYCCACMCMKKKAMRRMAMKTGMCAYGRAACYRRRAYKMGCATGACCGATGATGAGTGGAGGTGTAAAGTG
TCACCATCCACTCTAAACACATCAATCCGCTATMMKRRTYGYKGCTAAMRYTACRKMMRCRMGYGRKARYYATACRCTYYYYRTYKTGACKYGCAAGTGCGCAGATGAGTGGAGGTGTAAAGTG
TCACCATCCACTCTAAACACTAGATTGCCGAACCKGMYCCKTRKTTGCGYGKMKKCYGTRCTMRKRRARYGCTCRMCRRRACYTAGGGGGCGGCTACGGCGGACATGAGTGGAGGTGTAAAGTG
TCACCATCCACTCTAAACACTTCTTAGGCCTTKYYYYCCRKKMAYAYYRRGMYYAGRGRGYYYTTRYCTYTMGRGKAGARATKRMMTAYATYTCATCTGACAACATGAGTGGAGGTGTAAAGTG
TCACCATCCACTCTAAACACAACATTGCGGTCMAGYCAGRCGKARTYGGKYMATAGAMAYGRYKTAYRRCMCGGGYMRGTKYYCRKTCGYAATCAACACACCTCATGAGTGGAGGTGTAAAGTG
TCACCATCCACTCTAAACACTACTAACGCGTGCYATGCRTGMRKTCMCTRYCAGGTMGTCAACRMKMKYMTCMRMKMMGGGMCATAAGTTGCCTAAGTGACAACATGAGTGGAGGTGTAAAGTG
TCACCATCCACTCTAAACACAAGTTAGCGGCACKTMYAYGTGAKYAATYKTTYGACRMYAKCTMAKGGMAAMMGGKMGYYKGGKGMRCCCTGCTATGACACCTCATGAGTGGAGGTGTAAAGTG
TCACCATCCACTCTAAACACTAGAATCGCGCTCAYGTKRRTYRYRTAYMKYYKTGRCKMMKKRKTARCMAKYGKYKTGKKTAMCKCCAKKKYCCTAGAGAGTAGATGAGTGGAGGTGTAAAGTG
TCACCATCCACTCTAAACACTACTTAGCCGGCKKGARAYATCCRYYCCTCTRAMARGGMTMYTCGYARATGKKTYGYTRKAGGCTTTYKCCTCCTTGTCAGGTGATGAGTGGAGGTGTAAAGTG
TCACCATCCACTCTAAACACTTCATCTAATTAKRARKKTGYCGCMRTAMMGGGMMTYCYTYRGKMTYTRCKKTKGMKMKTCTCYKYCCGACATTATGCGAGAACATGAGTGGAGGTGTAAAGTG
TCACCATCCACTCTAAACACATGATCTATTACGMTAGCMAGTAMCYCKTKKRRCKGMMGMAATYAYGTGCTKKKRGKYCGACYGTTRGMKGGTTAAGGCAGCTCATGAGTGGAGGTGTAAAGTG
TCACCATCCACTCTAAACACTTGTAGATATAGCGMRCTGCGCKMAGKKCGCRCTRTGTMCGAMMAAGTYRARAKCCCACKAKRYRKTAYRKATCTAGCCACGTGATGAGTGGAGGTGTAAAGTG
TCACCATCCACTCTAAACACATCTTGTATTGAMCKMGMRYTMRCYTYYACCKKAKMMRCTYYYCYYYGTRTRMKAMMTCMAAATYKYMRTRACTTACGGACTAGATGAGTGGAGGTGTAAAGTG
TCACCATCCACTCTAAACACTTCAACATATGTAARYRYMATTTRCCTCRARCYTGMGCKCAYARTGAKTMCMGGCGMGGCGGMKRCTGTYRRCCAACCGAGAACATGAGTGGAGGTGTAAAGTG
TCACCATCCACTCTAAACACAACTAGAATAGCAYKYYTYCCTYRMKMTMRAAKTMYKCMGRGAYYCARAKYARGAGTYKRMKMATGKGGGMKCCATCGCAGCTCATGAGTGGAGGTGTAAAGTG
TCACCATCCACTCTAAACACTACATCTTAAGGKACKYCRGKRCCRMKKRGRMCAYACMCRRGAAGGKKGTCYKTAKCKCCMRMGYYGRKTMKTTATGTGGCATCATGAGTGGAGGTGTAAAGTG
TCACCATCCACTCTAAACACTTGTTGTAATCCYKMGCCYAGYAGATKTGRRCCRRMCCMYGYYMYCRCKCKGMYAKGKTGGMGKAMCRMKKMTTAAGACGCCACATGAGTGGAGGTGTAAAGTG
TCACCATCCACTCTAAACACAAGTAGTATCTATCCACGRKCCTMAGTKAMTYAMAMYGGCRMKCGKRYYRKKTTKRMATCYRTKKYCTRCGTCCAACTGGCATCATGAGTGGAGGTGTAAAGTG
TCACCATCCACTCTAAACACTAGATCATACTTRTAMKRKMYCYCMYAKRGMMYGGTGMCGKRCACATKRMAMYRAGRGMKRARRACYYGGMCCCATCACGCCACATGAGTGGAGGTGTAAAGTG
TCACCATCCACTCTAAACACAACATCATTCAGYCMMARTMRGYAAKTMTAYCCGARGCMCMMCATAACYMKYGGRMGMAMGAMKYAYTRRYTTCAACGCGGCACATGAGTGGAGGTGTAAAGTG
TCACCATCCACTCTAAACACATGTTGAATGTCMAKRTRKTGTGYGYMKYGGTTMCTCGMKMYCYRTKCMRYRTCYGKGAGTCRCRCCKRKRCCTATGGCGGCACATGAGTGGAGGTGTAAAGTG
TCACCATCCACTCTAAACACTACTAGTAACACMARYAKMCKTACYRMMTCYYGKAATGTCKCYRKKYKAYTGMAGYTRKGRRKYCYYMTTRGCCTTGCCGCGAGATGAGTGGAGGTGTAAAGTG
TCACCATCCACTCTAAACACTTGAACTTAGTGYMCKCGTYKYTRMACAYCMKYKYKMTGYRGRYYYRYMGTTYRMGKRAKTMGYARRTCCAYGGATAATTAACTATGAGTGGAGGTGTAAAGTG
TCACCATCCACTCTAAACACAAGTTGATTCGTGTTRKMCYMRMMGGYKCKCGRYKAARMARMGGKMKGCTMGKKKKRAYGGYRTYMGCMCKYAATAACTTATCAATGAGTGGAGGTGTAAAGTG
TCACCATCCACTCTAAACACATCATCAATGCARATRKTTGGGTYAMYRRRYAMTMYGYTYCGGMAMMRYKGCKYAMAACYGMTAKRAACMCGAATTAGATAGGAATGAGTGGAGGTGTAAAGTG
TCACCATCCACTCTAAACACTAGAACTAACGAMCMTGCTMKRAAAKYMYTKTMAYTYMGGRGAGRAYTCCRRTMYRMCAMRAMRMRTYCTYRAGATACATTCGTATGAGTGGAGGTGTAAAGTG
TCACCATCCACTCTAAACACTTCTAGTTAGCTCCKGCGRCRAYTRGCGYMAGKMTMYCAKAMKCGGMMYRCMGACCGAYRCTKKAAGMYRGYGGTATGATAGGAATGAGTGGAGGTGTAAAGTG
TCACCATCCACTCTAAACACTACTTGATACCGACYYAYAGKRCGGKKTCRRGRGKRTGMMAGCRYMYCCGAMKATYMYGGMCTCMKRRAGGRAATAATTCTTGAATGAGTGGAGGTGTAAAGTG
TCACCATCCACTCTAAACACAACATGAAGTAATMRMCCCGRTTYCARMTRGYCRMMCTTKMGYTYACMCTRKTGGAMTATGYTGMMKKMGYCAGATATACACCTATGAGTGGAGGTGTAAAGTG
TCACCATCCACTCTAAACACATGTTCATGATTAMYGYAGMMRTGCGAAACGMAMTYKATTAAKYKCCAMMKYMATYGKARYTCAYAARKGRGGAATTATCAAGTATGAGTGGAGGTGTAAAGTG
TCACCATCCACTCTAAACACTACTACTTCTATCTMRGTMRYKMCRAGACATKTGCYRKYAAATMRKYGRKTACCMMMRMTMTACRYMGTYRTGGTATAACTGCAATGAGTGGAGGTGTAAAGTG
TCACCATCCACTCTAAACACTTGAAGTACATARTGTMCMKMRYRKARRMKTMMRCAMCGAKYCKRTGKRCARKTKRRCYGGYKRKRCMRYRCAGTATCTCATGAATGAGTGGAGGTGTAAAGTG
TCACCATCCACTCTAAACACAAGTACTTGTTGCMAAGMTTRAMMRGAKCAMAMKYMKMYGCYARKTKGYRRGMGGYMRCRCTRGYKRKMTRKGATTACTCATGAATGAGTGGAGGTGTAAAGTG
TCACCATCCACTCTAAACACATCAAGTAGAACMACGCTYCRCGTAMTRMMKMCCGCARCKGAAGTRAYKCGRKKRYGMATTKRTACCCKYTKGATAAGACAGCAATGAGTGGAGGTGTAAAGTG
TCACCATCCACTCTAAACACTAGATGAACTTCMCKAKCTTCGCMACMYTYAARRRMYGKGTMKMTCKGYGCGACGGMCTRCTYGMGRGTGYGGGATAGTCTAGTATGAGTGGAGGTGTAAAGTG
TCACCATCCACTCTAAACACTTCTTCATCAAGGKKYKYRYMKGMAGCYTMGYGMKGYTGCGRRKYAKATCCTTRACRKAARYYYMTATGKYGTAATATAATACAATGAGTGGAGGTGTAAAGTG
TCACCATCCACTCTAAACACAACAAGTTGTCTRTTKYCTYCCRYMCMTMRKTMATRMMCGCAMCCTGATAKRCGTRMCAAMACCMMMMMKRTTGTAATTAAGGTATGAGTGGAGGTGTAAAGTG
TCACCATCCACTCTAAACACATGTACTAGAGAYMCRYKYRMKKACGTGRCRGATCGCACKTMKRKKACKRCYCYYRTARGRCGTCRGATKAYCGAATTAATACAATGAGTGGAGGTGTAAAGTG
TCACCATCCACTCTAAACACTACTTCAACTCAGAKRAKMGTCMKTRCAMAGAKTYMKYATGAGKCGYMMKAMARCGYCAMYMMRTCCRRRGTCGATTATATCGAATGAGTGGAGGTGTAAAGTG
TCACCATCCACTCTAAACACTTGATGATCAGTARAYTKYGMAMRTRCGTYYKYAMCRTKRCKGGYTGCATKKRRRKAMRKRRGTRMCRAARGTATATCTATGGTATGAGTGGAGGTGTAAAGTG
TCACCATCCACTCTAAACACAAGTTCAAGTGCYTRAKYYTCYCGGATCCRMKMCAMYKRGYRCCRTTKTMTATKGYTMYAGRGMYGYTRRYRTGAATGTAACGAATGAGTGGAGGTGTAAAGTG
TCACCATCCACTCTAAACACATCATGATGACGMKGYRYKRGMRGMKACAYAMAKRYCYTYGCYMTCGGCTKAMMMMTMYRARYTAARMYMGGCAATAGTAACGAATGAGTGGAGGTGTAAAGTG
TCACCATCCACTCTAAACACTAGAAGTTCTGGGCGAKMMGMYTRKTAYCGGGGTARMYYCCGTKAKCARRGGYKKYTRRMCYMAMCGTKCYRCGTAAGAATTCTATGAGTGGAGGTGTAAAGTG
TCACCATCCACTCTAAACACTTCTACTACACCAARATTRRAYTRGAACGCKRYAKYAGARRGYARCAYKKTAKARKGAYKCRKYTTCATGRKCGTTACTATGGTATGAGTGGAGGTGTAAAGTG
TCACCATCCACTCTAAACACAACTTCTAGGTAGCGRTTACGRARCRKGRCAMRRTCCGCMAYGMCKKAGCTAGCKKMYRACYMKRACRAGCMTGAATATGTCCAATGAGTGGAGGTGTAAAGTG
TCACCATCCACTCTAAACACATGATGTTGCATAMAMMKMCACAGCTCRKGYMKKRMRRAMGGYRRMMYCKTCTGMRKAGAYGKCKTRMYCRGCAATAATGTCCAATGAGTGGAGGTGTAAAGTG
TCACCATCCACTCTAAACACTACAAGATCGTTRYTYRRTCTYYGYGAYYTAYKTTGRAKCKCCKGCCRYGYTYRACACYTKGTGTTMTRGTYCGTTATTGAGCTATGAGTGGAGGTGTAAAGTG
TCACCATCCACTCTAAACACTTGTACAACCAARTCGCRCCCTMGKCGCCCCGMGRYCYGYKACCGCTMKGYAGYCTTAAKCTKGMMGKAYTKTAATACAGAAGAATGAGTGGAGGTGTAAAGTG
TCACCATCCACTCTAAACACAAGAAGATGGAGACGGMKRATTGGYAAYCYMCYMCMMCRKRGMKYMGCGGTAGRYRCGCGCKYRCTRKRCKATGTTAGAGTTGTATGAGTGGAGGTGTAAAGTG
TCACCATCCACTCTAAACACATCTACAAGCTCKGAGGMGGMTRRYRYTYMGRAMAYKRAKKMRMGRGRCGMKTARGKKRRAMKYAYTYMMRCTGTAACTGTGCTATGAGTGGAGGTGTAAAGTG
TCACCATCCACTCTAAACACTAGTTCTACGACGAYRKTGCTKTKTRKKTTMYTMRRMTRCRGCTCAGGCGKTMGGTACMYKMCCTRGTGCKCCATATGAGTTGTATGAGTGGAGGTGTAAAGTG
TCACCATCCACTCTAAACACTTCATGTTCCTGTGYYRYCKRACKKGCMMYTRKTACRKMRAACMCCGYACAYTMYTMCATTARARTRKMTACCGAATCAGAAGAATGAGTGGAGGTGTAAAGTG
TCACCATCCACTCTAAACACATGAAGAAGCCAARAYAAMYGAKCTYTRMKCMRRRKCRCAYAGCGYRAATMTMGYYYMKRKRATCMGCGACYCGATTGTGACCAATGAGTGGAGGTGTAAAGTG
TCACCATCCACTCTAAACACTACATGTACGGARTYTRGTGTKAAKYGCTMCYGRAARTMYKAYATACYGGRAKRTMRTCGRATAYCTCCRYCACATTATATAGTATGAGTGGAGGTGTAAAGTG
TCACCATCCACTCTAAACACAAGATGTAGGCCMYMRACTTYTYTCRKAKKKRKCMCRYCMMGMTAMAYKTKKRKKCMAYAARYMKMYRMMKGACAATTAATCCTATGAGTGGAGGTGTAAAGTG
TCACCATCCACTCTAAACACATCTTCTTGCGGMAGATYYKKTGATMYCMCACMTYMCMCGCKYATTMRMRCKYGTYGTGYRATYMGRGGRCMGTATATAATCCTATGAGTGGAGGTGTAAAGTG
TCACCATCCACTCTAAACACTAGTACATCGCGKTMCATCRMAATCYCRYAARRMRTRYAYGKGYYYGGGRAKATTCCGGTRYTYACMCKKATGCTAATTAATGAATGAGTGGAGGTGTAAAGTG
TCACCATCCACTCTAAACACTTCAAGAACCGCAYGCKGCKCATMMCTKMYTTYGKTMRMMGTTRTTCYCCTMYGYTRGCYGGCYAYYAMGRKACTTACTATTGAATGAGTGGAGGTGTAAAGTG
TCACCATCCACTCTAAACACTTGAAGTGTAATACGTKMCYGYRYAKATYATGYRRGKTRRCRATATYKMGMTTATRYYTMRTYYTMYGCGAGACTAAGAATGCAATGAGTGGAGGTGTAAAGTG
TCACCATCCACTCTAAACACAAGTACTCATACGCCGRTKYYMCKGMATTTMGGTKCRTRTCKGMCTGYKAYAYTTKCTYYCTATKKKKRKRCGTTATCTATTGAATGAGTGGAGGTGTAAAGTG
TCACCATCCACTCTAAACACATCAAGTGAATGMTYMTKYRYKTKKRACYRYACAAKGCYRYRGMKGKRMMGYGCKKYRAMKGKGGGTYKGTRATATAATGTACTATGAGTGGAGGTGTAAAGTG
TCACCATCCACTCTAAACACTAGATGAGTTAGMTMTYMTKYMKRTKCKMRTRGTMGCAAGRGRTKYGGCAMAKKRKGRYRCATKKYGMYMGCACTTATTGATCAATGAGTGGAGGTGTAAAGTG
TCACCATCCACTCTAAACACTTCTTCACTATCRYGRTCKYMMAYTAMTKRYATGMYMCKGYCATATAMYGRKTYRMMMMYMRAKYKRMGKGAGCAATATGTACTATGAGTGGAGGTGTAAAGTG
TCACCATCCACTCTAAACACAACAAGTCATGAATTMRTYMARKMCCGACYTCAMMYTMTYTYKRKGGAACACYRKGCRGTRTGYKRCKKCYRATTATGAGTGGAATGAGTGGAGGTGTAAAGTG
TCACCATCCACTCTAAACACATGTACTGAACTCCKMTCTRCTCGYYMRTTAAKKYRCGCAACKYYRCCKYTRCKKMYRCYRRRMMKCRMATAACATTGTGAACTATGAGTGGAGGTGTAAAGTG
TCACCATCCACTCTAAACACTACTTCAGTTGTARGMYYARCTCKRTMTAMAYTCKRCTMYCMYYGAAYTGACCMCCKRCGRKATGTAAYKKKACAATCAGACGTATGAGTGGAGGTGTAAAGTG
TCACCATCCACTCTAAACACTTGATGACTACATAARCCYRCKGRKKARMMKYKYKYKKCRMAAKRKGYAMMTRACTYRGYKCYYTRMYKRARGTATACAGACGTATGAGTGGAGGTGTAAAGTG
TCACCATCCACTCTAAACACAAGTTCAGATCGGCTMAATKACYMGYCTCGYYTTMYKRCMTARRKCTCKMMCMTRMGRMYMKMYGAGRGYGCGCTAACTGTTCAATGAGTGGAGGTGTAAAGTG
TCACCATCCACTCTAAACACATCATGACAAGCTGTCMMCKKRYYRGTKKKRRGTAAYYTRAKRCRAMGKRCTRTKAMTATYKKKKRKAKTKCGCTTAGAGTGGAATGAGTGGAGGTGTAAAGTG
TCACCATCCACTCTAAACACTAGAAGTCTTCCKGYAYRYCYAGCKARCKKCYRAAKAARTCKRCKATRKKMMYACCYMYACATMTYCRMMGTTCATAATTACCAATGAGTGGAGGTGTAAAGTG
TCACCATCCACTCTAAACACTTCTACTGTAGGARTCKGGAMYYTTCCRYMKMMKTKYGGGMCRYCAMTKTMARRMRRTKYTGATTKGTMCCKCTAATATTACCAATGAGTGGAGGTGTAAAGTG
TCACCATCCACTCTAAACACAACTTCTGAGATRMKCMTKTGCTAGAYAGCYYKKYGKKYGATAMGRCYCCTYMRKTAMYCGGCRMACACGAYTTAATCATTAGAATGAGTGGAGGTGTAAAGTG
TCACCATCCACTCTAAACACATGATGTCACTARKGGMRYTYCRAATCCAYRCTRKMKKACCGMMTYKKTAARYKCCYYMMGTMRTYARGGAGTCTATGATATGTATGAGTGGAGGTGTAAAGTG
TCACCATCCACTCTAAACACTACAAGACTGAAMKKGYTYGRMARYYGCYAYMKRKMKYKAMCTCGMCTGTTYCRRKRYGAMTCRARRRRRRRCTTAACTTAGCTATGAGTGGAGGTGTAAAGTG
TCACCATCCACTCTAAACACTTGTACAGTCTTYGMYRCGMKGTKRMTCCTTTKGRTCATACCYGAAAGCRKCRTAGKKMTCMGKYYCMMTRCCCATACATTAGAATGAGTGGAGGTGTAAAGTG
TCACCATCCACTCTAAACACAAGAAGACAGTCMYAMGGCRKKKYRYTATKYCGRKYTTRMRARKAAGKKYKCGKGGMRGCRTKGCGRYTGYKTTAATTACAACAATGAGTGGAGGTGTAAAGTG
TCACCATCCACTCTAAACACATCTACAGACAGRKYCGCGGCMYKCRGMRRTCCCKAMRTATKTRRGTAKKKCYMRGYKYYARTAYAACCTTRTTATTATCACGAATGAGTGGAGGTGTAAAGTG
TCACCATCCACTCTAAACACTAGTTCTGTGTGRYAKAYGTGCRMGCRYRATMTRARTYTTAGGKATYAAAKRYKTMTTAKTTAGCGTGCKAATCTATAACTTCTATGAGTGGAGGTGTAAAGTG
TCACCATCCACTCTAAACACTTCATGTCTCACTMATAYRTTMAKKKTAYMAGCACTAYAKMYTTTRRRMYGYMATYMCGCGRYCKTKGKKYYCTTAATTCTGGTATGAGTGGAGGTGTAAAGTG
TCACCATCCACTCTAAACACAACTACACAGCATATCRMMMAYMTGATAGKRTRAGRTTYYTTGMAKACGYAYCYCTCRGCTTCKAMTYACTCCCATATACAACAATGAGTGGAGGTGTAAAGTG
TCACCATCCACTCTAAACACATGAAGAGACGTKMKTCMYTKGAAGTGGRYATGAACTTTYKTCKMTRKTRYKKRAGGYTARGKMCRMTRMRKTCATAGTCTCGAATGAGTGGAGGTGTAAAGTG
TCACCATCCACTCTAAACACTACATGTGTGCTMAKARAYKKCCRCGMRGTKAARGRRATGRKTYMAMRAMTGGGTMGMMYGGGRAGMARGAACTATTCACTACAATGAGTGGAGGTGTAAAGTG
TCACCATCCACTCTAAACACTTGTTCTCTCGACYGRRGARTRTCRGCRRAYTRYRRTMGYKRCKAKRKGCRGMRCMAGAGTAYTGCRCYKRMCTAATGTCTCGAATGAGTGGAGGTGTAAAGTG
TCACCATCCACTCTAAACACTAGTACACTGGCKRMYMRMCAYGMAMMTTYMATATGMGCGGTTYYCTAMCCMACGTAGCTYAGYKKRCRGTACCTATCTCAGGTATGAGTGGAGGTGTAAAGTG
TCACCATCCACTCTAAACACTTCAAGAGTCCGCKGKMRTAAYATCATGYCAMTTGKTAMGGTCYYAAAMRTTMYRRCYKKGRCCTRMCRKATAATAATCTTACAATGAGTGGAGGTGTAAAGTG
TCACCATCCACTCTAAACACAAGAACAGCATTKMTKGTYATYTRGMTRTCACYRMKKKMKKMKCYARCGYRCAARKMKRMGCKTGKCRYTRCAATTAAGTTCGAATGAGTGGAGGTGTAAAGTG
TCACCATCCACTCTAAACACATCTAGACCTAAGATGTGTCRCMYGTMAATAKKCGCGCKARRCKCCRYGMAYAYGAGCARCMYGGCYAACRAAGATATGTAGGTATGAGTGGAGGTGTAAAGTG
TCACCATCCACTCTAAACACTAGTTGTCGATATCYKRAYTYCTTRTMMRRRCACYKCKKMKGMTYMKTTACMCMTCMMCTGAYCACRRRTKYGAATTACTATCTATGAGTGGAGGTGTAAAGTG
TCACCATCCACTCTAAACACTTCATCTGGTATCGGRCRGCACTATGMAGAYRKGYYRYTKTMMGAKMKMTMYKCRKGCMCYTTTMCGMGAAGGGTATAGTTCGAATGAGTGGAGGTGTAAAGTG
TCACCATCCACTCTAAACACAACTTGTCCAACRKGMKRYKTYRKGKCTKKKMYTMKTGAKKTTYAMTCRKCTYRYYATYGTYRGACRKAAGAAGTATCCTAACAATGAGTGGAGGTGTAAAGTG
TCACCATCCACTCTAAACACATGATCTGCTTGCMCTYKTKYGACCMYAMKARRKKKRKARYGKGGYCGCTRAYRAKGYKKMCACRYKATRYAGATTACCTAACAATGAGTGGAGGTGTAAAGTG
TCACCATCCACTCTAAACACTACAACAGGAAGMMMRRGYTYMKARCCYRCTATCMKTYRMCMMTGKMATACCKMCTMAYCMCTTRTTRTCARGATAAGGTACGAATGAGTGGAGGTGTAAAGTG
TCACCATCCACTCTAAACACTTGTAGACGTTCGMMGCAMYMAGAGGGCYRCKMAMGYTMYTYYRMMAGRTMYKTAGKMGTMAMCCTKAKMGGAGTATTCCTAGAATGAGTGGAGGTGTAAAGTG
TCACCATCCACTCTAAACACAAGATCTCCAGAYTYTKTGCAYMGYKAAMKRMAMGAYKGGTYCCCTGMCRCAKTCMMATYKKAKAAATACYCGATTATCCTAGAATGAGTGGAGGTGTAAAGTG
TCACCATCCACTCTAAACACATCTTGTGCTCTRYAGMKTMYMGKMRTTAGYAYYRCYYMAGYATTYAMCRGYYTYMRKTYRMRMGCMKAGGCGGATAACCATGTATGAGTGGAGGTGTAAAGTG
TCACCATCCACTCTAAACACTAGTAGAGGAGTCAMKKRRYGGCCKYKTAGYTKKKYTGMAYTKMKMAKYYMMYKGTTAARMRTKAARMMMGRAATTAGGCACCAATGAGTGGAGGTGTAAAGTG
TCACCATCCACTCTAAACACTTCAACACGTCATKCGATRYGTYTAGKMMAKATAKKRCKRGTKTATYRRGMTARGAAGATKTMYCCCCTGCKAGATACGCTGCTATGAGTGGAGGTGTAAAGTG
TCACCATCCACTCTAAACACAACTAGAGCACGYMKGAKYGKAGCACKMMMTRAACYYRGRGCMYARCYMGAYGRRTTGYRAAKGCTRTMGYMGAATTGCCTTGTATGAGTGGAGGTGTAAAGTG
TCACCATCCACTCTAAACACATGAACACCTGCTGKCCRGYGCRMRRYKRAAYTYAMCARRTRYGRMKTKYYGARRCAAAGRAKGMMTRGTMYGGTATGGCACCAATGAGTGGAGGTGTAAAGTG
TCACCATCCACTCTAAACACTACATCTCGACCYAYMTTAYCGGKTARAGRRTAYKYMRGYTGATGATYKTCGMKGRKYAYMAMARMATMGACTATATTCAACGTATGAGTGGAGGTGTAAAGTG
TCACCATCCACTCTAAACACTTGTTGTGGTGGTRKYRARYYGCTTRMTYMMCTRGMCYYTTGRRCTTKGGATMYYAATMTTTKAKRMYCAMYTGAATACATGGAATGAGTGGAGGTGTAAAGTG
TCACCATCCACTCTAAACACAAGTAGTGCCATAMKMGMMMCGATTMKYARYTKRKRTGGCYARKCAAGKKRGMCRCGKMRRYMCGARTCCAMCAATAACATGGAATGAGTGGAGGTGTAAAGTG
TCACCATCCACTCTAAACACATCAACTCCGTAMCTCAKGAKKYYTYCTGCGMKTGCKKRMTCAACARTGYYRGKGYYGMMRCTMCYKRGGGTCGTTATCAACGTATGAGTGGAGGTGTAAAGTG
TCACCATCCACTCTAAACACTAGATCACGCAAKMYRYTGRRKCRTAYYTYYKKMRKYTTMTMYMTMCYTRGYRGKYRRMTTRTRKAMYGMYRTAATACGAATCAATGAGTGGAGGTGTAAAGTG
TCACCATCCACTCTAAACACATGTTGAGCGAGKTKMTRARKMMTRKMYRAMARRGRTKKTKAKRMCYTYMKRCGTRTTGKMCGYCYGYYYYTTGTTAGGATACTATGAGTGGAGGTGTAAAGTG
TCACCATCCACTCTAAACACTACTAGTGGCTGTMKKKTMMGCCKTARTGRGACCAMTGYMYTGTMCRRGACATRATMAGRCKTTYMCYMYRMTGTAACCATCGTATGAGTGGAGGTGTAAAGTG
TCACCATCCACTCTAAACACTTGAACTCGGACTGAGTTCTTRKGGACYRTKKGTKGTYGKGMGTYAMCMTTYKYTAKGCRGKKGYYRTMKTGCATATGGATACTATGAGTGGAGGTGTAAAGTG
TCACCATCCACTCTAAACACATCATCAGCGGTATRYCCKKGMYTRYCKGYRRMYMMKRCGRRCRYYRAAKGMARAKGKKMGCAMKYMYYRTGCGAATCGAATCAATGAGTGGAGGTGTAAAGTG
TCACCATCCACTCTAAACACTAGAACTGGCCTGKYMTGGCYGMRAYKMRCTYGKRRTCRYKMKMRRKTKAYYYRYRTYYMKTMCCRMKRYMACGATTGCAAGGAATGAGTGGAGGTGTAAAGTG
TCACCATCCACTCTAAACACAACAACTGCCGGAGAYYYRMGYCCGYKKMYGRCYTTMTYMGGGAGMRGKGGYKKTKMARYRMARCAAAYTKYTAATATGGTTGAATGAGTGGAGGTGTAAAGTG
TCACCATCCACTCTAAACACATGTAGTCCGCCAYYRTMGCMYATCYYMTGAGGAAGYKGGTTTTYAYRTTAATRMKKRGRRTYRTYAGTKAKTGTTAAGGAAGTATGAGTGGAGGTGTAAAGTG
TCACCATCCACTCTAAACACTACTTGACGCGCMCCGMGGRGTRARGGTMTYYCYAKYAAYATCMCRTRCRMACATYRYTYYYRCAYRKKRRKTGTAATCGACCTATGAGTGGAGGTGTAAAGTG
TCACCATCCACTCTAAACACATGTTCGTATTAKTGYCKGYMGKMGAMYYTKRMAAYCAKYKTRTACMKTYARAAKYCRAMCCGTKRYYYRTACATATAGGAAGTATGAGTGGAGGTGTAAAGTG
TCACCATCCACTCTAAACACAAGTACCTAATCYKYATMCKKARKRRKCARGGMKTYMATCKYRKRCAKGRKTKRGGTTAMCKKRRTMMKAMACGAATTGGTTGAATGAGTGGAGGTGTAAAGTG
TCACCATCCACTCTAAACACATCAAGCAATAGTAKCGKKYYTCKMMTMACKMGTYTAAAMKMYMCKGGTYGRATKYMTMRRACGGTTGMGYKCGATTACGTGCAATGAGTGGAGGTGTAAAGTG
TCACCATCCACTCTAAACACTAGATGGATATGRAKACRMYCMTKKCCRTAKMAKAYMKTRYCAMTKKRARACMCRRCGAMGTCGYKMAYCGRTATATCCGTCCTATGAGTGGAGGTGTAAAGTG
TCACCATCCACTCTAAACACAACAAGCTAACARRYRYMKMYCRMCYRRACYRMCMMCCAYAMCTTTCRAGTYAMGACMMTTKMMYMCYKGKKTGATTCGGATGAATGAGTGGAGGTGTAAAGTG
TCACCATCCACTCTAAACACATGTACCAATGTMTAMGTTKMTCAGYCTAGTACTTARTCTYAMGTTKGMMKKGRAAYGMACTAKGRGCTMCTTGAATGCGAGCAATGAGTGGAGGTGTAAAGTG
TCACCATCCACTCTAAACACTACTTCGATACTAYAAKRKTGMMMGCTYCRARYYRGKCYTTTMTTRCMTARRTKKAMKGGKMACRYGKMYCGCAATAGCGAGCAATGAGTGGAGGTGTAAAGTG
TCACCATCCACTCTAAACACATCATGGTATCCMTRMTAMARTRRRAAARRYMCTKYMYACMAMYMMTCTKTMYCCCKCTCYYGARTRRRGATCGTTACCGTCCTATGAGTGGAGGTGTAAAGTG
TCACCATCCACTCTAAACACTAGAAGCTTAGCGYCARKGMTKCCMKTMKKKMMTMGAMAGMYRGGMMYGMRMMRRKGCAGRKGTCYYYAKKRATATAACATTGTATGAGTGGAGGTGTAAAGTG
TCACCATCCACTCTAAACACTTCTACCATTCGCTRYKTRRKMYKKACMAAYRCGKTAACGACRYCRTKRGTKMMAGCMKYAKMYKCMCYCTKGCAATACATTGTATGAGTGGAGGTGTAAAGTG
TCACCATCCACTCTAAACACAACTTCCAACTTGYRTMKKAAYCKAMYYKRKMTKKGTCKYAGRCMYRAYMYGARRYYCKACMTACAACMACKATTATGGATCCAATGAGTGGAGGTGTAAAGTG
TCACCATCCACTCTAAACACATGATGCTAGAARKRRATTCCGKYYKGRMYARCAYTCTTAMAKRTCTTKTYRCCRYAGRRMMGGTGMACGCRACATTGCAATGTATGAGTGGAGGTGTAAAGTG
TCACCATCCACTCTAAACACTACAAGGTTCTACARYMGAAGTCMRCTYMYCAAYCCMACGRTRYAMRTGRTRTTRGCYMKRTAGGAMRAKYKACAATCGAAGCTATGAGTGGAGGTGTAAAGTG
TCACCATCCACTCTAAACACTTGTACGATGATGTGRTMCGTRRTMMGMYYARKCKRMMYRKGGCTCMAYMYKCCTATKTKCMRMKRMRYYTAGTATACGAAGCTATGAGTGGAGGTGTAAAGTG
TCACCATCCACTCTAAACACAAGAAGGTACACYGAMGRYTGAYACGYCYYRYRYRKAGRYGTMCRAMMMMCCYCGYRARACRRRGCMMTRKGGCTAACCATAGAATGAGTGGAGGTGTAAAGTG
TCACCATCCACTCTAAACACATCTACGAAGTGCTGRKTRTMYRCCGMMRYGKMMKCRMYTCGRAYMAYKTRGMKKMKCYARMGYGGCCAAKKGCTTAGGATCCAATGAGTGGAGGTGTAAAGTG
TCACCATCCACTCTAAACACTAGTTCCATCAGGRAKKAACMGAMTMMGTMGTMGTTAYRGGKAYYMTKYCKKMCMMKTYRTYYTTTTYRKMTATTATAGGACGAATGAGTGGAGGTGTAAAGTG
TCACCATCCACTCTAAACACTTCATGCTTGTCKGRYKMYTYMKYGMMRYYRCYMCYGRMKCKKYYRMGCGYTMATYMGMKAYKRMATYCTATACATTACGTTCTATGAGTGGAGGTGTAAAGTG
TCACCATCCACTCTAAACACAACTACGTACGACMTCAKTCYKKKTTKGAMKGTCTTAYGMCRMRGRAGYKARMMCMRYTAKATCMKRAMYKMACAATTGGTGGTATGAGTGGAGGTGTAAAGTG
TCACCATCCACTCTAAACACATGAAGGAAGCTGTRAGKGYRTCKARCAAAMGRTCGRYYGRYGGMGYTAKAAAKYRYMGCTMKKRKCRMGYKGTATATGGTGGTATGAGTGGAGGTGTAAAGTG
TCACCATCCACTCTAAACACTACATGCATCGTRAKYYAKAGRTAMGMTCKGYKRRCTGMMCGKYTYTCACMRYKKRMAGYYTARRGRATAYCGCTAATCGAACAATGAGTGGAGGTGTAAAGTG
TCACCATCCACTCTAAACACTTGTTCCTTGCATKMTRGYMYAGKRYKKTCCMAGKRMTCGGMRYTGAKGYAYKAMAMMKTTYMYKKTYYMCYGCTTAAGGACGAATGAGTGGAGGTGTAAAGTG
TCACCATCCACTCTAAACACAAGATGCAACCGRAGMTGMYGKCCRTMAMYYKMMCGCMMYGMKRMMGYKMYYMKGCTKYKGRKARKTCRRCRATATAGCGATCTATGAGTGGAGGTGTAAAGTG
TCACCATCCACTCTAAACACATCTTCCTAGGCGGCTCYGMTGARGYKRGTMYAYTGTMRMAGCYTRAYAAKGRTCTYYRRTGCYKYAKTCRCACTTACCGTACAATGAGTGGAGGTGTAAAGTG
TCACCATCCACTCTAAACACAAGAACGACTATTCMCTAKARTMMATCMMAMMMYMRAAMRKAKMKTGMKCCMMTMKACMATMGCYRTYRAAKGTTATCCGTACAATGAGTGGAGGTGTAAAGTG
TCACCATCCACTCTAAACACATCTAGGTCATARCTKTMRMATTRATRYYMYCAGMKYAYCKAARGATKTMRGMRGKGRYTKGRKCMTGYAGGGCAATGCGATCTATGAGTGGAGGTGTAAAGTG
TCACCATCCACTCTAAACACTAGTTGCTGTAAGYMRAKMRTMAYMRYCKYRARTTRRYCKCKCTRAACGAYTMMYKGKCCGTRMAYCATMYTGCATTCGGAGGTATGAGTGGAGGTGTAAAGTG
TCACCATCCACTCTAAACACTTCATCCAGATTATTKRGMCRYCGMMMYGGMKGAATAKKKKKYRYRYYAGYKAYAMGCYKKRCMKCRAYCYTTTAATTGTATGAATGAGTGGAGGTGTAAAGTG
TCACCATCCACTCTAAACACAACTTGCTCTTCYTYKKYRMKAAKMGRARTGCRRRKMGYCMCKKTKMACKKYMCGTCTTCCCRYGGTRTKMCTTATTACTAGCAATGAGTGGAGGTGTAAAGTG
TCACCATCCACTCTAAACACATGATCCACAAGTTKAYMAYYGAYTCYARGATGGRAMCRGTMRCMAGKMMAKYYRARYACRCMCRGCRYRGKTCTATAGTTAGTATGAGTGGAGGTGTAAAGTG
TCACCATCCACTCTAAACACTACAACGAGTTGKCRGGYACRYTCTYTKRTTCMAARYMRTGTTTGGKRCAKGGYTTAKYRGCTACGCRGATGCTTAATCTTCCTATGAGTGGAGGTGTAAAGTG
TCACCATCCACTCTAAACACTTGTAGGTGAACCTKTMTGYMCYAAKGAMKKGGYCKGTGAKRGCCKGMMKYRKGYKTRTTTATKCTCTYMGCCCATATGTATGAATGAGTGGAGGTGTAAAGTG
TCACCATCCACTCTAAACACAAGATCCTCTCAAKRTGTMMTYCCKYMAYKTRGTKRACTGKAMMKKMTTTRMRMRRKYGTCKRTAMYAKGKTTCATAGCTTGCAATGAGTGGAGGTGTAAAGTG
TCACCATCCACTCTAAACACATCTTGCACAGTMMYAAYKRATAKGKGYCYYRTYRMYCGCYKYGMRYGMGYMYRTTYGCATAYYKRTTTGAMCTAATGCTTGCAATGAGTGGAGGTGTAAAGTG
TCACCATCCACTCTAAACACTAGTAGGAGTCTATAYKGYCYCTATRCAAGCGKTTCTMYAYMKCTGCYTYMGMTYMKMTGRCTGYKAAMRRRCCTATCCTACCTATGAGTGGAGGTGTAAAGTG
TCACCATCCACTCTAAACACTTCAACGTGAGAYKYCGATAKATGCMMRACTKTYAMYGCAAMKKTATRAMRCTTCGRRAATRTAYRKRGYTGTCATAACCAGGAATGAGTGGAGGTGTAAAGTG
TCACCATCCACTCTAAACACAACTAGGACTGGGMMTYCMKMMGAGGRAATRRKKATTYYAATGRKTCRAARKMCKTKRTKTRAAAGMYYGARCTAATACCAGGAATGAGTGGAGGTGTAAAGTG
TCACCATCCACTCTAAACACATGAACGTCACCAYKTRGYGKKMTAAAYTRTAGTTGAMTTTGMKGKMTYGGRMCAGMGRMATRGRKYTGRCACCTATTCCTCGTATGAGTGGAGGTGTAAAGTG
TCACCATCCACTCTAAACACTACATCCTGTGCRRCMMKTAYKRKGAMYGCCGTGYAGTGYCGRKTMTTGKKMRTRYGMKGYGGGYKGRKCTKTTAATCGCTTCAATGAGTGGAGGTGTAAAGTG
TCACCATCCACTCTAAACACTTGTTGCAGACGMMRRRYKYCRRMAAKGTGRCCACKKCAKYARRTCAYRYMRCGYMMTKYRAKRMRRGYTCRTTATTGCCTGGAATGAGTGGAGGTGTAAAGTG
TCACCATCCACTCTAAACACAAGTAGCACGTTAYCAAGRGYKTTYGRTAMCCYKYKMAAYAGMAYMMRRKKAGMRKTGRTATTYRYMARRKKTCTATGGCAACTATGAGTGGAGGTGTAAAGTG
TCACCATCCACTCTAAACACATCAACCTCCAAKCKGGMRYRAYMYMMYRRCMTGRMMMCGYCYRYGRYAAGGAAMYGMKRCAKYACMTAKGTCCATACGCTTCAATGAGTGGAGGTGTAAAGTG
TCACCATCCACTCTAAACACTAGATCGTGGTAAGGCKRYTCAGMKYRTMMACRYYCKAMGMRACGCMKGCACTRKKCGYKRTYKCRAATKTAAGATATATGCGAATGAGTGGAGGTGTAAAGTG
TCACCATCCACTCTAAACACTTCTTGGAGCATKRAYARAATMKRYCMRRRRKMYCTYYTYAGYACGYTGMMKRTCMGMMCTRACTTYGCKKCGAATTATTGACAATGAGTGGAGGTGTAAAGTG
TCACCATCCACTCTAAACACAACATCGTCGACTRTMYAKMCGAKRKMYRTYMRACGTCRRTKAMMMATRGRMAMYKMKTYMYCGAGYRAATGGGTATAATCGGTATGAGTGGAGGTGTAAAGTG
TCACCATCCACTCTAAACACATGTTGGACCTGARMGTAKKMARKGGAGACYKCGKATYKYRMRTYRRMKTATKRTMAYAMAMTYRCGKGYKKAGTATCTTGTCTATGAGTGGAGGTGTAAAGTG
TCACCATCCACTCTAAACACTACTAGCAGGAGTGCKACMAKTMARKMMKKKCCMYKMKRCKTMCAMTKCGTAKRRYYYATCRRGAGCRKGCGGATTACTTGTCTATGAGTGGAGGTGTAAAGTG
TCACCATCCACTCTAAACACTTGAACCTGCTCYKRTTMKRGTARGMKYTCCKCYKRKRRCTGRRKRMAYTAKKCYAMKKAGKGGCCGGMCTCGGATAGTTCACAATGAGTGGAGGTGTAAAGTG
TCACCATCCACTCTAAACACAAGTTGGTCGGAKYYYYYTYYTGMCYARAGRKYYGATTGRTMGGKGTGKCKMMMCKMRATKKGYYTGAARYGGATTATTCCTGTATGAGTGGAGGTGTAAAGTG
TCACCATCCACTCTAAACACTTCTAGCTGCCAYMRGCMTCYCKCGTKCMGAAKYMKTKKYYGRGTMMTTTYCMYAKKKKKCGATRMTMCMKMGGATAATCGAGAATGAGTGGAGGTGTAAAGTG
TCACCATCCACTCTAAACACAACAACCACGCGYRMTGAAAARAMYYCGTGYCKYYYMKYATRCTGATATRYGCMYRTATGKGAMCTCMAGAYAATAACTCGTGTATGAGTGGAGGTGTAAAGTG
TCACCATCCACTCTAAACACATGTAGCTCCGCGAYCACRTTKGCACRKCKMMGCAYCCTCYMRCACGRYMKYTKYKGYCTTGMAARYGYYATAATTAGACGGCTATGAGTGGAGGTGTAAAGTG
TCACCATCCACTCTAAACACTACTTGGTGGCCKKKKMRMYGGAATKGRTYYGRATGYCRRRAGRGMTMYAMRAGAKKYGMMYMKMMKRAGAMGAATTGTCCAGAATGAGTGGAGGTGTAAAGTG
TCACCATCCACTCTAAACACTTGATCGAGCGGMMTRTCARTAARARKKCATYCGMTTTMTGRRMTCTMKKCCRTMCAKCRAYAMYGCYKRGMGGTATGACGGCTATGAGTGGAGGTGTAAAGTG
TCACCATCCACTCTAAACACATCTAGGCTAATRMAKGTYMMRKCACYMKKMAGYAYTCRTMYRKTRACTRCMAARCATGKGRTMGAYAYARMTGAATATACCGTATGAGTGGAGGTGTAAAGTG
TCACCATCCACTCTAAACACAACTTGCCTTAGMGYCGYGTKRAMCRTTMGRTRCGAKTCKTMYYMGAYMAKYCAGTCRRAAGCKYRYMKKTGCAATAATACCGTATGAGTGGAGGTGTAAAGTG
TCACCATCCACTCTAAACACATGATCCGTATCTRRKYYRYCKMGMARGTTTYMMARRTRCYTKCCKAGCKACACRRYRCGGTATKYGKMMYTTAATACAAGACTATGAGTGGAGGTGTAAAGTG
TCACCATCCACTCTAAACACTACAACGGATACTATGGAAGYTRMYYGKTCKACRARGATYKRTACCMYYRAYCTAYKGACKATAYACRTCGGTGTTAGAACTCAATGAGTGGAGGTGTAAAGTG
TCACCATCCACTCTAAACACTTGTAGGCAATGTGCKAYTTCAMTMGCTMCCTKGKMTYARYMGKRGMKCCCCYKRCCKGTRGMYGKTKACMTTGTAACTACGGAATGAGTGGAGGTGTAAAGTG
TCACCATCCACTCTAAACACATCTTGCGTACATCKMKKTGRTMRTGYGTKGRTACKTRGGGYTGKCRGRRAACMMTAKYYRRTYRAYAMKGTCATATGAACTCAATGAGTGGAGGTGTAAAGTG
TCACCATCCACTCTAAACACTTCAACGCAACTRATTMGYKRCAAGKAMRMAYYAAATMRRTYYKYTTCYAARRKGTTARRKCRAKMAMTTRTCGAATCAAGACTATGAGTGGAGGTGTAAAGTG
TCACCATCCACTCTAAACACATGAACGCTAGGTGACMYTATTGMYRGKRMTKCMMMRYMGKCRRRGACRKRMTYYCMGYAYTMYCAATMTYYCGATTGTAGCGTATGAGTGGAGGTGTAAAGTG
TCACCATCCACTCTAAACACTTGTTGCGAAGCGYYKKMMCYAMMMYMAAKCATMRCTGGMYTKGTGTGKGRKRRKGTATRRGRRAKCKRAKGTAATATAGCAGTATGAGTGGAGGTGTAAAGTG
TCACCATCCACTCTAAACACAAGTAGCGTGAARCYKAARTKYCKYCKKTGYKCMKKAKAAMKMGYRRKRKYMAGKMTYRAYYTRGCMAGYTGCATATAAGGTGAATGAGTGGAGGTGTAAAGTG
TCACCATCCACTCTAAACACTAGATCGCAGATTGAGGRTYRKTACKYKGKRCKGKRKMACCMRCCTYRTTCCRGTMRRRMAYKCMTGRRCYMCGAATTAGCAGTATGAGTGGAGGTGTAAAGTG
TCACCATCCACTCTAAACACAACATCGCTGTGKRRRAAATTRKTMYGRYKGAYYKCYTKTCYCCKKGAKARARYYKCGMMYYMMRAARTGGATATATCTGCGCAATGAGTGGAGGTGTAAAGTG
TCACCATCCACTCTAAACACTACTAGCGAGTCRMKRYTKYGYTGMATGGRKMGATYAAYKKRMRCYRYTRGGRCAAGCRMYYYMKTMTCARATGATTCAGGAGTATGAGTGGAGGTGTAAAGTG
TCACCATCCACTCTAAACACAAGTTGGCTGCTTGKMTRCRMRYMACYKKKKCKRGGRYYCTAKYMTMMAMKAGRCACCAATKAAATMARGYKTGAATGTGGCCTATGAGTGGAGGTGTAAAGTG
TCACCATCCACTCTAAACACATCATCGGTCGAMGYCYTMKTMCYGMMTCYRTYCTTCYCYKAAGCCKCMGTRARGCYCYMRKAKGCRMCRAACAATAGTGGCCTATGAGTGGAGGTGTAAAGTG
TCACCATCCACTCTAAACACTAGAACCGAGCAGGTRTYRCYMGKAMGTYTAMYRTKTTGKKMARYGAACGACTAGKYTMTGCTCCKMACRRYCGTAAGAGCTGAATGAGTGGAGGTGTAAAGTG
TCACCATCCACTCTAAACACTTCTAGCCACGTYACKAATACKRYRMKCMMRACYAGTGYGGATKYCRTTAKRKKYMRRGYAYGMYRARYRMGCGTTACTGCGCAATGAGTGGAGGTGTAAAGTG
TCACCATCCACTCTAAACACAACAACCGTGGCYYTATMTCRTYKKGAAMMRRYMMGYKMMACRRCRMRYKARYCMYYMGGMRCACKCMKTGMATATAATACAGAATGAGTGGAGGTGTAAAGTG
TCACCATCCACTCTAAACACATGTAGCCTCCGRMRYKGKGYYRKYMACMRARTTGTRGCKRGACAMYCMKCMGRCAAAGMTARMCYAACMMMACTTATTAGTGTATGAGTGGAGGTGTAAAGTG
TCACCATCCACTCTAAACACATGTTCGCGTATTGCKMYKKCCYKMKRYRARRKAGTRMYGATAMTRRKGGCCYTGGYRCYMTGMRCRKMAYAGCAATATACAGAATGAGTGGAGGTGTAAAGTG
TCACCATCCACTCTAAACACTTGAAGCGCTAARYTCKTTAGMATYGTKTRYAKGGYGTRGCYTGGATMYARCRYTTGCCGKAYYGTCCRGGMATTATGAACGCTATGAGTGGAGGTGTAAAGTG
TCACCATCCACTCTAAACACATCAAGCGGTTCMCMTMCTGCATARMMCYCGMATCYAMMYKGGAKCGRCKKRYGKMKATMYGGAGKATRTRRACATTGTAGAGAATGAGTGGAGGTGTAAAGTG
TCACCATCCACTCTAAACACTTCTTCGCCTTGRRMAYTMMYMRYAAYCKGKRYTGKGKYYMKRRYACAMMATYCGRCAYTGTYKYCKGRRMRACAATCAAGCCAATGAGTGGAGGTGTAAAGTG
TCACCATCCACTCTAAACACAACAAGCCGAGTKGKGMCCYAKMKMRRMGYAYCACKKMRTKMMAKTYKRKRRKCKMKAAGCCYYRTAATYMCGTATACAAGCCAATGAGTGGAGGTGTAAAGTG
TCACCATCCACTCTAAACACATGTACCGGTCAGMRAMCAYGRKKCTARKKMTMAKTCATYKMCRATGMCMMAAMRCRYMTCRAAYMKCGTRYGCTAACTACTGTATGAGTGGAGGTGTAAAGTG
TCACCATCCACTCTAAACACTACTTCGGCAGAGMRRATCCYCYKTKRTYYRGARMGRYCYMMCCTCKYATCGKRAYGYRTKKGYGGGYKCATGCTTAGAACGCTATGAGTGGAGGTGTAAAGTG
TCACCATCCACTCTAAACACTTGATGGCCTCTRKGYGYGKRMRTYKCTKARAMYYRRTKGRCYRCKYTRMAAGAGTRCTMMMKMMRRKGKRKACATTATGCACAATGAGTGGAGGTGTAAAGTG
TCACCATCCACTCTAAACACATCATGGCGTGGMGGRCGACCMTAKMGTYGKMYGYTTCTYTAGKKTCMGCAYYMRKTAGGMYTCRYAYGKCCACAATTAGCCGAATGAGTGGAGGTGTAAAGTG
TCACCATCCACTCTAAACACTTCTACCGCTGCCRRTRYAGTRRATKMYYRYYCTKTAGKMCGYKKCTAGAYKKGACGTRMAAKYCTMMGAGGGTATATAGCCGAATGAGTGGAGGTGTAAAGTG
TCACCATCCACTCTAAACACAACTTCCGGCAAGTMMGMTACGKRGTKCRCCGAAKYGCMKYKRCKGRYATGMGACCMATYYGMYTKARRGMTGCTAATTGGTCTATGAGTGGAGGTGTAAAGTG
TCACCATCCACTCTAAACACATGATGCCGGTTGMRMCMYTRGMGKGKRGYAMYTYRTRGTTCMKCRRMMYRCMGKGKRYCRCARKKTATCGRATATAGTGGACAATGAGTGGAGGTGTAAAGTG
TCACCATCCACTCTAAACACTTGTACGGCGTAGGTKKATKCMKYMKYKGCGAGRTKYCYYCCYRYGCTKMTKRCMTTMYGKYAMKAYAYTTKACTTACTGCTCTATGAGTGGAGGTGTAAAGTG
TCACCATCCACTCTAAACACAAGAAGGCGCTGTCAACKAAARRTCTRAYTRMCKCTYRRGKMGRTTYCKTKYTRAGKCRMKGRGCAKTKGMMACTAAGAGCGGTATGAGTGGAGGTGTAAAGTG
TCACCATCCACTCTAAACACTAGTTCCGCCTCTTGARYTTKCCRTRGAMCKKMTRMRAGYAMYRKMARRAMMYKMMCYCRTKAYGTKTKRKAGTTATCTGCTCTATGAGTGGAGGTGTAAAGTG
TCACCATCCACTCTAAACACAACTACGCGCCTMTTCKACMGTGACTMTMKKGMMTARMTGRGYYRGKRTMMGYTRYCRMAYYMCRCYTKACMGCAATGTGGACAATGAGTGGAGGTGTAAAGTG
TCACCATCCACTCTAAACACAAGATGCGGCGCYGRCCKYYMCCYGMAYYKRMRGYKAGGKCMAKKCTTKRRTKGMKYMYTRRMKRMCGGCYCGCATTCAGGCGAATGAGTGGAGGTGTAAAGTG
TCACCATCCACTCTAAACACTAGTCATATAATMMYKGARMTMAMRAMTGMYYKMRKAAKCYAKRAYGCMMGRTKCRKMAMTRYMTARKYTAKTTAATTATGAGTATGAGTGGAGGTGTAAAGTG
TCACCATCCACTCTAAACACTACAGTATTATCYTRTTCYAKKRAMACCGTCYRRKATGAYMMGCYMYYTGAACKKGMYCYCGAMCACRKTYCTTATTATTGCCTATGAGTGGAGGTGTAAAGTG
TCACCATCCACTCTAAACACATCTCATTATGAGMMTYAKMKMYAYRTMAYKYGCACRGKGTCKTAKKAACMMMYRYCKCTCATTKGRACTMATCTATAATCTGAATGAGTGGAGGTGTAAAGTG
TCACCATCCACTCTAAACACTAGTGAATTACAYRRATKCRATKMKRGYCMCTMCYTCYGMKYTGRGGKYGTACRCYARKYMRKTKGKAYAMKCCATATATGAGTATGAGTGGAGGTGTAAAGTG
TCACCATCCACTCTAAACACTTCAGTAATTGTMTYTAMMYYYKYCGMYAMAMCRYAKAKMYYTKMMTTTMMMYGGGRGARYRMYKRMAKCKCCTATTCATCAGTATGAGTGGAGGTGTAAAGTG
TCACCATCCACTCTAAACACAACTGAATAAGCKMACKTRYMKYAKGRAKKGARRKMGMARGGAKTCYACCKCGGMRTMTYYAMTAKTCAMCMCCTATCTTGGCAATGAGTGGAGGTGTAAAGTG
TCACCATCCACTCTAAACACTACACTTATAGGTKGKRTGYCYKRKRMRYAYCGKGYYAMTTCYKTKKCRGMRRGKATKKKKKRAYKTRKACYTCATAATCGCGTATGAGTGGAGGTGTAAAGTG
TCACCATCCACTCTAAACACAAGTGATTACTAAYGKRTTYYKGGGTTGYAMAAMCMGRMKAMGAGCKTTKGMCGKCTTCMRRATCMMGRMCRCTAATATCGCGTATGAGTGGAGGTGTAAAGTG
TCACCATCCACTCTAAACACATCAGTTAAGATACAAMRRGGRKMCAKMYRMKTRACGYTYTMRKCRCGYRYMMKRMRMACAGMMYAYMGRKTTTAATCACCACTATGAGTGGAGGTGTAAAGTG
TCACCATCCACTCTAAACACTAGACTAATCTTAKTTMGAAGYTTRKKAAMARCKTRYKGRYGYKCGMMYYATRCKGKARMGCKRYRYYCYCATCTATGACGTCAATGAGTGGAGGTGTAAAGTG
TCACCATCCACTCTAAACACTTCTCAATTGAAACARGTGTCYMKYGKMRTATMGAATYKRRCAMYTYRARMTCCMCKKCCKCYTKTRKYGRRCCATACACCACTATGAGTGGAGGTGTAAAGTG
TCACCATCCACTCTAAACACATGTCAATAGTCKYRCCKKAGAYCGKRYYTKGGTKKRAYMYRYYCYRCYCRARMAMCAGYGMKKCGCKAGACAGTATTCTCACTATGAGTGGAGGTGTAAAGTG
TCACCATCCACTCTAAACACTTGAGTTATGTGCTKMCKTRYYYRRRAGKMAACTTKAGMRKMGYYCCTAAYYRAATKAKTCCCAKCTYMMYAGATTATCTCACTATGAGTGGAGGTGTAAAGTG
TCACCATCCACTCTAAACACATCACTATAGCAGYCYTYCYCKTACTMMAKYTMATYYKGAYCARCAMTGRACKMRMYTKCAKYTYRMGRRCKGGATAACTGTCAATGAGTGGAGGTGTAAAGTG
TCACCATCCACTCTAAACACTTCTGATATGCTARKMKMMRRGMRMCCRYMCKRCMTCGRMMMMGRRATAGMMRRCRKYTCGRGGAMACMAKTAATAACCTGACTATGAGTGGAGGTGTAAAGTG
TCACCATCCACTCTAAACACTTGACTATTGGCTCCYRMTKKTAMGKGAATYGAMCGRKKCMYKAMARYKRRKGGTYCMGTGCTKGGCGAGYMAATTAGGTGCGTATGAGTGGAGGTGTAAAGTG
TCACCATCCACTCTAAACACAACACAATCTAACMCAARCTAGAKKCCGMGTYTMCGCMKGMCAYAKGGGMRGMYTKTMGKAYAAGTGCKTCKAGATACGTCGGAATGAGTGGAGGTGTAAAGTG
TCACCATCCACTCTAAACACATGTCTAACATTKRMGCTTTMTTTTKMCCCTAGKCCRRCGAMYACCKRMAYMGGAMGYAYTKMCGKRRGGGMGAATTGCTCTCAATGAGTGGAGGTGTAAAGTG
TCACCATCCACTCTAAACACTACTGTTAGTATGMKCYCGMGAKRAKYYKRKCKCMYAYCGGACCCRGMTKRAKAAMYTAGTCKYRRTMKAMAGGTATGGTGCGTATGAGTGGAGGTGTAAAGTG
TCACCATCCACTCTAAACACTTGAGATTGATAGTCGRMYCGMKKARYTRCKYTRAYKKYKGYYKYTKYGRGTKYGAGAGAGRGYCRRRMMYRAGATATGCGGCAATGAGTGGAGGTGTAAAGTG
TCACCATCCACTCTAAACACAAGTGTTACTTGGGRKTTYGYGTYRGCRCGYKARMMKCMTGCMYCYKMACCYMRGYMTGACCRRACCCKMTAGAATTACCGTGAATGAGTGGAGGTGTAAAGTG
TCACCATCCACTCTAAACACATCAGATTCAACYCKAARMGKYRGTAAYYMCRGMMTKYYCMRGKYTMCGMYAAKCYYKGCKKCTCYCCKMGRGATAAGGCGCCTATGAGTGGAGGTGTAAAGTG
TCACCATCCACTCTAAACACTAGACAATGTTCGATGTKAMMGCYTARMGGCGAMKTARACRRYRGYYGTCTYTAKRTTAKMCAGMTKMCCCATAATATGACTCTATGAGTGGAGGTGTAAAGTG
TCACCATCCACTCTAAACACTTCTCTAAGAAGTYMTKARTGGMRMGAARTMKTAYGATMKYMKKCGRTMRCTGRKTARTTACCATGCCKYYTTGTTAAGAGACAATGAGTGGAGGTGTAAAGTG
TCACCATCCACTCTAAACACAACAGATACTCTTCYMKTAKTKMMYAMYAKGCRYGKCAKGYAMRCTMCYTKRTCRKKKACCTKKKRTMAKMKTGTAATCAGCGAATGAGTGGAGGTGTAAAGTG
TCACCATCCACTCTAAACACTACTCTATGTCAGTYGARCRKKKARMCCYGTRAACGGAATAAAACRTAGTKYKYYKARRGKKYGKKAYRKKGCATATAGAGACAATGAGTGGAGGTGTAAAGTG
TCACCATCCACTCTAAACACAAGTCTATCTGCRRTGRACYMTTKACGRTMKCGCGGCRYKTGRARCYRYKYMYKAYAKGRTTMRCGKKTTAMCGAATTGACTCTATGAGTGGAGGTGTAAAGTG
TCACCATCCACTCTAAACACTAGAGATAGTGGYGMKKMCRKYMTARMYARMMMKKTYTGKTARCYCYTCAMRMKKTKACGGMMRCMYKCAMGCGATTACACGGTATGAGTGGAGGTGTAAAGTG
TCACCATCCACTCTAAACACATGACATACCATYTGGAYYKRMKYGAGTYRYRGTGKTAAMGCRKAMRGACMYGRYAAGAAACCMTYACCYCRTATATCCACCGAATGAGTGGAGGTGTAAAGTG
TCACCATCCACTCTAAACACTTGTGTATGCAATTMRAYTCGYKYMMTGTKMYARAAMCRTGGAARTAKMGTMRTGCTYAGAACCGTMAMCTGTGATTCGAGTCTATGAGTGGAGGTGTAAAGTG
TCACCATCCACTCTAAACACATCTGTATCCTCGKAAKTGMRRYATARRCMAKTYRGYRYYCMMYKAYMRMRGGTKGYYTCRYMKKTYRRAMRCGTAAGGACACAATGAGTGGAGGTGTAAAGTG
TCACCATCCACTCTAAACACTTCACATAGCTGGKKATCARCACKGCMARRRMTYYTKACYRCTTTCRAGGYKTTCYAMTCTMGAMTTMCTGYCGTTACCACCGAATGAGTGGAGGTGTAAAGTG
TCACCATCCACTCTAAACACAACTGTAACGGTATTRYTTGTCCKAYRMMKGACTMRRYYTRTKCYYRGRGRYMKMCRKCGAMMGMMAKYRYGTATATTCGGCCAATGAGTGGAGGTGTAAAGTG
TCACCATCCACTCTAAACACTTGTCTTAGCCTCKMKMAGKYCYCMMKYRKRAAATTGTGAGGRTGGAYCGTGTCKTCGYAYKACKRRYCTCMTGAATACGCGCTATGAGTGGAGGTGTAAAGTG
TCACCATCCACTCTAAACACAAGACATTCGCCKKRYMCMACKKGGYMMRKKMKKTTYTCMRMTARYRRGRGGYRMGCCGGARCTRRKGCMGGCAATAACGCGCTATGAGTGGAGGTGTAAAGTG
TCACCATCCACTCTAAACACATCTCTTACCGGRAGARAGCRCYKRARAKTARRMTMKTMAYKAMKRTTAMRRKCACTAYGAKKCYTYAAKGMCGTTATCGGCCAATGAGTGGAGGTGTAAAGTG
TCACCATCCACTCTAAACACTAGTGTAAGGCGAKGGAAMGCRMMCARRTMGARTYRRKRGRATAKGAMGKTYMTKGRMAATKMCGYGACKYYATTATAGAGCCTATGAGTGGAGGTGTAAAGTG
TCACCATCCACTCTAAACACTTCAGAATGCGCKTYGMCTMGRCYTKCKRGCCGYGRTYATRTYRACRYYYYKMRATCGGTTKTMKYRRTRGRACATTACACTGAATGAGTGGAGGTGTAAAGTG
TCACCATCCACTCTAAACACTACTGTTGATTAATKYCTTCAYAMKAAGKRYGMMMRGCGRKMTRYYGMKRYARYCTGRRTGAAKTARTKYGGACAATTGACGCAATGAGTGGAGGTGTAAAGTG
TCACCATCCACTCTAAACACAAGTGTTGTTACAACYRKGARMRRMRTGTMAAYYMMRYKGTCCYTRMMCTMCTCGAMYGRKYMYYTGTGCYTGTATATGACGCAATGAGTGGAGGTGTAAAGTG
TCACCATCCACTCTAAACACATCAGATCTATGKRMGKCGGYKYCKRCYAGKMGKMYRTGRTGGACYTARAMKRYRCTTTKCGMAYTGAYRRGGCTAATCAGAGTATGAGTGGAGGTGTAAAGTG
TCACCATCCACTCTAAACACTAGACAACATAGRKTMCRMGTGTGYGYKKCGKAGCYMKRATARARRCCAMMYAGGMYRTCMTKKCRAKRTTMGCTTAAGAGCCTATGAGTGGAGGTGTAAAGTG
TCACCATCCACTCTAAACACTTCTCTAGAATCYMKMCYTGKTMCYTMMGGCTKYAKAKMAAYMKRAYMAGYGRRMAYYYTRAKRRKYCGYYGATATAGCAGTGAATGAGTGGAGGTGTAAAGTG
TCACCATCCACTCTAAACACAACAGATGTTGAKRMGMMRCMGRCTCRKMTCTGAGYKCTCCRGGRRRGTKGTCYMTGMCGCTKYAGKKCYMKACTTACCACAGTATGAGTGGAGGTGTAAAGTG
TCACCATCCACTCTAAACACATGTGTTCTACTYCRGMAKCMCGGCKAYGACAATGACKCYAGMCAATTMYTKGKKAMTTYGYYMKMYCMCRAGTTATCCACAGTATGAGTGGAGGTGTAAAGTG
TCACCATCCACTCTAAACACTACTCTACATGTCGMTCAYRCKRTGMTTRCGKMTCKCAGATCYCRMTTKMYTGGTGYRCCRMACCTAYAGTRGCAATGCAGTGAATGAGTGGAGGTGTAAAGTG
TCACCATCCACTCTAAACACTTGACAAGAACAYMYTRYMTCTYRARKKKRMYMCYACTMAMYRRKTAMATATYGYKGGGMYMCKCAGKCYCCGCATTCGAGGCAATGAGTGGAGGTGTAAAGTG
TCACCATCCACTCTAAACACAAGTCTACTTCGGRKGGTRKYMMKMKCACKRYAMGTGGMGCGRYRGATRGYCGRTYTYACRCYCCKMCAMGTATATAACGCTCAATGAGTGGAGGTGTAAAGTG
TCACCATCCACTCTAAACACATCACAAGTAGCACRATARGYACAYMCGYGMCRCAARCRGYAYGCGYKKAYCYCMYCKYAATRYCRRCMRCTACTTATCGGACTATGAGTGGAGGTGTAAAGTG
TCACCATCCACTCTAAACACTAGAGATGATCCKTAYKACRRTAGGRYAYMRMRCKAAGTRCCKRMMGYCYRGTGCKTKYKRAGTTRYYTMRRGTTATTCGGACTATGAGTGGAGGTGTAAAGTG
TCACCATCCACTCTAAACACTTCTGTTCAAGGAKKMTYYYTRYMCGMRGTKAAMKGYMGTCYGAMTCGGYKRCYAYTKYKGAMMYKAGACCMGCAATACGCTCAATGAGTGGAGGTGTAAAGTG
TCACCATCCACTCTAAACACAACTCTTCTGATCKGTGGAMRCTKMCMCAKARGGAAMTYTMRYMGAGGAMATGATCMGGKYGCYTAYRGRGRACATTGCGGTCAATGAGTGGAGGTGTAAAGTG
TCACCATCCACTCTAAACACATGACATGTCTAMKMTTRATYKCAGGAMTRAACYKARYKRCACRAGKAATRAKYMRGCAAAKRRYKRYRYRCGCTAACCGCACTATGAGTGGAGGTGTAAAGTG
TCACCATCCACTCTAAACACTACAGAAGAGAAKKTMTCKMMRCAKTAGACRRCCARMTYCMRKYKTGYKRTRGATRACKRRCCAARMGGGRCTCATAACTGGCTATGAGTGGAGGTGTAAAGTG
TCACCATCCACTCTAAACACTTGTGTACACTTRGYCAATRYYTRGKYCACAYYCGRAGGGCGCCCRMMCGTGAAYYRMYCGAATTKAAKMYACTAATACTGGCTATGAGTGGAGGTGTAAAGTG
TCACCATCCACTCTAAACACAAGAGAAGTGTCYTYMMTRMAMKCKRMGACTAGCGAKGMMYAYRMGMGYYTTCCTYMCKGRTKKYGKKCGMMTTAATCGTCTGTATGAGTGGAGGTGTAAAGTG
TCACCATCCACTCTAAACACATCTGTACTCAGACYYKMMTKMKKYAMYKRACGKRCMGRKGCTKGARRTACYMGTGTTRMMTAACTMTKCTCTTATTGCTCGCTATGAGTGGAGGTGTAAAGTG
TCACCATCCACTCTAAACACTAGTCTTCAGTGMMCGYRTGYCGAMCCTYRAGGAKGKKACRTCTCCKAAYKCYYMTMATGKTKAMMMMGKKRTCTATGGTGAGAATGAGTGGAGGTGTAAAGTG
TCACCATCCACTCTAAACACTTCACATGACACGKYGCYKGCMKTMCKYYYKGRRCGCCKCYATKRGAAKYCAYCYKGRTCTCMRYMYAAKCYCTTAACCTGCCAATGAGTGGAGGTGTAAAGTG
TCACCATCCACTCTAAACACAACTGTAGTGCAMKTTKATMATKCTMMCAMYACCCKTYMAMAKTTAYAAARKCYKRTMGARRMYCCKGRAGACCATACGTCTGTATGAGTGGAGGTGTAAAGTG
TCACCATCCACTCTAAACACATGAGAACTCGTGTMRTGTRTCYTKMCRTTCYRCYRRGAYMTRMYAYACGGATGTATGYCRMMYAGCRRTMGTTAATTGCGTCTATGAGTGGAGGTGTAAAGTG
TCACCATCCACTCTAAACACTACACATCAGCTAMKACKMRRCKYCGMGMMMGGTATKTAMRTRARTMTCMAMYTKAARCCMAKAKYCKYAMTTCTATAGCCACAATGAGTGGAGGTGTAAAGTG
TCACCATCCACTCTAAACACTTGTCTTGACGAMYGCATMCTYGTTGAMKGCMGRAAKMGCMTMAACTYAMRMKKMRACCATTRTKAYATCKGCCATATGCGTCTATGAGTGGAGGTGTAAAGTG
TCACCATCCACTCTAAACACTAGTGTAGAGGCMMTAYATGRTGKGCYYYRATACCAGCGMMGAYMGCYACKCRGCKYRTMYAYCACRMCKAACTATTCGCCTCTATGAGTGGAGGTGTAAAGTG
TCACCATCCACTCTAAACACTTCAGAACACCGTMKMMMCCGRTATGRGTKAYKACCGTRMKTCRKYGKKTAARTAGRYATTMGTRTMCRCRMGATAACAATAGCATGAGTGGAGGTGTAAAGTG
TCACCATCCACTCTAAACACAAGAGTACGATTTCYGGCKMRCTKGCYTYTRYYCAKRMYYATRGMCYYGRTCCCAMRRTMRTRKKGAMKRRTGGATACTAAGCGATGAGTGGAGGTGTAAAGTG
TCACCATCCACTCTAAACACATCTGAAGGTAARKTRCRYTTACYKKTGYACRTAYMRYYRRYRRCYAMKMYMAMGAMKMAGYCAMGARGGRYAGTATATGACGCATGAGTGGAGGTGTAAAGTG
TCACCATCCACTCTAAACACTAGTCATGCATATGCGGRMKRMTKYGRCAMGAACTMRCCAMGKGAKAGCMKKMCGGYKKKTRYKRGTMYRMTGATAATAGAACCATGAGTGGAGGTGTAAAGTG
TCACCATCCACTCTAAACACTTCACTTCCTATAAKGARATAYRYTMMTTGKRAYTTCGMKAAMMRMGMCRGCTTMAMCCYRMKYRYYTAGAAGATTAATGACGCATGAGTGGAGGTGTAAAGTG
TCACCATCCACTCTAAACACAACTCATGGAACTGGYYMTCATRRKYRKATKGYRMTYRCKYYTCGRGKMMRKGTMYGGCYKCGRTKMMMAAAAATTACAGTACCATGAGTGGAGGTGTAAAGTG
TCACCATCCACTCTAAACACATGACTTCGTTGTCMGTMATRTYCTGAARTAAMCYYGTRCMRTYGCYAYGYKTYAGCTYAKKMRCRTGTGRTAATAAGTGTCGCATGAGTGGAGGTGTAAAGTG
TCACCATCCACTCTAAACACTACAGTACCAAGYRCCMKGKMMKCAAGTARMGYRAATMGRKTCMARMTRCMKRYATCMYTGMTAMTAGRTTYAGATAGAGATCGATGAGTGGAGGTGTAAAGTG
TCACCATCCACTCTAAACACTTGTGAAGCTTCRTAYGACRYCRGGAARRTTGGKRYYRTTCTRGAYGCYYKAGRAAGRCRKRGAMYKYYACAGGTATCAGTACCATGAGTGGAGGTGTAAAGTG
TCACCATCCACTCTAAACACAAGACTTGGAGAGKCRTTRMGATRMACGKTCGMMMTGRGCYCMYTYMGARAATAYKAKTMRTGCKRCARKCRTGATTAATAGCCATGAGTGGAGGTGTAAAGTG
TCACCATCCACTCTAAACACATCTCATCGTCTATTRACTKRACGKRKMKRTGAMTYRYGCCAAMCYMGCAMRTAYMTCKMCMKMYTTYKAARCGTAATATTCCGATGAGTGGAGGTGTAAAGTG
TCACCATCCACTCTAAACACTAGTGAACCAGTKTTGARMCGGRGRGYYCYMAAYRMYGTRGCGTRCGMGAYCGAGKRYACMRMCCCYMCAGTTAATAGATTGCCATGAGTGGAGGTGTAAAGTG
TCACCATCCACTCTAAACACTTCAGTAGCTCAKCARGRATRYATGTGKAGKTTCYAMCKRAMMMKCAGAKAMAGYAAAKYYRTGAYKRAMTGTGTAAGTTAAGGATGAGTGGAGGTGTAAAGTG
TCACCATCCACTCTAAACACAACTGAACGACGTARACGRKTKRCCGRRGCAMAYKKRGMCYAKCRYKRCKCTRTRARTMMTRKYCRKTKRTATGTTACATACCGATGAGTGGAGGTGTAAAGTG
TCACCATCCACTCTAAACACATGAGTAGGTGCMTCYYYYKYRCRCMRACGGKCMYGAACCKCCCAYGKYYKTCMRTCGMRAKKYRKTATAGACATATCATACCGATGAGTGGAGGTGTAAAGTG
TCACCATCCACTCTAAACACTACACTTGCACCACTMCGKRGMKCYYAMGRARTKTKMRYYCGTKYCGAKRGKYAMKGRKGGMKYCAMMRTMCCGAATGATTGCCATGAGTGGAGGTGTAAAGTG
TCACCATCCACTCTAAACACTTGTCATCCTGGGMAAAMKTYTGKMMRCYARCKAGKATRCYAACACYGMAMCTMAMYCTCTMAGYTRMRTARTGTTATACTCGGATGAGTGGAGGTGTAAAGTG
TCACCATCCACTCTAAACACAAGTGATCGCATCYYCYMTTRYAAYYMATTTRACAMGRYKCTRATMTRGAYMYMRAARRMMGGTRCMRKCYMCATATTACTCGGATGAGTGGAGGTGTAAAGTG
TCACCATCCACTCTAAACACTAGACTAGCCAAYMATAMKYKCAKYMAGARTKRYCTCGMCRAYYRTCTKTGKKRGRGMTTTGMCRKTGAKRCCGAATAACAGGCATGAGTGGAGGTGTAAAGTG
TCACCATCCACTCTAAACACTTCTCAACCGTTRCGRMCYCGTGKRKMYKYCAKMCACKMMGYYRYKTMGAATRMMRMAAMRCMTCRTKYTCMTATATGTCAACGATGAGTGGAGGTGTAAAGTG
TCACCATCCACTCTAAACACAACACTAGGCTCRCMAGMMRGKGTYRMKTTMRTRMYKAKGAYKAMGKATAGTGCAAARYTAGRRMGRTRMAMTGAATCTCTTCCATGAGTGGAGGTGTAAAGTG
TCACCATCCACTCTAAACACATGTCAACGGAGKGKGRCYRKYAYRMRRKRTKTTATGYMRRTMKYAARRMCGGYYRARYGRGCTYGGKMCYRTGATTGACTGGCATGAGTGGAGGTGTAAAGTG
TCACCATCCACTCTAAACACTTGAGTTGCGACYTTCRGKMACAMTYTTGRYTRTYRTYRKATYARYMKRAATYGMGMKYGTYYTARCKYARTCAATACTCTTCCATGAGTGGAGGTGTAAAGTG
TCACCATCCACTCTAAACACAAGTCAAGGCCAGCGMRMKAAMGCCRTMMMYKAMYTMKTTMTTTAMGATRRTRYMYTYCKCMKCCGTMKGGTCGTTAGTCAACGATGAGTGGAGGTGTAAAGTG
TCACCATCCACTCTAAACACTTCTGATGCGGAKTCYMKMCCRAGGGGYKYRTMRTRARYCTCKAYTKKTTAAYCMKCTCGYYATYGKCRGTKCGTAACACACGGATGAGTGGAGGTGTAAAGTG
TCACCATCCACTCTAAACACAACAGTTCGCGGACCMCCTRGGCKYKCYTAKRRKCTKYTCCGYTAKYAGYTTYCCAGRRYMAAGCKAAGKCGACTAATATTACCATGAGTGGAGGTGTAAAGTG
TCACCATCCACTCTAAACACTACTCAAGCCGCAACKTGRKCYYMCKKRTAYYGTTGKCRMRYYGTRMMRAMACCCTCYKYAGGAARYTYTYGGCATTAATATCGATGAGTGGAGGTGTAAAGTG
TCACCATCCACTCTAAACACTTGACTACCGCGYMTYYYACAYMGRYKRCMKCAKMMTCCRRAATGGTTKTCKKCYCGCKCTMCYARYCCYGTATTATCATAACCATGAGTGGAGGTGTAAAGTG
TCACCATCCACTCTAAACACAACACAGTTAATKMAACACAMKAYGARYAAAKYCRRCYTKKGCCKAGMATYYCRMGTYKYGAAMGRRATGAGGCTTACATAACCATGAGTGGAGGTGTAAAGTG
TCACCATCCACTCTAAACACAAGTGTCATATCRRGCTGRGGMGMGRGRRAMARRRYKGYCGCAKYYGRKCMKTAMCYCCTRRGKKYYGMGCRGCTAAGTTACGCATGAGTGGAGGTGTAAAGTG
TCACCATCCACTCTAAACACTAGACAGTAATGKTYYGCYYGTRKKAKCKMYGGCYGACARGMGCKYYTCTACTCRGGMYCGCKGAMMYMRKCATTATTACTAGCATGAGTGGAGGTGTAAAGTG
TCACCATCCACTCTAAACACTTCTCTGAATACYCCCRAMTYYGKGGTYMKAYMGCYGYACAMAACTMRMGYGGAGRTCGTMRTMYAGKARGTACAATAACATGGATGAGTGGAGGTGTAAAGTG
TCACCATCCACTCTAAACACAACAGACATACAGKRYKMKGMAKYARMYARMTKKGRGMRMRMKYGRCKGMGTATRRCYMKATYTKMRTCGAMGCTTATACTAGCATGAGTGGAGGTGTAAAGTG
TCACCATCCACTCTAAACACTACTCTGTAACTCRKTKYYMAAGKMKCTKAGCGARCAAKRRATRTGGCKATKYCGATRTRYTGKMKMCRTGYATATACTCTGCGATGAGTGGAGGTGTAAAGTG
TCACCATCCACTCTAAACACTTGACAGAATGAKGKCCTAYMGRKMMACCTKAGGRRYYMMKMKTKAYGMCGTTKTYRMMCTKYTTMAGGGMTACTAACACAAGCATGAGTGGAGGTGTAAAGTG
TCACCATCCACTCTAAACACAAGTCTGTTAGGCRTRGMCRTYCRGAYGCAKKTAACCRARTTRAACRTGCATAKAMKKRMRTATKCGRAYARGCATTGACTTGGATGAGTGGAGGTGTAAAGTG
TCACCATCCACTCTAAACACATCACAGATTCCYTGKGYACRMGCKGMRGKGGKCMCYCGYYTGYTYCGCMTRCAGAKGKKATCKTKMMCRAAGCAATCTCTGCGATGAGTGGAGGTGTAAAGTG
TCACCATCCACTCTAAACACTTCTGTCTATCGMCYTKCTGCGYTARKKTRTARTGRARTMMATGCMMGMMKAYMKGGAAGGKTKKMARARKCTCATACTAATCCATGAGTGGAGGTGTAAAGTG
TCACCATCCACTCTAAACACAACTCTCTTCTTMAMARMYTYAMTMACRMACMMAKMAAGATRAYGTYMRCRCRYYKKYGKGKRAMMCYKCYACTAATCTAATCCATGAGTGGAGGTGTAAAGTG
TCACCATCCACTCTAAACACATGACACATGAAAMCCYMRAARRGTTMRAKGRMTRGRYGAKMMYKYAATMAGTMYGGYRYMARKCCTGRRMKCCTATGTATACGATGAGTGGAGGTGTAAAGTG
TCACCATCCACTCTAAACACTACAGAGAACTAMMTKMKTMGYAKRKRAMRYRMGRCTTKRRCAMAMGGYKARGRKTKMGTKKMAMKACCKAGTCATATTGTTGCATGAGTGGAGGTGTAAAGTG
TCACCATCCACTCTAAACACTTGTGTGTAGATRCCCGRTAMMTGAMTACRRGACAGAKGCYCYGTMKMCKMGYKGGAMGMGKAGKMKMACKGCTATTAAGTGCCATGAGTGGAGGTGTAAAGTG
TCACCATCCACTCTAAACACAAGAGAGATCACTAGATYYCRAMAYRAMAAMRRKACAKKTGTCKTRMMYTTRGRKKKTRCTCGRYCARGAMYCCTATATGAAGGATGAGTGGAGGTGTAAAGTG
TCACCATCCACTCTAAACACATCTGTGTTGTGYKACKCAYKRRTTKKAYGYCTGTRTAMTATMKYRYAYYKGRRCRRYTGMGGKARCGYACTTTATTCTGATGCATGAGTGGAGGTGTAAAGTG
TCACCATCCACTCTAAACACTAGTCTCTACAGCGKARAGCCTARYYMKTMGMCYKRMKTCCTCKGTKTRYGGKCTRCRRMYMKYYMMGGGMCTTAATGAGAGCCATGAGTGGAGGTGTAAAGTG
TCACCATCCACTCTAAACACTTCACACAAGTCGKMKARTAGYAARRMKRTATACRTKGMAGYTGRACTKATTKGMMATKCMCCMKMYGMACYTCTATCAGTCCGATGAGTGGAGGTGTAAAGTG
TCACCATCCACTCTAAACACAACTGTGATCGATKTTTCTYMGGGRCRRGMRCRAKAGMYAGMYGRRAKATMKARKTGRCCMGYMCAKYCATACTTAAGTGTAGGATGAGTGGAGGTGTAAAGTG
TCACCATCCACTCTAAACACATGAGAGTTGCTRMCKYAARTGTRAGRAGCKTRRGKCRCTGRARTKYAGGKMGAAKMCMCCTMKCCAYKYRRCCATAGAGAGCCATGAGTGGAGGTGTAAAGTG
TCACCATCCACTCTAAACACTACACACTACGTGKYAATMKMMTCCGTTYGGGKTTMKGGYYKMGYRCKAYAKTRKAGRKMMYYKMTRYTAYAAGTATACAAGCCATGAGTGGAGGTGTAAAGTG
TCACCATCCACTCTAAACACTTGTCTCAAGCAMRAGMMYMMKTTAACTKYATKCGMYTCYKKYAKRCGMCTTKGMAKCRRCTTYATATGCRMGATAATGAATGCATGAGTGGAGGTGTAAAGTG
TCACCATCCACTCTAAACACAAGACACTTCCGACAGKTCARGKTMAGKGCKRAKAMGARAMYMGRCTKTMCMMCMARMMYKKTGAAMYGMAKGATTAACAAGCCATGAGTGGAGGTGTAAAGTG
TCACCATCCACTCTAAACACATCTCTCATGGCGTTGTTTMRAKAAMATKTGYRKRCTGKYMMTGGMKTAATCTYRGTYGATMYCGCYKKTCCGGATATCATCCGATGAGTGGAGGTGTAAAGTG
TCACCATCCACTCTAAACACAAGAGTGTGTATRKGAMTYGMGRYRCACTKRCMTYYYCAAYATMKCKAMRCCACKCKCRMAMTMMMKAKRCCAATTACGATTGCATGAGTGGAGGTGTAAAGTG
TCACCATCCACTCTAAACACATCTGAGAGATAKYRTRKMAKGGYYTACKRGYCAYCAYKKKACYRKCKCKRYGMTMYGKYAGCACKYATCMTAATAAGCATGCCATGAGTGGAGGTGTAAAGTG
TCACCATCCACTCTAAACACTAGTCACACTAAATMAAGTTRCCAYMAKYACMKCTCYGYGYTRYCARMTTYARRCTAARGRRYKRYARYCCKGAATTCCAACCGATGAGTGGAGGTGTAAAGTG
TCACCATCCACTCTAAACACTTCACTCTCATTRMGMKRGTGGTRYCRRRAMYCMGCMKGCKAKKCMMAMATKMKCKGAKYMRCCYACAKGMCGGTATCGATTGCATGAGTGGAGGTGTAAAGTG
TCACCATCCACTCTAAACACAACTCACAGTTCARMARMCAMKMRGRCMRAYTTKKCAMKCGGKGGCRKKTYRRRTATYGTAATCCGCAKRCKAATTATGGATCCATGAGTGGAGGTGTAAAGTG
TCACCATCCACTCTAAACACATGACTCTGAAGAMYCYMCMYMRRCRTCKTYTYYTMATKACCMTMGMTKTRKTYYTARRRGMTMMCYRGRRAAGATAAGGTACGATGAGTGGAGGTGTAAAGTG
TCACCATCCACTCTAAACACTACAGTGTCTTGYAGTRTGYCRMRTRAKYATTYGCRARMRRATATGARYAYMMGGCKYGGAKAMKTKGAGKTGGTATTGGATCCATGAGTGGAGGTGTAAAGTG
TCACCATCCACTCTAAACACTTGTGAGACAACMYAKMYMYYYMKCRYGYRGAKCKAATCRCARMCGTKRYGYRKKMCYRTRMMGARTCGKTAAGTATGCGTGGCATGAGTGGAGGTGTAAAGTG
TCACCATCCACTCTAAACACAAGACTCAGTCAKMMMMTMAGCARYRAAAMYCRMTGAYCCRMAYATYRMTCMGTYKAYGMKCRCMYCAYYGRGATAACGGTTCCATGAGTGGAGGTGTAAAGTG
TCACCATCCACTCTAAACACATCTCACTGAGTAGTGMKYRAYMAARATKMTKCRAMCTRKGCTCRYAARMMGMGRTRGGGMGTAAMKACKCKGATTAGCGTGGCATGAGTGGAGGTGTAAAGTG
TCACCATCCACTCTAAACACTAGTGAGTCTCTACKYAMGCMYMYMKKKYCKTTRRCRMCRKGRMCKKTACCMRGCYTMMACYKAYTACCGAYGGATACCGACGGATGAGTGGAGGTGTAAAGTG
TCACCATCCACTCTAAACACTTCAGTGACAGAMAAYRYAARARMGKMAKCGMAYKYAGMRMYRRTMMKKMARGTGTYCCKGCKTCMTRCTYTTGTTATGTTGCGATGAGTGGAGGTGTAAAGTG
TCACCATCCACTCTAAACACAACTGAGTGTGGTCGTTKAGKMKTKYKCMYACTYYTKATCYYYKGCMCRAYMMKGCTGATCMAKGRGCTGCTCATATTGTTGCGATGAGTGGAGGTGTAAAGTG
TCACCATCCACTCTAAACACATGAGTGAGACCGRYCAGYRKRGKTYGKGTYGYKCMGMRKMKTYMMYKRYRRMYCRMTGYKGMGKTTYCCCGTATATGCTATGGATGAGTGGAGGTGTAAAGTG
TCACCATCCACTCTAAACACTACACTCACTGCKTGYGMKRRMCGAMTKCGKTAYMCKGTRCGKAAKMCRCRGRKRMAMCCRMRRYTYKMRYATGAATCCTTAGCATGAGTGGAGGTGTAAAGTG
TCACCATCCACTCTAAACACTTGTCACTCACGMTCYKMMMMCGMRGTCCTRACGMGMGCGGKRAYRMCTGCAAMKGCTKGTKYGYCAKAYGYCAATACCTTAGCATGAGTGGAGGTGTAAAGTG
TCACCATCCACTCTAAACACAAGTGACTGGTTCMRKYRAARTATTYATKTMKMKMKCMGGYRCGGCGTYCTCRYGAMCMAARKGGYMKTCRTCGTTAGCTATGGATGAGTGGAGGTGTAAAGTG
TCACCATCCACTCTAAACACATCAGTCAGCAAYGTRMYMTKRMCMCYMAMAAKMTGGGGTKGKTRYYCKARRKTTRCKAMCCYYKYAYCRKGCGTAACGTAGCGATGAGTGGAGGTGTAAAGTG
TCACCATCCACTCTAAACACTAGACTGACGTAGKGAMCYTGYYGMTTARMCCMYCYRKYRAKGYMGMYRMMCCCTRAMCCTAACCGAGATGATATATACCTTCGATGAGTGGAGGTGTAAAGTG
TCACCATCCACTCTAAACACTTCTCAGTCCATKKMARMGMKAAKMTYCRGAMRTYKTTCTRGRRMCCGKCRGGKKMMCGTRGTMGARCGRAKTGAATTCCAACCATGAGTGGAGGTGTAAAGTG
TCACCATCCACTCTAAACACAACACTGAGGACGMAAMACMKYMACRYKMGCGGACRYTCTCRRAKMAGYTAKTKRGRCCRACATKYKGTKRTTGATTAGCACGCATGAGTGGAGGTGTAAAGTG
TCACCATCCACTCTAAACACATGTCAGTGCTGACGRKACGRCYKTARGRTTYGAGYRCMGKRRGGAYGKMGCKGMKCRAKMRMMGGMYRCMKCAATATCCAACCATGAGTGGAGGTGTAAAGTG
TCACCATCCACTCTAAACACTACTGACTCGAGCAGKGGAATTKTKRAMRGMGGRCCAKYCAMTMGTGTAKGCCKMKTYRYTYCCMMMCRYYGCGTTAACCTTCGATGAGTGGAGGTGTAAAGTG
TCACCATCCACTCTAAACACTTGAGTCACCTCMTTYAAMTGMRGCYRKGMRRAGTRRRMMTYMAGMGGRKCCKMCTKCCMAGAAAGYAKTKGTAATAGGCTCGCATGAGTGGAGGTGTAAAGTG
TCACCATCCACTCTAAACACATCACTGTGCCTCTGCMTMGAACGGCYKMRYYRKMMMMRTAYAKATYYYATRTKCKKTMYAKYKGTYKTMAYTGTAAGCCATCGATGAGTGGAGGTGTAAAGTG
TCACCATCCACTCTAAACACTAGAGTCTCGGTATMACYTRGYYAYGTMCGMMTTAKARKYTGRMYCKRMMCAAYKACYYAKRGMCGRARYAMCGAATGGCTCGCATGAGTGGAGGTGTAAAGTG
TCACCATCCACTCTAAACACAACAGTCTGGCGAATYMGAKAGATTYTYMRARGAMCRRRCMTRGRKMGGRGRTRCMGTAGGMGGYAGARKTAACAATAGTAACGATGAGTGGAGGTGTAAAGTG
TCACCATCCACTCTAAACACATGTGACAGCGCYKGAMMGGGRGATMGMCYMYCCTKYYGCRACARCKYKKMMRMYGRTTTARYAKAKGTKTMGTATAAGTAACGATGAGTGGAGGTGTAAAGTG
TCACCATCCACTCTAAACACTACTCAGACGCCMRRTCYMTGMTGTMGTCMATTAKYRCCTTRCMCKGRYYGTATMMMRAATKTTKTKRACCTATATACCTTCGGATGAGTGGAGGTGTAAAGTG
TCACCATCCACTCTAAACACTTGACTGTCCGGKRYACCAMGAMAMYRACTRKRYATGARKKYMGCTTRCKKYKTATCGYRAYRGGKRAMCYKACTAACGTATCCATGAGTGGAGGTGTAAAGTG
TCACCATCCACTCTAAACACAAGAGTGCATTAMCAYTCRKCKMKAYMRATRAYMKMYRKARKTKRGGMTAKKTTYAARGRGATGCCYCMRAYACTTAGCTAGGCATGAGTGGAGGTGTAAAGTG
TCACCATCCACTCTAAACACAACTCACGATAGTTTRCMKMMMGMTAAGGTCYGACCKYMYCCRTKAATRMKAMCTMRACTGCACKRMMMKKYGTTATGCTAGGCATGAGTGGAGGTGTAAAGTG
TCACCATCCACTCTAAACACATGACTCCAATCKCAYRCMARCMTGKYMYCAKCACKCRKRTRTYMGCKMYYYKRMCRCKYKMRRTARCGTATGCATTGGTTACGATGAGTGGAGGTGTAAAGTG
TCACCATCCACTCTAAACACTACAGTGCTTACYGMTGKGMAKTAYKTGYMATGRCCGKTTYCYATAKMYRGTRRCGKGAYMMKCRKCMCTMGGCAATCCTTCGGATGAGTGGAGGTGTAAAGTG
TCACCATCCACTCTAAACACTTGTGAGGTATGMMCCYMKAMKRCGTYAMATRRAYAKYAAKCAMMGAAAAYMMAKMCYAAATGKGKYRAKTGATATATCCACCGATGAGTGGAGGTGTAAAGTG
TCACCATCCACTCTAAACACAAGACTCGATGTCGKCKTMTGGRKAKKGKMCGYMRGKGGCKYTKTGCMYRTMCMCRYYCCGCRARKRKYYGAACTAATGCTTGCATGAGTGGAGGTGTAAAGTG
TCACCATCCACTCTAAACACATCTCACCAACAYMAKCGMAKRTACMMRYRMMRCCCYAAMKRYMKMGCRRMAMKRMYGYKCMYCMTGMRMYKACTTAACCTGCCATGAGTGGAGGTGTAAAGTG
TCACCATCCACTCTAAACACTAGTGAGCTTGAGAYTMYGTKYTKCKCKRATARCTKAGTGKCMGAGKATRAMMMYYGCARAARRATYKGYKRGTTATACCTGCCATGAGTGGAGGTGTAAAGTG
TCACCATCCACTCTAAACACTTCAGTGGTACTAYTGAMTTRTMKGAGGYGYGYTGYAMRYMCRAGMCCMCTYMGGCYCTMGCMRAKRATCYCGCATTAGCAAGGATGAGTGGAGGTGTAAAGTG
TCACCATCCACTCTAAACACAACTGAGCATCCKYAYYMKKRKMATRKKAYYYRGYCKAMACMMRYGAKRGGKCKAARGGMMTGCCARGTCTGGCAATTCCACCGATGAGTGGAGGTGTAAAGTG
TCACCATCCACTCTAAACACATGAGTGGAAGGYYRRRTCKMYAGCAKCTCCAYMYTGTYTYKTYAYTCKRGKYARRTYCMTACCGRYCKRMTATTATCGCATGCATGAGTGGAGGTGTAAAGTG
TCACCATCCACTCTAAACACTACACTCGTTCGYTARGCMMTKTRYARKAGCCKAYKMTYKAGCRMKATAGRRGKAGKMKCYGTRYGGRMTATACAATGGCTAGGATGAGTGGAGGTGTAAAGTG
TCACCATCCACTCTAAACACTTGTCACCTAGCCYCYRAAYCCGTCMGRCCGMCTAATCTMRMAGKRRKCCTKYARYTTACGMCTGGCKYAYYGTATAGGCTAGGATGAGTGGAGGTGTAAAGTG
TCACCATCCACTCTAAACACAAGTGACCAGAARAATTRMKAGMKMCCMARTRTKRAKTCYCRRCGTMAACTRCYRCACYCKMKYTCGKAMMCGCTTACGCATGCATGAGTGGAGGTGTAAAGTG
TCACCATCCACTCTAAACACATCAGTCGACTTRAGCGCAGATAMGCCRCGRGCAYRRMACRYYATMATRYGKRTMKMRTMTAKMKGCCAGAKGCTAAGCCAGCCATGAGTGGAGGTGTAAAGTG
TCACCATCCACTCTAAACACTAGACTGGTGATCTAKTMCTKKGGKCMGKMRTGMARGAAAKCGYCMTKGRACYTMYRGCGTKMMMTKGTGTTTCATATCATACCATGAGTGGAGGTGTAAAGTG
TCACCATCCACTCTAAACACTTCTCAGCTCTAGMAKMGARKKGAMMKYMGTARCAACAMYKKACKMYYYTGTRTARTCCKYKYAYRTYCKKACTAATTCATACCATGAGTGGAGGTGTAAAGTG
TCACCATCCACTCTAAACACAACACTGGAGTGGRKMAYTTAYAYCRAGCYRCRTTTKYARYYGKKYTMRYCYATAAYGRTTMTRKYTYACMGCTATTAGATCGCATGAGTGGAGGTGTAAAGTG
TCACCATCCACTCTAAACACATGTCAGCACACRKCAGARAYTKKRKRYGGACRMYTRGAGCCKGYARRGCACTTKKYCAGCTGAGCTGYARYCCTATACAATCGATGAGTGGAGGTGTAAAGTG
TCACCATCCACTCTAAACACTACTGACCTGTCYRKMYMRMRKATYTMCMGCYRRYMGMKGTKKTTTTTAGKCMMCCTTTRTGKKMAATCGARTTAATGGAACGCATGAGTGGAGGTGTAAAGTG
TCACCATCCACTCTAAACACTTGAGTCGTCAGRCTRTRRKKTCCTMYMKGCMARKGRKYGRKKAKRMARGYMYGKCMRGYKMYGYCYKRMYYCTTAAGCATTCGATGAGTGGAGGTGTAAAGTG
TCACCATCCACTCTAAACACAAGTCAGGAGCTYCAGKMGCKRGAATCMMKMKRRKYATCAAAMMKGRAYKARGRTYACRKYAGMCTYRKGKYCCATAGGAACGCATGAGTGGAGGTGTAAAGTG
TCACCATCCACTCTAAACACATCACTGCACGAATTYYYRYRYTKTCRTAKAGMYMTAMCTMYYMTTGARGKKKMACGRCCRCGAARKCAGGGTCTATTGGAGCGATGAGTGGAGGTGTAAAGTG
TCACCATCCACTCTAAACACTAGAGTCCTGCAAARATKATGCRMRCKCMACARKRYAKGTTMRRAMTKRCGMTCAGCYMKRATKRKRGTCATTCATACCGAAGCATGAGTGGAGGTGTAAAGTG
TCACCATCCACTCTAAACACTTCTGACGTCGTAKMKMTGGGTMMAMYGMRYMTAYCGRKCMMKRRRKRKYCTMMTTCGYRTGGKTGRKTAMKCTAATCCGAAGCATGAGTGGAGGTGTAAAGTG
TCACCATCCACTCTAAACACAACAGTCCAGGCACTYKAGAYGYYGMAMAMYRACKCYARAGTMMAKKMYKGCAARCRTTMMRCGRRAGGRTCCCTATGCGTTGGATGAGTGGAGGTGTAAAGTG
TCACCATCCACTCTAAACACATGTGACGACCGKYMRTRRCCAKYAGKKRAKYKAKRMYCMRAYKCMGYGMKMTRYAGCGKYGCAYCMGCTKGAGTATATAGCCGATGAGTGGAGGTGTAAAGTG
TCACCATCCACTCTAAACACAACACAGCCATAMMAKTRKTRTCCYGAMYATCKCKRYTKYMGCCYTGKRGYMMRKCTAYYGGYRGYYGAYAAGATAATAAGAGGATGAGTGGAGGTGTAAAGTG
TCACCATCCACTCTAAACACATGTCTGGCTATTRRTKGCYAYYYCKKTKATYMRKGYMYKAYGYAAGCTGKRTTGGTCTGTCYRYYKMGCYYGATTAATAGCCGATGAGTGGAGGTGTAAAGTG
TCACCATCCACTCTAAACACTACTGTCGGATTAKATMAYCTKCMGRTGTGKMMYYYYMMKRYAACYGKYTCYCMRYGMGTMACGTCYGRMMCGGATATTACGCCATGAGTGGAGGTGTAAAGTG
TCACCATCCACTCTAAACACTTGAGACCGTAAYTYCMRTRAMYYMRKKTARKGAGTYMGCCGYRTTMKYMRKMRKMMCTMTRCATTCTTKYRAATTACAACAGGATGAGTGGAGGTGTAAAGTG
TCACCATCCACTCTAAACACAAGTGTCGCAAGARKCKMRCRRARMRMRKGKGMKCGCRGYMTTCRKKRMCYAAAGGTGKCGTRAYGGAMRTAAGATAGAAGTGCATGAGTGGAGGTGTAAAGTG
TCACCATCCACTCTAAACACTAGACAGCGAACGTRKATGMGMGMYRTKKAAAYYMARAAMKYTYYTKTMYCMRRYRYTTMGAKGGCTMCMCGGAATTCTAGGCCATGAGTGGAGGTGTAAAGTG
TCACCATCCACTCTAAACACAACAGACGCAGTMTYGMCCTGYMRRAKCGAKKMTTGTYKAMYKYRRAKTYRCTCYYTKYAMTAAMYRYGGYKGGTATCAACAGGATGAGTGGAGGTGTAAAGTG
TCACCATCCACTCTAAACACTACTCTGCGAGARAMRKYRAAKKTRKMGMKMTYKTMKRTMACMTRKKKYYRTRCCTRKMCATTACKKRAKYKAATTATAGGACGATGAGTGGAGGTGTAAAGTG
TCACCATCCACTCTAAACACAAGTCTGCCACCTGMKAKGYCGKYCTGRTKGATGRKKRRGCYMTRATCGCMYMATAKAKARKTGMYGYMGYKGGTATTAGGACGATGAGTGGAGGTGTAAAGTG
TCACCATCCACTCTAAACACATCACAGGCTGGRAMMMYMCRRTTMAGMYMAKMGCCTATMYGGRAGTMCKCGYCKAKYYGCKRMGYATARRKAGTATGTGCCGGATGAGTGGAGGTGTAAAGTG
TCACCATCCACTCTAAACACTAGAGACGGACGMRKTMRYYRARMCKGRKYGAKKARYCTTCYCTGAKCAYCCCCGTRCKGKTYTCGTYCRATGATAACAGCACGATGAGTGGAGGTGTAAAGTG
TCACCATCCACTCTAAACACTTCTGTCCGTGCCRMGMCAACRKYMRKMTARMRKRAMMMMMKMAGMGKRMRYGTGAKYAMGCCYCMCGTCYRGATTAGTGCCGGATGAGTGGAGGTGTAAAGTG
TCACCATCCACTCTAAACACATGACACGCGTTRTTTARGRGMARATRKKYCMMYYTMGCRKTTYMGYCGGMMGTCRAATTMAKGTGKRYGTTCGAATAATGGCGATGAGTGGAGGTGTAAAGTG
TCACCATCCACTCTAAACACTTGTGTGCGGTATAYKGAMATRAMKYCMCAYCAGMYAACMRARKRRTAGMYMKTTAMCKYMRRYTRMMCYYCTATATGTTGAGCATGAGTGGAGGTGTAAAGTG
TCACCATCCACTCTAAACACAAGAGAGGCCTGCKRRRGMRKACTRKRGRAAAARKCAGKRTGMRAAMRMCMKTMYTYAYRKCTGACAMRCKCTGAATCTTCTGGATGAGTGGAGGTGTAAAGTG
TCACCATCCACTCTAAACACATCTGTGCCGACRTGTGRCMKCMRCMKMATCKRGGMCKTGYKCTAKGGKAAGKAAKRTTTYTKMTTGMCGGKTGATTGATCGCGATGAGTGGAGGTGTAAAGTG
TCACCATCCACTCTAAACACTAGTCTCCGCTCKKRKRMRMTMTAMCTCAGMRAGMYYRYMYRRGMKYMRAYCTCRRAMRAYYKYMGCKRTGTCAATACTTCTGGATGAGTGGAGGTGTAAAGTG
TCACCATCCACTCTAAACACATGAGAGCCGGAYRCRARAMYGRTGATCMRGTMTRCGAKYATMTGCMYYRKAKAGMRTYYTTRYCARRYGRCCGTTAGTTGAGCATGAGTGGAGGTGTAAAGTG
TCACCATCCACTCTAAACACTACACACCGCCARYRAMRMYKATMMKCATRCYAKRKRACYAAAKAMMRKGTYRKGAKMYMARMRRMCKAKMRTATATATCCACCATGAGTGGAGGTGTAAAGTG
TCACCATCCACTCTAAACACATCTCTCGCGCGCCKMCAARYGCCRMTATMYCTMAKCAMTAKYTRKGRMATYCAKRYGGRCYTGCYKMCRCMCAATATTCGTCGATGAGTGGAGGTGTAAAGTG
TCACCATCCACTCTAAACACTTCAGAGCGGCCCMTTAKRTMRCMYKAYGRGMGAGGYCCTCCMKCGMGAGTCTRYKKAATGMAYGTMYCTMCCGTTAATCCACCATGAGTGGAGGTGTAAAGTG
TCACCATCCACTCTAAACACAACACGATATATAYRGATRYCARKAKTGGKMGTKTRGCYKGGGAMGRGTCAKCMACATTYCYYKCYTGCMGYTGTAAGTCGACCATGAGTGGAGGTGTAAAGTG
TCACCATCCACTCTAAACACTACTGCTATTAAYKRGYGYRTMKGTGMRCRGTMCAKRKKAKMTGARTYCYTARAATTAYTGGGKMGKARMTRTGTTACACGCGCATGAGTGGAGGTGTAAAGTG
TCACCATCCACTCTAAACACAAGTGCTAATTCMYYGTYGMCCGGRTARMCTYGYTCYMRRMARMTKMGTTRRATGYRRRCRCMTTGMRKATGCATATCACGCGCATGAGTGGAGGTGTAAAGTG
TCACCATCCACTCTAAACACTTCTCCAATAACCTGRGRRYCGYMGKGYRRKMGMRGTYYMCGCKTKRYCYRRKYKCYACRCTCYTKMRCGKMCGATTCTCCTCGATGAGTGGAGGTGTAAAGTG
TCACCATCCACTCTAAACACAACAGGTAATCAYAAKKGYTYKKYRKMCMMGGMTCAGKRMCMRCRMGAKGACGCARCMYRAYCTMMYAGMRYATTATTATCACGATGAGTGGAGGTGTAAAGTG
TCACCATCCACTCTAAACACATGTGCTTAAGTCGKKCRYGMCYMRTCYGRCAYCTCMYAYTAAMGGKTGAKYKGYCTKYRKCKMCTYCCRGTACAATAATGTCCATGAGTGGAGGTGTAAAGTG
TCACCATCCACTCTAAACACTTGACGAATAGAAARRYACMAYRRTMCGTMYTKMCRTTTMYYGMKYYARMMRMRRCYACKCARGRGCCYAKAGCTTATATCACGATGAGTGGAGGTGTAAAGTG
TCACCATCCACTCTAAACACAAGTCCATATGGCRTTAKGGRTGYGMGRAAGCRARGAATGYACTCCMATYCMKGARTCYCCKCAMMRAAATTATATACTTCGGCATGAGTGGAGGTGTAAAGTG
TCACCATCCACTCTAAACACTAGAGGTATTGCCYKKKKRARRYRMTTCARAACGGMCAARMRRCATKYKCAMRRTMARRYYYCYKRKGCRRYACTAACATGACGATGAGTGGAGGTGTAAAGTG
TCACCATCCACTCTAAACACAACTCCTTAGTTTKRKRCAKGGTYRTGKAAKMKGYTGARGKYTTCCRKMCGGRMMRYYRMYKTYCCMRAYTGACTTAGTTGCGGATGAGTGGAGGTGTAAAGTG
TCACCATCCACTCTAAACACATGACGTAACAAMYCGTTRRRRTRKMCCKGGMAMCRTCKCAYGTYKMYRGCCYTATYKCKYYMYTMTGAACGGTTATGTTGCGGATGAGTGGAGGTGTAAAGTG
TCACCATCCACTCTAAACACTACAGGAATGTATRMTCCRGYCTCCKGMCKMKARRAKCTYAGRYGMTTTAATGCGTYTAGKAAMTAKCGRRMGCATTGATCTCCATGAGTGGAGGTGTAAAGTG
TCACCATCCACTCTAAACACTTGTGCATTCATYYGGYAAMMTKARTTRKKGGRRATCKYGCYCTYRTCMYAMGKCKKYGGYTYKKCCRYMTGGCAATCTTCGGCATGAGTGGAGGTGTAAAGTG
TCACCATCCACTCTAAACACATCTGCATACTGGGAKCACGAYKMGGAGCGCCRGKATTRCTYRRYRCATMRKGMKMKTRGKKTRKGAKCAYAATATATTCGGCCATGAGTGGAGGTGTAAAGTG
TCACCATCCACTCTAAACACTTCACGTATCTCCTCCYYGRTRKMCRCMTKGCTRGAGKGRYAKRCKAMGAMKTARGATKCTMRTATAGRTACACTAATACCAGGATGAGTGGAGGTGTAAAGTG
TCACCATCCACTCTAAACACATGAGGATACCTGGCKMMCRTGKGGAKCCCACMAKRYTGRKTYGGCTGCKGCKACAMRKGTRAACTKGAAYMGCATTAACGTGCATGAGTGGAGGTGTAAAGTG
TCACCATCCACTCTAAACACTTGTCCTATCCAYGKCTMRKGYRMAMTGCCTTRAYKCYRTACCKRGATKTCTKAACYAAMATRAMRMAAYMCATTATCACGAGGATGAGTGGAGGTGTAAAGTG
TCACCATCCACTCTAAACACAAGACGTTAGCGTKKMRACARKRKCTCYCYRGYCMTKYCCCRYKCGAAARCGRKRAYARGTKYMCAMKACTMACAATGACCTGCATGAGTGGAGGTGTAAAGTG
TCACCATCCACTCTAAACACATCTCCTAACGCCTRCMKRRGAKRCKCMCTMAKMTYMMYKKGGYTYGTYMCYMCTMMGKCGAMKRYRMGRAKACATTCTCCGCCATGAGTGGAGGTGTAAAGTG
TCACCATCCACTCTAAACACTAGTGCAATGCCMCYATRYAKTYAKYMGCRCMRRCYRGYKTKRKKRMAGRRRKGKGGGCTMYMKTRGCKKAYGTATAGACCTGCATGAGTGGAGGTGTAAAGTG
TCACCATCCACTCTAAACACTTCAGGATTCGGYRARRRYGCAARCKGCYKRYCCCGKRCCKGKAYMAGKTRKMRCCAYMKYYRMCKMYTCRRGCTTACACGAGGATGAGTGGAGGTGTAAAGTG
TCACCATCCACTCTAAACACAAGAGCATCAATRMCKRACMAMAACGKCGYYTMRMTCTCCKKTGYGMKAYCMRTKRGTYAGGTAKCAMAYYGGCTAAGTCGCCGATGAGTGGAGGTGTAAAGTG
TCACCATCCACTCTAAACACATCTGGAACTTACMARRRGTCCCYARATCCTMKGMRGRAMTMTAKYAGMCATRAMTRAGARMTCCGKRACAMTCATATTACTCGATGAGTGGAGGTGTAAAGTG
TCACCATCCACTCTAAACACAACTCGTACATCCTRGRYMKGKMYAAKGGYATGCMAMAGMGMKAMACCGRTCRGRGRYCGTMMYKYARCRMGCCTATATAGACCATGAGTGGAGGTGTAAAGTG
TCACCATCCACTCTAAACACATGACCTTCTAGYRATKYGTTRRRYKTYCCTMAGTKYTKACGGKMRYMKGCAGRAYCMGRKAAMMYMCCYATTTATTCTAGTCGATGAGTGGAGGTGTAAAGTG
TCACCATCCACTCTAAACACTACAGCATGATGRTCMMMKGRRTYRGATRGTCRATACYKCMAGYKTGCGMGGRGKMMTTYYGAKTAGCRKYATCTATCAACCGCATGAGTGGAGGTGTAAAGTG
TCACCATCCACTCTAAACACTTGTGGAAGTACRGCYRRGGMKRCYYTAATCYAKCACYTMMGRATATTTCGCKCYMTYYAMCYAGTRAMCCTCTTAAGTACACCATGAGTGGAGGTGTAAAGTG
TCACCATCCACTCTAAACACAAGACCTACACAGRGTKAGRGKCAAYYARTACAMCKGRMYGCTRCAKCAMKAGTCAYYTCMRTRMCKYMAARTTAATAAGCGCGATGAGTGGAGGTGTAAAGTG
TCACCATCCACTCTAAACACATCTCGTTCTGTAKACRARMGMYKACTMATKYGCKAMKKKTYGGCKTRRYGGCYKMCTKARMAMYGTMRYRRTCATACTGGTGGATGAGTGGAGGTGTAAAGTG
TCACCATCCACTCTAAACACTAGTGGATGACTTKCTGKMRMCRTRMMTGTTMAMAYGTKCAKKYYKCGRTTAYGKRMYGKRMYYRCCGRTYTCTAATCTGGTGGATGAGTGGAGGTGTAAAGTG
TCACCATCCACTCTAAACACTTCAGCAAGTGAKMRTKKKTKRRMRCGGMRYMGKARGRYAKARGGKRTYKMRMYATAGKTMTMAGMYKRGKGCCTATGTGCAGCATGAGTGGAGGTGTAAAGTG
TCACCATCCACTCTAAACACAACTGGATCAGGTAMKKYTYGTRRTTKRCYCMRKKMATCYAARKKAAMYRYKGKCYARMRCTCGYAMTYRMGAATTATGAGTGGATGAGTGGAGGTGTAAAGTG
TCACCATCCACTCTAAACACATGAGCAACTCCACARTCMCMTCAKKYMRAMATAYATYATTYKCAMYMAAKTAKCRTCCTMGTTAKYMMAKGAGATAAGACAGCATGAGTGGAGGTGTAAAGTG
TCACCATCCACTCTAAACACTACACCTAGAGCAKYTRARRAYMMAMRYAGTRTAMTGYRYTGYRCKRYYYMYMKAAKATTRMRRYMYRKAAYGGTATTGAGTGGATGAGTGGAGGTGTAAAGTG
TCACCATCCACTCTAAACACTTGTCGTTGTCGTCKTRCYGCGYRCCAKTRKCAMCGKCTCRTRGKKKKCACRTYKTGKMAYKTMTCTRMACGAGTATGCACGCGATGAGTGGAGGTGTAAAGTG
TCACCATCCACTCTAAACACAAGTGGTTCCTTRRACKGGGARRACCGKTARGYTRAGAAKYRRAAAMCAKAMCCRGCGYKACCYMCYKGCAKGATAACGACTGGATGAGTGGAGGTGTAAAGTG
TCACCATCCACTCTAAACACATCAGCTACGAAKRRMGMCYYACYGCMMGYYYYKAKRTGTTMGYRMCRYAMACYCTYCYCMKYTCTCCGRTAGATTAGCACGCGATGAGTGGAGGTGTAAAGTG
TCACCATCCACTCTAAACACTAGACCAAGCTACTRCYTRCYRCKAAGYTMARMCYAGMRTRCRTGAMYTYGTTGRKTGRMTAKTRAGGGGRRGGATATCGCCGCATGAGTGGAGGTGTAAAGTG
TCACCATCCACTCTAAACACTTCTCGATGGATKCMACCKTAMRKMMGYAMRMTTGRRTRRCGRCMMCYATRTRYGYTRCMCTAGKKGKYCAGAATTACGGCTCGATGAGTGGAGGTGTAAAGTG
TCACCATCCACTCTAAACACAACACCAACCACKATMKAMCATCKRARGGTRTRGCCGCMYCMYGCYTYRYCTCRTMYMKGCMACYTTKGCAYGAATTCCGGCGCATGAGTGGAGGTGTAAAGTG
TCACCATCCACTCTAAACACATGTCGATCGTGGAKKGRMKKCGGGYAYMAATYKAMRCGMTYKATYCGKGRYTMCRMRKGRRKYTGCCTYKTGGTATCGGCTCGATGAGTGGAGGTGTAAAGTG
TCACCATCCACTCTAAACACTACTGGTTGCAGKCAYCKCAYMGTYRYGRYTGCAGRMKAATYMCYMMGKYCAMMAGYKGKCCYRKRGMYKKGTATATACTCTGCATGAGTGGAGGTGTAAAGTG
TCACCATCCACTCTAAACACTTGAGCTAGGTCKARRGCRGRKMYRYAKKYCAGAMYTCYTKMYYGRKTKTMCRYTMKACAMAKMARAAKYCKTGAATTCTGAGGATGAGTGGAGGTGTAAAGTG
TCACCATCCACTCTAAACACAAGTCGAACCGAYKKRTKAMMTKTMRYYMYYKCMACYAGGYRCTCGKKGYATRMTKGRRMMTMKTRRMRGYGTGATTAGTGCCGATGAGTGGAGGTGTAAAGTG
TCACCATCCACTCTAAACACATCACCATCGCTYGATTTMKCYYCYARMKRAKCCATYGCRTMCKAARMGRMCMMYTCYMKKRAKRACMKYGRCAATATCTGAGGATGAGTGGAGGTGTAAAGTG
TCACCATCCACTCTAAACACTAGAGCTTGCGTYTRYCYKYYTRKRCCMMMYMRCRGYARGGGMTRMRMTCGCTMAYCMKAKMYCYMRKYMGCCGTTAACTCTGCATGAGTGGAGGTGTAAAGTG
TCACCATCCACTCTAAACACTTCTGGTAGGCAAAACCCCCACAKTMGMGGAYYGCCAKRRRGAKTGRCGKATYKGGYYYAKCRYRKMGRGTKCGTAATGTCGCCATGAGTGGAGGTGTAAAGTG
TCACCATCCACTCTAAACACATGTGGTACGGCCAKRYMCGRKATMTMMAMYKGATRGCTTMKMMAMGYTGKGAKKRMKTRYYCRATKCCCKGTGTAAGCTGTGCATGAGTGGAGGTGTAAAGTG
TCACCATCCACTCTAAACACAAGAGCACTATAYMCGYGTTGKTRTTRMTRMRYGYCYMRKTMGYMYMACGMTMRCMTGGAKCTMYRRTRMRCTGTTACGTGGCCATGAGTGGAGGTGTAAAGTG
TCACCATCCACTCTAAACACATCTGGAGTTATGGTGYGKYGKRGRRYGGCMTGKRKAAARRRKGKYTMMYAMAGMGRRRAGRGAAMRKARGACATATCGTGGCCATGAGTGGAGGTGTAAAGTG
TCACCATCCACTCTAAACACTAGTCGTGAATTGTAKTMTCYCMRKRAMMGYCGYKKMGACGTTTKMTTRRKTMYGKMRRYMYAMRGCMMGKTCGATTCCTCAGGATGAGTGGAGGTGTAAAGTG
TCACCATCCACTCTAAACACTTCACCTCATAAYRARMYTTKTKMMCTCCKYGTKYCAMACYCCTAAKTAMMYGYRAKTTRRGRKMYCRTTTKTAATAAGCGCGGATGAGTGGAGGTGTAAAGTG
TCACCATCCACTCTAAACACAACTCGTGTAAGMGTCYMYYGCRAGMGATGYRAGGTGMYKKYTKCGYAYKAKYKGMAGYARCGKTRKYAMMTTGTTATGCCGGCATGAGTGGAGGTGTAAAGTG
TCACCATCCACTCTAAACACTTGTGGAGATTGACYKKMATGCMCKKRKRMCCAGCYGAGTKTYMGYRRRRKMMRAYMTYMRYACRACGYMKACATATTGCCGGCATGAGTGGAGGTGTAAAGTG
TCACCATCCACTCTAAACACAAGACCTGTAGTTARCRACCCTKGRGCYGRTTYMMRATMGMKTCRRGCARRAKMCYKRYMMKMGMMKGTGCGCGAATAGCGCGGATGAGTGGAGGTGTAAAGTG
TCACCATCCACTCTAAACACATCTCGTCTTCAAMARTRAGKTRGCTCYRTYCTCMRGCTCMKRTGTKYKGYGKMARMMCTTATKMKRGRKTATATATGCCGTCCATGAGTGGAGGTGTAAAGTG
TCACCATCCACTCTAAACACTAGTGGACAAGAYCAMGTYKKRYKGMGKKTTARKMMTGKACRRGRKACTTKKMYKAMRCGAGRYMTAACKMMCGTTAGCCGTCCATGAGTGGAGGTGTAAAGTG
TCACCATCCACTCTAAACACTTCAGCAGATCTRMATGTRMAMYTTKYTYRTYTAYKCCMRRCTCMCTCYAACCTAGGRCYCATRCKMMCGGCATATATCTGCGCATGAGTGGAGGTGTAAAGTG
TCACCATCCACTCTAAACACAACTGGACTACCKTCGTCGTCKKTTRGTTYYCKRCCGRRYCGYRCYYMTTCGTMGACTATGMCCKTAAGCGRACTAATGTCTCGATGAGTGGAGGTGTAAAGTG
TCACCATCCACTCTAAACACATGAGCAGTTGGRMACKCKYGKRTYCTCCRYYCCTGRGTTGGRRCYGYCYRACTCRYMMRYAGCYKGMRYKKGCATTAGTGACCATGAGTGGAGGTGTAAAGTG
TCACCATCCACTCTAAACACTACACCTGAACGYAKCCAMMYRAMYGGCAKGYGKTAMRMCRMKMTRTMKGCGRMGGMATYGYMAGGYCCYRCGCAATTCTGCGCATGAGTGGAGGTGTAAAGTG
TCACCATCCACTCTAAACACTTGTCGTCATGCMCYACTCKRRAAKTYRCCMAAKMTRYCYATKACTKGRRTTYCTKTCCRGCGRGRRCTKRMATTATCGTGTCGATGAGTGGAGGTGTAAAGTG
TCACCATCCACTCTAAACACAAGTGGTCTCAARRKYKCMRCGATAKKMKYATYKMCCCCKACRKGYGRGRCGRKGTMRKAMAMTYCMRCRYRACAATGGTCACCATGAGTGGAGGTGTAAAGTG
TCACCATCCACTCTAAACACATCAGCTGTGTTGKRKKCMYMMYTRKTCMGGKYGKAMAKKKKTMAAAYYTCKYATYMKGAGTAAYGYMTTRYACATTCCTCCGCATGAGTGGAGGTGTAAAGTG
TCACCATCCACTCTAAACACTAGACCAGACATMKMMYAYCGYKARMCGRCARRRYMTMGTRGYGMRRYKTKCGTYYKCMMCCKKGARYCMYGGTATAGGTCACCATGAGTGGAGGTGTAAAGTG
TCACCATCCACTCTAAACACTTCTCGACAGTAGGMMYCYMMYGAGYKYRGMCMMMRKKYTKKCRMYKRACAMAGYYTMKACGAYTGTRYAMYGCTTACGTGTCGATGAGTGGAGGTGTAAAGTG
TCACCATCCACTCTAAACACAACACCAGTCTGYKMRMMCMCAYGYCCCCGGARGKAMGAATTTGGRCKMCKCTKMRGGCCTMKKKGYYCRYGATTATTGCCTGGATGAGTGGAGGTGTAAAGTG
TCACCATCCACTCTAAACACATGTCGACTGACTCYAYKGKTRCKGAKCRMTKCGCKCKGKYMKYRCRKMKRAAAKMMAGARMKKYATAGGYMACAATAGCGAGCATGAGTGGAGGTGTAAAGTG
TCACCATCCACTCTAAACACTACTGGTCACTCYYCTCRYAMCMKMGRKMYYKRAYMYCKTCTKGKAYYYRTRATCAKACARMMYKTYCGCCGGTATAAGCGAGCATGAGTGGAGGTGTAAAGTG
TCACCATCCACTCTAAACACTTGAGCTGAGAGTCKYTYTAGTRTKCKTMGYGGTTYKKCMKYYGCAAYKGCTCGTYYGCCAMRAKTYARYYGGCTTATGCCTGGATGAGTGGAGGTGTAAAGTG
TCACCATCCACTCTAAACACAAGTCGAGTCCTRTKKMKARYRRGGMCYGRMTGAAMYAYYGRRRRCCKCGTYAKCMTRCYYAGKMMKGTRKCACTAACGCGTGGATGAGTGGAGGTGTAAAGTG
TCACCATCCACTCTAAACACATCACCACTGGAARRAACTTMKAYMTKYTTYCATTKTTCAKCGCRKKYCYCGMAAKRMTRYTYRKRCARYYAACTTAGCCGGCGATGAGTGGAGGTGTAAAGTG
TCACCATCCACTCTAAACACTAGAGCTCACCARAMTCYAMYGKTGGMTYYRRGYTCGKRCRMMGKKMGACTCKYACTCRCAKYRKRCYMCAAGTTATGCCGGCGATGAGTGGAGGTGTAAAGTG
TCACCATCCACTCTAAACACTTCTGGTGAGGTGGGMCYRCKYRKMYTKTRRAGMATGCTKYRCAGMCRMCCYGGYKATARKTMMTRYAKCYGGCATTGGCCAGCATGAGTGGAGGTGTAAAGTG
[truncated: 8,000 more rows]

## Sheet: 10000_8letters_112nt
TCACCATCCACTCTAAACACATTTATKKRRYGTTYAGYCCTTTCCGRGKKKMYAMATMTAAYTYAYGTCRRCACTCTTMCRYGMYAATATTTATGAGTGGAGGTGTAAAGTG
TCACCATCCACTCTAAACACTTTATAGRGGMKKTMGCMYKKTTTKMCGGTCCMTCRTKGGMMGGATAACGARMKTGYMARMMTCYMTATTTAATGAGTGGAGGTGTAAAGTG
TCACCATCCACTCTAAACACATAATAATCGRMGTRCRRTCMKGRTYKGAYRMAMKMRGTAMTMMCGKTKYRTGKCCMKKRACAKCMTAATACATGAGTGGAGGTGTAAAGTG
TCACCATCCACTCTAAACACTTATATRKRTAYAKRCAKYKTCMKCKGCRYKMKMGGARGCKCTYCTMRTTYKKYCCRKCAYMCCGAATTTAGATGAGTGGAGGTGTAAAGTG
TCACCATCCACTCTAAACACTAATATTRRCYARMGRYARRYGATKYYKRAKACACGTRYATGKAAYRYYKMRKMRTAKYTTGRTMRAATACAATGAGTGGAGGTGTAAAGTG
TCACCATCCACTCTAAACACTATATAKYMRMCKKYYRRACMKCGMAGMAMCRKGYYAAKYMRGMCRTMMTCRKCGMAYCYMKRTTYTTTAGGATGAGTGGAGGTGTAAAGTG
TCACCATCCACTCTAAACACAAATATAGCGKAKGKRGMYRGTMKRKRYTAATMRKKKCKKYYMRCCTTKKTYTACCKKCKMCRTYRTAACTAATGAGTGGAGGTGTAAAGTG
TCACCATCCACTCTAAACACATTAAAMRMYMMKGCKCKYRKCYTKCMRCRATTAGAGCAAGCGKKRYRCMMCTCGCCRGYKKRRYCTTAGATATGAGTGGAGGTGTAAAGTG
TCACCATCCACTCTAAACACTAAATAGAYAKAYRTKRYMTMTKGTYGRATRKYRCMATRAKMMYKYRMYRKTRGYRAGTGKRGYYMATTCTTATGAGTGGAGGTGTAAAGTG
TCACCATCCACTCTAAACACAATATAKTRTGGTTYGGYYMCTAATTYTMGKGTAMKTTTCMCAAAAKCGCMRYMTGMAKATYYRACATACAGATGAGTGGAGGTGTAAAGTG
TCACCATCCACTCTAAACACATATTTGKCGKKYRAACGGYTGTATRATYYKAARTTAYTRCGAYGKTMCRKYCGGGKTRMYRTRMRAAAGTCATGAGTGGAGGTGTAAAGTG
TCACCATCCACTCTAAACACTATTATYGTMMYAAAYMACATRGCMRRMCTAAMTRYACCKRAMGMMMKCCKAGYYTCRARRARGTRTATCACATGAGTGGAGGTGTAAAGTG
TCACCATCCACTCTAAACACAAATTTKCYTTAKKMYKGYGGARRMCKRGAKRCYRGMAGTTACMCKYKKRAKTYTTYTMMRCCARTATACGTATGAGTGGAGGTGTAAAGTG
TCACCATCCACTCTAAACACAATAAAAMTCKMTMAKCGYGMYMTYTAGMTYKMGAAKMGTMYMKTRTMYRYRKGTAMAKRTGCMGCTAACCCATGAGTGGAGGTGTAAAGTG
TCACCATCCACTCTAAACACATATATAYGTGGRKRRYYAYARYRCTKYAYTCAGTCCTYGCRYKRAKTMAGYTAKMGTYRMAKAMYTTAGGGATGAGTGGAGGTGTAAAGTG
TCACCATCCACTCTAAACACTTAATAMYTRCKTCGMGTMGYGGKCRCGYRATRAMYKMAKYTMMMRYTTYRTYRTYMAMGMKRKYAAATGGCATGAGTGGAGGTGTAAAGTG
TCACCATCCACTCTAAACACAATATTGGYYMGMGKCGARKTYRTRTYGKGYKMTAYCCAATKGYYGCAKATRATKCCCGRGKMYAAAACTAAATGAGTGGAGGTGTAAAGTG
TCACCATCCACTCTAAACACATATTAYYKCKCGRCYTMCKGCMMAYKCTRGGAATAGAGAKCMRGMACCMTYYCTMKKRRCTGKARATCATTATGAGTGGAGGTGTAAAGTG
TCACCATCCACTCTAAACACTATTAAMMCCKKRMAAKRGMTRKRKMYCMYYGATYCYMGKGMGMKRCGKKMKGGGCGMRMTGMKCRTTGTATATGAGTGGAGGTGTAAAGTG
TCACCATCCACTCTAAACACTTAAATKAAKCCKCRYGMCKAGAYKKTYYKGTKMCRKTTKAYATKYTYKCTKMRKGCRGKRKKMKRTAGATAATGAGTGGAGGTGTAAAGTG
TCACCATCCACTCTAAACACAAATAARGGATCCKMYRAGMYAKAATRMAKMRGYAMMKGGTTRTCRCRKRTTTYTRKCYAGTCMGGTTCTTGATGAGTGGAGGTGTAAAGTG
TCACCATCCACTCTAAACACATTAATACATTKRRCCKGRMKRCYGRKACMKGYYYRMATYARMTYTMKCKKYCKTTMATYRAGGCRTACAACATGAGTGGAGGTGTAAAGTG
TCACCATCCACTCTAAACACTAAATTGAKTMGAYYCAGYGCTRTCTCMYYKYCCTMAGYGCAYYARKKAMYMKYRRGRYTGYYAGYAAGTTCATGAGTGGAGGTGTAAAGTG
TCACCATCCACTCTAAACACAATAATRCKKRMMMYKARKRACRCMGKYAGGYCYKKARYYCAACTGYRMYACRMARACCGTMTRKATTCTCTATGAGTGGAGGTGTAAAGTG
TCACCATCCACTCTAAACACATATAAGYKMGRCKCMGYAYCKKYRRKKACCGCYKTKRGGATCMGAMTGARKATYYRYYTMKRGMYTACAGAATGAGTGGAGGTGTAAAGTG
TCACCATCCACTCTAAACACTATTTAAGMYKAYYKKRCGKKTTRMCYKKAMYMTGTKTTYMGCAYYTKGRGTAKCGTCAGRYTYAYAAGTCAATGAGTGGAGGTGTAAAGTG
TCACCATCCACTCTAAACACTTAATTKYMGRRARAYMGMTKTTYMKRKMKMGGYCYRYRKMGGYACKKRKTGTYTAARMYCARCGAATGAGTATGAGTGGAGGTGTAAAGTG
TCACCATCCACTCTAAACACAAATTAMAACMRAGMKYCMTKKCCATKCGKKMKRAYYCMTRRCRCTGRRRCKYKRMRKRCRYKAKTAACTGCATGAGTGGAGGTGTAAAGTG
TCACCATCCACTCTAAACACATTATTYGAATKKCKYTACCTTMYYMKTCKTGRYMTRYMTMTACGKTRRAKKCTTGCRTKCCTTRAATCACGATGAGTGGAGGTGTAAAGTG
TCACCATCCACTCTAAACACAATTTAMAMTCRKCTRGKRTRAMRGCGTKGGKGRATAACGKATKRTMAKYTRYMGMMKTGCRKKCGTACGTAATGAGTGGAGGTGTAAAGTG
TCACCATCCACTCTAAACACTATAATMATGKAAAACTTARAMTGMATRYRRTRMARAGYKYRGGRGMCATYTTAKKRYRGYCMCCYATGGTTATGAGTGGAGGTGTAAAGTG
TCACCATCCACTCTAAACACTAATTARRCCKTRAKCMKRGRTGGCCGGTYYMMRYGGYACKTMACYTGKGMATCGCYRYGGKACRGTAGGACATGAGTGGAGGTGTAAAGTG
TCACCATCCACTCTAAACACAATTAAMKRAMMTCGMKRAKGCTTAMAAYYTKCARGRYTYMARMGRARGKTRRCTYMGCYRTAGYGATCGGTATGAGTGGAGGTGTAAAGTG
TCACCATCCACTCTAAACACATAAATTRTRARGYGKKMRYMYTRCTRKKGARAYGMAKMGACGGGTCMCGCAYGYMYCCGMGKMGTAACCCAATGAGTGGAGGTGTAAAGTG
TCACCATCCACTCTAAACACTATATTGAYMCMMGMGTRCAAMMARMAAGCMAMAAGATKGCATTKTTKCYCAGMAATAMTKGGTGRTAGGGAATGAGTGGAGGTGTAAAGTG
TCACCATCCACTCTAAACACTTATTAYMYACAKCKRYYKKKCCCMTTGKKTATCRYKAYMRTYRYGRATCCRMYARYAARGCRRTGTTGCCTATGAGTGGAGGTGTAAAGTG
TCACCATCCACTCTAAACACTAATAACYYGGMTMTMYACKRTKRGKMYGMRKGMGMCRCMYCMYRYYKYGMGMGTGYCAAARGTCYATGGCGATGAGTGGAGGTGTAAAGTG
TCACCATCCACTCTAAACACTTTAATKAMYGRAGCKRTYAYTKKGKCCTACYRTGGMYMGAMAMAGYGCMYCAAKAAAMMYAKCAGAAGCGCATGAGTGGAGGTGTAAAGTG
TCACCATCCACTCTAAACACATATTAKYTCARGMAKACMMACGRGKRMTGYYYCGCATCARYYRKAKCYCMARKTTCYTTGKRTCTACTAAAATGAGTGGAGGTGTAAAGTG
TCACCATCCACTCTAAACACTATTAAMAMYMRMGAMRRCKMGATRKGCYMYGAAGKCTRRTYTRGYRMAKCTMYYRYCATKKMTCYTCATTAATGAGTGGAGGTGTAAAGTG
TCACCATCCACTCTAAACACTTAAATGAYMYYCKKYKMYGMCRCATYCRRYYAACTYTYCCMCTMYCTGTCACYYRCTAGGKYYCGTGAAATATGAGTGGAGGTGTAAAGTG
TCACCATCCACTCTAAACACAAATAAMRRCMCMRAGRYTMMGKGRRYMTYYMTAKGTCCRAGCYAYMGRTRKMMMYACAAAACATKTCTTACATGAGTGGAGGTGTAAAGTG
TCACCATCCACTCTAAACACATTAATYYCRRCRMMRAMTKYMYGAYGMMYKTKMRGRCMACMGYGGTYYACTGGKCGYCTYTCCKATGTATGATGAGTGGAGGTGTAAAGTG
TCACCATCCACTCTAAACACTAAATTTTCTCGTATTTRTCYACKRTMYTCYRMMKMKCAACKRTTTMRAKGAMYGYGCAATRMKKTAGATAGATGAGTGGAGGTGTAAAGTG
TCACCATCCACTCTAAACACAATAATKYYTTYRGKCKTTGKGGMMMKCMRGYTKAKKGGMGTCGAYAGKRMGTAYRTKGTGTAMMTTCTTGAATGAGTGGAGGTGTAAAGTG
TCACCATCCACTCTAAACACATATAAMACYGRYCTAGYRAMAAGKAGYCKKCTKYACTKMYTAAAACMYAMRMYMMGKKKCCGTGYTGTACTATGAGTGGAGGTGTAAAGTG
TCACCATCCACTCTAAACACTATTTAMKARTCAKKKYCGARYACGMTACGRYCKGYRCAAYATGYRAMCRGKTTKGRMACYYKTMTAGATGTATGAGTGGAGGTGTAAAGTG
TCACCATCCACTCTAAACACTTAATTRTMKTMKYYYYTCKKARYCKCRCTYGAARGRCKGMCMAMRYCAMRTGCKCGTRCAKGRKAACAACAATGAGTGGAGGTGTAAAGTG
TCACCATCCACTCTAAACACAAATTAGGCTKGCGGYGKRGGRYYRCTTAYKYCRKGAMKRYAAYCKCARKYCAGYTCTGGKRGKTAAGTTCGATGAGTGGAGGTGTAAAGTG
TCACCATCCACTCTAAACACATTATTRCKMKKMCMTAYAMTTMCTRTYYCTAACARTRRKAGACAYRTTYKKKMCMMATRACGTCCACTAGCATGAGTGGAGGTGTAAAGTG
TCACCATCCACTCTAAACACAATTTATGRMRKGGTAMYRCKAMMYKMMCTMTGCRAYATYRCGCAYTAGAYYYAKYGGKMMTMCGKTGTGATATGAGTGGAGGTGTAAAGTG
TCACCATCCACTCTAAACACATAATTTTRCRRRRGKGKMYMRKRGTRCCKGACKGMKMTRYMRMRRGKTGKKKKRYYCGAAARGYMTCTCTAATGAGTGGAGGTGTAAAGTG
TCACCATCCACTCTAAACACTATAATCRTARCMRCYKTTTTKMCYTTTTMRTAYCKMTMTRTACCMKKKGYKRMYGGTRGMMYYMCACAGAAATGAGTGGAGGTGTAAAGTG
TCACCATCCACTCTAAACACTTATAACCKKMKACTYCMTGKTTRMMCARATKYTGRYYCYYATAKCGAGAACKMYACCYRATYKMRAGACTTATGAGTGGAGGTGTAAAGTG
TCACCATCCACTCTAAACACATTTAAKKGCRTYGMGATCRTGKTYYKMCYAGAYCYGAMCMYCGCGGTMGGMGCTCRKKRCCGMKTAGTCAGATGAGTGGAGGTGTAAAGTG
TCACCATCCACTCTAAACACTAATTATGYCYYGARYYGKTRYAGMCAGATRCYMKMMGCMCATTGKMRGMKKKRMCKGMTAYTRGYTGAGTGATGAGTGGAGGTGTAAAGTG
TCACCATCCACTCTAAACACTTTATTKYMRCTARKYKTCRRCKCCCYYGTGGTAAGGCTTGTMMYRCYYRYRGKYAMRTYTMRGAMTCACACATGAGTGGAGGTGTAAAGTG
TCACCATCCACTCTAAACACAATTAAGMYMAYRGGGYACCCCRTRRMMYTRYGMKKYRGARKKRKRGKAKCMAYTYGKAKKRCKCTACTGCAATGAGTGGAGGTGTAAAGTG
TCACCATCCACTCTAAACACATAAATYGKYRYAMKGAMGTMYMKYCATTYMRARKAACYAGMCKRGAKMKKGYMKAMGMRKAKMKCAGTCGTATGAGTGGAGGTGTAAAGTG
TCACCATCCACTCTAAACACTATATTGAGKTGKGTRYYRRCGTGGCRGARRYMTAYRKCAAYTCTTMYMTRKCRATGACKACTAAKTGAGCTATGAGTGGAGGTGTAAAGTG
TCACCATCCACTCTAAACACTTATTAMARMAARAMMKKRRGCGRTMGTMCYYRCAKYTRTCCRMMKYYTAAGCYKYAKRGGRMCGYTCACGAATGAGTGGAGGTGTAAAGTG
TCACCATCCACTCTAAACACTAATAAATRGYTYGTYYCCCYCMCYRRGGCATAKAYRMRYRTYTKTCGTYKKRATGAKRCAAMGRMACAGGCATGAGTGGAGGTGTAAAGTG
TCACCATCCACTCTAAACACTTTAATCRTKKCTMYGCGRYGKYCMKTCRATKRKYGCRTRGGGAYMRRYRTYTMTRTKMGKRYARKAGACCGATGAGTGGAGGTGTAAAGTG
TCACCATCCACTCTAAACACATTTATCAAATCYYKMMATCYCTYRMMRCCYCYMYYMMRAGRKTACKGMGAYCCRRKCGGYACMMCACGTAAATGAGTGGAGGTGTAAAGTG
TCACCATCCACTCTAAACACTTTATAYARMMCRGATGYYKCGTTMYYKMYCMTGMGGCYGYTAYYYGAGACTAAGRTYKMMMAATRTGCTATATGAGTGGAGGTGTAAAGTG
TCACCATCCACTCTAAACACATAATAGGKGCYMMCMTTCGYKYTCYYKKYAARYYATMCGKATCMRRRATRRKARYMAKYCGMMMGTGGTTGATGAGTGGAGGTGTAAAGTG
TCACCATCCACTCTAAACACTTATATTMTGCTMMCKAKTKKKMGRCMRCKACATKKKRTMMGKYMAARYKRARKKTYGCRTAGAACACCTTCATGAGTGGAGGTGTAAAGTG
TCACCATCCACTCTAAACACTAATATTTMMAGTAMKAMTMAGRMYTGTTKYKCRRYYRTYKRKTKKCYCRKMATYGRTCRYGKRATAGCAGTATGAGTGGAGGTGTAAAGTG
TCACCATCCACTCTAAACACAATTATRCRGTYYYGKYRRCYCRGCYKYMRRMMAMCRYCRACARCTACYYGKCYKRKTCYATARMMAGGACGATGAGTGGAGGTGTAAAGTG
TCACCATCCACTCTAAACACTATATAAKATMGKGTKRGCRCAMYMRRMAYCKRTRYKMYMTMRKAAGKCKAGCCAKGCCGTKKKMMTCCACCATGAGTGGAGGTGTAAAGTG
TCACCATCCACTCTAAACACAAATATTKMRYCMCCTKRCGGGMCRCTGTCYYMTKTYRRGMKGTTCATGCTTMCAMGRAAYYKRTMTGGCATATGAGTGGAGGTGTAAAGTG
TCACCATCCACTCTAAACACATTAAATKKMGKMCGKTCGYGKYGAKYCKMRTYAAKAGTCMTKRMRKAGKGRTYKKKTCYKCTCMMTCGGTAATGAGTGGAGGTGTAAAGTG
TCACCATCCACTCTAAACACTAAATAKKCTMAKTKKYTGTATRRAMRAMMATMATRKTYKCRGTGYKTKCAYGAGGMGAYAMTKKYACCCAAATGAGTGGAGGTGTAAAGTG
TCACCATCCACTCTAAACACAATATACCACMGAAKKGYRYRMATRKMKKAAYMAACTYRGAACKKKTKRKTGACTMKRKRTYMRKYACGCTCATGAGTGGAGGTGTAAAGTG
TCACCATCCACTCTAAACACATATTTMMCMGYKTRYCKKKCAYCYYTGGGGMCAYKGRTMMAGMRRATTMAGYTGYCGAMYCKCKGAGGGAGATGAGTGGAGGTGTAAAGTG
TCACCATCCACTCTAAACACTATTATACTRYRGMYTKYMCACYMYRKYTRCCGMARRCKYGARYCKKATRRARATGTCTCCMMCCATGCCTGATGAGTGGAGGTGTAAAGTG
TCACCATCCACTCTAAACACAAATTTGCMAKCKCGYKCMGARTTKAGTGKYYRKARCMGYYMTCTTYRRGYTTAYCAYYKRAKRGCACGCCAATGAGTGGAGGTGTAAAGTG
TCACCATCCACTCTAAACACAATAAAYMGGTMGKTAYYRMYATGCKMKTKARRGMCCYAMAKMRRRRRYTTTRTMAMGATAGGRGRTGGCGGATGAGTGGAGGTGTAAAGTG
TCACCATCCACTCTAAACACATATATTRAKMTACRCTRTGYMTAYARTMCKRYYRTKMYTKMATMGACGRGMTGGMACMKAGRTTKTCGGCCATGAGTGGAGGTGTAAAGTG
TCACCATCCACTCTAAACACTTAATATAATYKCYRYGAMTGGMAKCAYRKTRMYMGCATCAACGRYYAYTRCMYMYTRRTKGATMCAGCGCGATGAGTGGAGGTGTAAAGTG
TCACCATCCACTCTAAACACAATATTMCRKAMKYYCAAYRMTKYTYCGKTAAKKYCTAGGCRAKTGTKCGGYMARCRGCMTCTYRMGATAATATGAGTGGAGGTGTAAAGTG
TCACCATCCACTCTAAACACTTAAATAAGMTYYCRRRYCRKTAYCTTMCARGMGMAATKTKAMRRYGYGKYMCYYYRCKCMYYYCTCAATTTATGAGTGGAGGTGTAAAGTG
TCACCATCCACTCTAAACACAAATAACTAGMMYGMTACYCTRATRKACKYMMAGRKRAGGYMRTCKTMGTTTGRCARAGYAMTMRYCTTATCATGAGTGGAGGTGTAAAGTG
TCACCATCCACTCTAAACACATTAATGTTTMTAAYACYGKRGCKKMTYCMGAYTKTGCCGTCAYGGRATARTYKRGYGKGYTCGGACATTAGATGAGTGGAGGTGTAAAGTG
TCACCATCCACTCTAAACACTAAATTGCGTKAGYKKCYYTGAYKGTGACMYCKGKKMCAKCCGTRGMKCGRGGGAGMTMKRKAACAGAAATGATGAGTGGAGGTGTAAAGTG
TCACCATCCACTCTAAACACAATAATGMRMGYGKATRRYKCKKYMTRMMAKCKMKRYMGKRYKTMTTRGKYYGGYGKCCRRKKKCCCTTACAATGAGTGGAGGTGTAAAGTG
TCACCATCCACTCTAAACACATATAAGTMYTTRAGCRCCKYKKMMMMYKMRMTCAAKYGTMRCTCKTGYGRAGKCACMRMCMGKGTCATTGTATGAGTGGAGGTGTAAAGTG
TCACCATCCACTCTAAACACTATTTAYGKTTKAYYMYGRMRMYKRGRKRAYCYRGMTCACTGKYAAMYARTYTMATRGKMRCRRYAGAAACTATGAGTGGAGGTGTAAAGTG
TCACCATCCACTCTAAACACTTAATTAARMGGTGRAYRATYRTAKAMCMTGMAKTKTCAYAAYRACGCMGGTYYGKTRCRCCAYMGGTATGAATGAGTGGAGGTGTAAAGTG
TCACCATCCACTCTAAACACAAATTAGACRTMCRAMMTCTTCYRYTCAAYGMKRKYGGTYCRGTRMKCTKCYTKTTCGTTMMYRGYGATAGGATGAGTGGAGGTGTAAAGTG
TCACCATCCACTCTAAACACATTATTGAMAKRMTCYKGCGTGRGYCYGYRKRTRTTRTYYCRMCCMYKGMAAMMAAYKAKAAAYCMGTTTCCATGAGTGGAGGTGTAAAGTG
TCACCATCCACTCTAAACACAATTTAAGCCAAACAMYTMMKTKYAYCKTGTGMMRKGRAGCGRTYMAYCKKMRGYRTYTCRTARGGCATCTTATGAGTGGAGGTGTAAAGTG
TCACCATCCACTCTAAACACATAATTGRRRTGYTRMYRGCTKKMCRKYKMYCRRCKYYAGAMTTRGRMGTCYAMAYCARCRYTKMCCTTGAAATGAGTGGAGGTGTAAAGTG
TCACCATCCACTCTAAACACTATAATRGKCAYCGCKTMKAGCGYMKCATGGCTGGGGGYYMKKKKRYTGARAKMKRYRKYMGAGTCGTACTAATGAGTGGAGGTGTAAAGTG
TCACCATCCACTCTAAACACTTATAACCCMCRGKTGCRTCRRCKMCKMGACGTYGTTAYRCACTGTRRKATCACYTKGCKCRGKKYGAAGATATGAGTGGAGGTGTAAAGTG
TCACCATCCACTCTAAACACATTTAAARYAACKAKYTRKTAMYMKMAAYYKKRMGCTMACATYYYRAKGGMKARYCYYAAKMRMCRGATGTGATGAGTGGAGGTGTAAAGTG
TCACCATCCACTCTAAACACTAATTAAKMRMCAMCYGRKGYTARYYAKKAYRYMGMRCAMGARATKCTGARCCMRGKTRRKCMYCRCAACAGATGAGTGGAGGTGTAAAGTG
TCACCATCCACTCTAAACACTTTATTKMRGTCKTTKYCRKKAMCKCCKTCRMCKCACYYKGKKKCRYKMKCKTYTATMGMAMCGATCTAGTCATGAGTGGAGGTGTAAAGTG
TCACCATCCACTCTAAACACAATTAAKKMGCARGTKAGMCATMGGMKRRRGGGKYKTTYTRYGYCYKKCRGGKTAGTAGTAGTKTMGTTCGAATGAGTGGAGGTGTAAAGTG
TCACCATCCACTCTAAACACATAAATKAKRAYYAGGGTYKKAAYYCRYRYTKCGKTTYACKYYCYTKRMMTTCMKKCTCTACKKCYGATGCTATGAGTGGAGGTGTAAAGTG
TCACCATCCACTCTAAACACTATATTCMGGAYKATGGMGKCAYMYKGATGMAGRGKAKYRTAGTRKKMRCTGMCYCCAATMAAYARCAACGTATGAGTGGAGGTGTAAAGTG
TCACCATCCACTCTAAACACTTATTAKCTMYYKMKGTTYRGGTRYCCTRGKKARTARRTGGYCTMTCKTMKCARKKMGRGMYGKYRCTAGCAATGAGTGGAGGTGTAAAGTG
TCACCATCCACTCTAAACACTAATAAKMTGAGMGMAACYKKMKYGYRTMGRYMYKCKTKAYCYMMKATTRGRCRGYACTYCAKATYGTACCCATGAGTGGAGGTGTAAAGTG
TCACCATCCACTCTAAACACTTTAATTTTCYKKCTYACYCCAMCAGGAGKTTTYRMCRTAKKARYMCYTRGARGYYYYYMCATKARGAAGGGATGAGTGGAGGTGTAAAGTG
TCACCATCCACTCTAAACACATTTATMYCACATMCARTKAKTTMYKMMMMMKYMARRCYCKTGKGRATYGGGKCCYKYTACMTRRGGTGATAATGAGTGGAGGTGTAAAGTG
TCACCATCCACTCTAAACACTAATTTCRTMRYGMGCMARYYCTTRMYAGTYCGRRRKKYYKKRCKGCYYGACTRGTGTTTCTKRMKCTCTAAATGAGTGGAGGTGTAAAGTG
TCACCATCCACTCTAAACACTTTATAGRGCGYTYMAGTGYGARYGYKCKAKTTAKATRYAGKCMRKAGKTGKYTRMGGTARTGMKKCACATTATGAGTGGAGGTGTAAAGTG
TCACCATCCACTCTAAACACATAATAGKRRTRCMYRRYTTRKKAKMMTMMYGCAKRYGKRCYGAYGAKKYKCRCCKACRMTYCKMGCAGAAGATGAGTGGAGGTGTAAAGTG
TCACCATCCACTCTAAACACTATAAAGRAGKYYGCGYCRMRTCGMRYCRCRCMKTGAKARRRYYAGYCGRTYCYMCAMCYTAYYRMGACTTGATGAGTGGAGGTGTAAAGTG
TCACCATCCACTCTAAACACTTATATARYYYTTYCTMRTTCAYKRTYGAGMKAYRGAMCTYRKTYMMCYCRTGCRKYKKKATKKYAGTCAACATGAGTGGAGGTGTAAAGTG
TCACCATCCACTCTAAACACTAATATTRMCCRYRCYKTAKRKMRMGGYKYRRRYRRYCMACTKRYCGKRAACKRKKMMATCYYMTTGACTCTATGAGTGGAGGTGTAAAGTG
TCACCATCCACTCTAAACACTTTAAARMMCYCTTYCTYMMMGRMMGKYTYCGCRCMYRCCGCTAKGMGATTYGARGRKMGRMARGRGTCAGAATGAGTGGAGGTGTAAAGTG
TCACCATCCACTCTAAACACAATTATKATMRGCAGCACCTTRRAAMCGAMKMCKRRYCGTMYKRCMAGKGKRAKMYKAMCRGYGCMGAGTGGATGAGTGGAGGTGTAAAGTG
TCACCATCCACTCTAAACACTATATATMMKAMAYKCKYCKRKMMKKAMGKKTYYMRRKKYAGRGAKTMTYCMTRKRRGAARGRGTRCTCTGCATGAGTGGAGGTGTAAAGTG
TCACCATCCACTCTAAACACTTATTTTYMYAGMCTMKTMYMMKCYATCAMMAMGTCYCARYCCRKYTRMGGAGRRMGGKCYTTTYKCACACGATGAGTGGAGGTGTAAAGTG
TCACCATCCACTCTAAACACAAATATGMGMGAGKGKCMRRRGMTTCAGKRCRKKRYCATCTCGTGGATKTCKGRCTGGMGCMRCRGCAGGTTATGAGTGGAGGTGTAAAGTG
TCACCATCCACTCTAAACACATTAAAAGRTCACTRTCKKRRGKTGGCRTTTKAMRTYAMGTKCCCGAATGCKMMYTKAAGYCRRCACTGCAAATGAGTGGAGGTGTAAAGTG
TCACCATCCACTCTAAACACTAAATACMAKRRTAYKRRKCKACAAMGYTCMTKKYGRYCAATKARYKRKGCRYCAYGCCGCCKKRGGTCGTAATGAGTGGAGGTGTAAAGTG
TCACCATCCACTCTAAACACAATATAMKAGCGMGTAAMYAMKAMCCKKGMAMTAYAYGRCGTYATCCRRTGTCRRGACTCKRRKMMGTGGACATGAGTGGAGGTGTAAAGTG
TCACCATCCACTCTAAACACATATTTKYGTRTKMCCTAMMKCAMMYGRRYCYRARYRTTGGCGCKKATTTGGYCAAYCGTRTKGYCGAGCTGATGAGTGGAGGTGTAAAGTG
TCACCATCCACTCTAAACACTATTATKCYMKCRKRAYYRAMACKGTAGRGRCGRCRKKTYRTKRTYTGGTMTMGCMKGTATAMGGMCACGAGATGAGTGGAGGTGTAAAGTG
TCACCATCCACTCTAAACACAAATTTTGGTKAMMRYGTAKCGYATCCRCKMAAKTMRKRGKACCGYKGMTMYTMYGKGGKYKTYMTGTGGGAATGAGTGGAGGTGTAAAGTG
TCACCATCCACTCTAAACACATTATATTYTCAATMTRCTYGGGRKTGYARGAMARATTRTCKCCGRMKTTTKYTYKTMYYYRAGKAGAGCCTATGAGTGGAGGTGTAAAGTG
TCACCATCCACTCTAAACACAATAAAKCTRYYMKMMKMMRGKMATAMKKCCYARAYRRGMRRTGTAGYMTTRTTYGTCYCYACATKCAGGCGATGAGTGGAGGTGTAAAGTG
TCACCATCCACTCTAAACACATATATARRAYGAYYKRYGTAKKCKCTCRTGAMMRMMRYTAATMGCTMGCMKRKTGTKYKYAGYYACTGCGCATGAGTGGAGGTGTAAAGTG
TCACCATCCACTCTAAACACTTAATAYKAYTTCMGRAYMTRYYARYGKRTTGCTTRYRCKGAYTCMTGMAMCRMCMRTKCTMCKAAGACCGGATGAGTGGAGGTGTAAAGTG
TCACCATCCACTCTAAACACATTTATAAYAMTRCKCCKGGAGCGKRTKKKYMRMMMMAKYKGRCKACRRYATMAKAAAYGMCYCMRGCAAATATGAGTGGAGGTGTAAAGTG
TCACCATCCACTCTAAACACTTTATAAGRGYRMCYRKMTCARTAGYTMRCTGMKRGGCAYMKYTACTMTTRMGMCCGTCGYGRMKRCGTAAAATGAGTGGAGGTGTAAAGTG
TCACCATCCACTCTAAACACATAATAACGKMAATGKCRCCRKTTTRAGATGMGRYCRTKKRGMTGRAKGMMAYTTMKMMKARGMGYCGAATCATGAGTGGAGGTGTAAAGTG
TCACCATCCACTCTAAACACTATAAARGTRMYKMACRKKKRGGKRMYCMRYGMARGACMACCYATRMGTYCTRKMGYGCKRGGKRRGGTTACATGAGTGGAGGTGTAAAGTG
TCACCATCCACTCTAAACACTTATATTTYKMTMGYMMKAKGGGAGGAATAKMYGGCGRYAYYTKMMKKMGRCTCCKYKRMACYTGYGCTATGATGAGTGGAGGTGTAAAGTG
TCACCATCCACTCTAAACACTAATATCTGGTRKTAKKRGKMAKAAGTRYCYGKGTRMCMGRGKYYCRKMTMYMYCGAMYKYKGKCRGGTTGAATGAGTGGAGGTGTAAAGTG
TCACCATCCACTCTAAACACTTTAAAMKKYARRCTKTKTRCGMYTRKMMGGCKKAGKKGYCGRTGMKRYTYKKYRYGTTYCYMYRTGCTACTATGAGTGGAGGTGTAAAGTG
TCACCATCCACTCTAAACACAATTATATCCCMAMKYCCMAYKYYRRRAGTKYRTCGGMTMRRYMACYCRRRAYGMATMTYRTMYTKGGATCCATGAGTGGAGGTGTAAAGTG
TCACCATCCACTCTAAACACTATATARMTYKMMYACKYTMCKGGCAGARCGCRMYMRGYAYATGMRAMAMTAGKAYGYMKRYCTMKCCTTCGATGAGTGGAGGTGTAAAGTG
TCACCATCCACTCTAAACACTTATTTCMARMCRTTKTACTMGTCKKGYRGTRCAAYRYCYMMRGCAKTRGTATTRTRGARKYAGYMCGTAGCATGAGTGGAGGTGTAAAGTG
TCACCATCCACTCTAAACACAAATATCYCCKYGMAGKRGAGKCTCRTYRKRTMKCTYMYKKYMGYAYAKMKKRAMAYTMTMCRYRMCGAGAAATGAGTGGAGGTGTAAAGTG
TCACCATCCACTCTAAACACATTAAAGYAGCRTTKRYYKCMACCACRYTTGGGGGGKTYTYRRCMCGRKCGMMCYTKTRYGGKAKTCCACTTATGAGTGGAGGTGTAAAGTG
TCACCATCCACTCTAAACACTAAATAMTRKTCCTMCGCKRMRKRAYAARRKGKGKRTCTKAAGTCTAAACAAYRRRRRMKYRKTAKGCTGATATGAGTGGAGGTGTAAAGTG
TCACCATCCACTCTAAACACAATATAKMCCGKYAMAMYKKCKATTGYRTCMGCGARMCGCMGGYARTTMTYCMYKCTTGAMKYAKCGCAGTGATGAGTGGAGGTGTAAAGTG
TCACCATCCACTCTAAACACATATTTAMMRMRAAYCAKATMCMKYGAMCTGYARYACYAGMTMCGKKGGRKMKGMAKCGCAYKKGAGGACACATGAGTGGAGGTGTAAAGTG
TCACCATCCACTCTAAACACTATTATCYRARGKYYMTARAARRYKKARYRRCACMAMRYKGKMARTGTGCCGGRGYTTAAARGCTCCGTGTCATGAGTGGAGGTGTAAAGTG
TCACCATCCACTCTAAACACAAATTTMRTMCTGCTAAGMGTKKYCKYCTGCGGACCRGYRMAYGMGKMYKYYRMRRCMGCKKYCYAGCAGCTATGAGTGGAGGTGTAAAGTG
TCACCATCCACTCTAAACACATTATAARGGTGMKRMRRRTRTYAGKATAGCRKKYYTCKGKRYMACMAARKGCKTGATMTCYKKRMGGACGAATGAGTGGAGGTGTAAAGTG
TCACCATCCACTCTAAACACAATAAAMRCGYKMKRRMARRMCKYCCCGKRRMRYYGCGKGTATRYMCGAMAKCTKCGKYTGCAAACCGAGGCATGAGTGGAGGTGTAAAGTG
TCACCATCCACTCTAAACACATATATKCRKYTGGCGRYKAGMYYKKMAMRATRMKGMYKGAATKMMMCRRAGRYYMCAGRRCAYACCCACCGATGAGTGGAGGTGTAAAGTG
TCACCATCCACTCTAAACACTTAATATAKGKYYTCGRKRKYKGMTYCMGAGAMARMGKAMYYTRYAGKCATYKGGYYTTTYTATARGGTCCCATGAGTGGAGGTGTAAAGTG
TCACCATCCACTCTAAACACAATATTGGCTTCCRCRGMACGMKKCTGMCGRKKRATGAYGYGKMKRCGRYRKKYYTATYMYRYGCKGGCATAATGAGTGGAGGTGTAAAGTG
TCACCATCCACTCTAAACACATATTAYCACKKGGKRTMYAYMMGRMKAGMCYMYCMYGKGKCAKKCGYTTAMCRCCGATRGGRMMMGCCTATATGAGTGGAGGTGTAAAGTG
TCACCATCCACTCTAAACACTATTAAAYTTMKYKYCTCARRRGRRGTKMMYAKGYAGMTTYMMCRMTGKACRMCAKTCRGCTAKRRCCGATTATGAGTGGAGGTGTAAAGTG
TCACCATCCACTCTAAACACTTAAATGMKTMYYGKATRATYRYGKMMATTACCGKYYGRGRRKTGTTRGRYGRGYMYGTMYYGTACCGGTAAATGAGTGGAGGTGTAAAGTG
TCACCATCCACTCTAAACACAAATAARGKMGMRGYAGGATAMTYARAYGMGKYTGMCGYGAKGGYARRKYRRRRCKMARYYTMGMYCCCAAGATGAGTGGAGGTGTAAAGTG
TCACCATCCACTCTAAACACATTAATKTMYKMYKYAYCTAGYGCCGMCGAMARTTYGCMYRAKRAKGGRKYAGGAACMKTCTMCACCGCTTCATGAGTGGAGGTGTAAAGTG
TCACCATCCACTCTAAACACTAAATTRKGTCMKYAMRMRARCAKGGGGYKGAAKMTAYCMGTYRMMRRRTACRRGYRRCMGRMYAKGGGAACATGAGTGGAGGTGTAAAGTG
TCACCATCCACTCTAAACACAATAATAYCAKGMMYMKTMMAGTTMKCATRRTARKKYKMCYGRKGCMKMCYMKAGMTTYGYKRYKGCCCAGTATGAGTGGAGGTGTAAAGTG
TCACCATCCACTCTAAACACATATAAACGCMRRGCCCGAAMKMYMRYRMCYTTRGAYMAYAKARGYKMMRKTRYYCATMMKTMRTYCGCTCAATGAGTGGAGGTGTAAAGTG
TCACCATCCACTCTAAACACTATTTATMMYYCCYKTAKKAYAACAAYRARGRMKMYTYAYAACGCGAATAMMCKTGYMGMAGRRTAGGGAGAATGAGTGGAGGTGTAAAGTG
TCACCATCCACTCTAAACACTTAATTRYAYMCCYCGTGARTCGRCCKMCCYKGRRKKAKMCRTCRAMCTMGTMATMAKAMCYMMRAGCGTCTATGAGTGGAGGTGTAAAGTG
TCACCATCCACTCTAAACACAAATTAKMGYCRYMYRCGARTGACMMMKACRATCTGYTCRTAAGAKAYGMKYKKMCRKTGMTKKMGGGCACCATGAGTGGAGGTGTAAAGTG
TCACCATCCACTCTAAACACATTATTAMTMKRTGKACRTYYGRKCMYARYGRRARKAACAGTCYTYTCRKMRRRTMMMCKCCAMMKGCCTGGATGAGTGGAGGTGTAAAGTG
TCACCATCCACTCTAAACACAATTTATKARYRYAKRCTYMMTYTAKRCAYCCRMMAARMRARAGYAAGKMKAGKTKRRMRRTKCGACGCCAAATGAGTGGAGGTGTAAAGTG
TCACCATCCACTCTAAACACATAATTTMCMTCKATRKKYKTAGMGRMGKGTAAMCTMCGMCGGRTMCMGAMMTYARRTMCCTMYGMCCCGTTATGAGTGGAGGTGTAAAGTG
TCACCATCCACTCTAAACACTATAATGYRGYGRCMCMRGMCCRCGKRKYYACCGTGARAAMKTAGRKTAYTCYYCCKTMYCGRTGGGCGCATATGAGTGGAGGTGTAAAGTG
TCACCATCCACTCTAAACACATTTAAYYTGKTKGKYTMMYGACAMTAAAAGYGARGCMRGCMRGTAYRMAKAGGKCGACKGCAYAAGGCGACATGAGTGGAGGTGTAAAGTG
TCACCATCCACTCTAAACACTAATTAKTYTTKYYMYTRYTCRKYKYRCCYKKRKMYTGAATARARKRCYMMAYYKKRMYGCMTMRRCGGCTCATGAGTGGAGGTGTAAAGTG
TCACCATCCACTCTAAACACTTTATTAACGYYGCKCKGCAYCRGYKGKYCKTCCKRATCTRRGTTYKTGYCTGTRRYGGTTGGKRGCCGGAGATGAGTGGAGGTGTAAAGTG
TCACCATCCACTCTAAACACATAAATTAAMTYRGYGYYCAGKCCAGRRRTMCYMYKCCRYRMAYAGCTCKMTCRMKTMCGMRGAKTGGCGGAATGAGTGGAGGTGTAAAGTG
TCACCATCCACTCTAAACACTATATTRAGRKRCGKMKAYAYMMRAGTGYARMMKYMRRACRKTGYAGKARCRYRARACYMMCTRGMCGGCCAATGAGTGGAGGTGTAAAGTG
TCACCATCCACTCTAAACACTTATTACGCAYGCRAKACRMKTAAKMKKYAGTATCTKARYKTMCAAMCYTARTKAARMGTKAMYGACCGGGTATGAGTGGAGGTGTAAAGTG
TCACCATCCACTCTAAACACTAATAAGCRKKKACMKCTCRACYMCKYAMTGTKRTAKTRKAMGMMRTMGGMTYCRCCKKKMKRRRMGCGCGGATGAGTGGAGGTGTAAAGTG
TCACCATCCACTCTAAACACAATATCKYRTMKAKRAYTGRTCGGMMGMKTCKRRMGRGGMYAKCCMYKTRCYMCYGARATMTMCCYAAATATATGAGTGGAGGTGTAAAGTG
TCACCATCCACTCTAAACACATATTGTARRCYYMRYCGCYRYGCGMKTAGKKAGACCRCGCCACGKRKYGYYARKGYYCTATRYRGATAATAATGAGTGGAGGTGTAAAGTG
TCACCATCCACTCTAAACACTTAAACMKRGGCYCTYCGYMCAMCRRCARGTGTMARGCMYGAMGRCTCYMCGCMMTYYMRAGMAKMTATATTATGAGTGGAGGTGTAAAGTG
TCACCATCCACTCTAAACACAAATAGKMTMMKKARTARCGGGMYTRCTMKRCKMYCTCKTCAGAGGCTTCMYRCAMTGKGCCCYAKTTATTCATGAGTGGAGGTGTAAAGTG
TCACCATCCACTCTAAACACTAAATCCRYKGTRGMAYTMCATKGMCTYMARRRMMGCGYMATAKCGTKRCAAGMACGYAGACMGGGAATTTGATGAGTGGAGGTGTAAAGTG
TCACCATCCACTCTAAACACAATAACRAYGTMMTKKTACAACAGGCMKRACRGCTGCGYCKARMTMYMCYMKCGMMRKAMRTYTYMTTATCAATGAGTGGAGGTGTAAAGTG
TCACCATCCACTCTAAACACATATAGKCYYRMCRRAAKKMATTRRKGTGAMRGKCYYRKMKTKTAKCRCRRRYCMKGARGKRGYKYTAAAGTATGAGTGGAGGTGTAAAGTG
TCACCATCCACTCTAAACACTATTTGAMKGACYGCYKAMCAAYYRAKTCKYMRMAGGRCMGKKAKCKKGGTCTCYKGRMKGGYCCRAATTCTATGAGTGGAGGTGTAAAGTG
TCACCATCCACTCTAAACACTTAATCYMTKCCMKAMYCYMYKGRMMAMGGRRMMMMRRCTTKTCTTMGMKRGRGGYMAYRTACKKTATTAGAATGAGTGGAGGTGTAAAGTG
TCACCATCCACTCTAAACACAAATTGCKCMMGAMGYCMTYTMTGYCGYYRTRYCCAYKTTAYCYGRAGGYYRMARCACGTAMGRYRAAATGGATGAGTGGAGGTGTAAAGTG
TCACCATCCACTCTAAACACATTATCCGATGRCRGKMAGKRTMCTKYTMRGRTYKCGKGCRYMTYRRCTYCMRRCYRCTKRTMKGYATAACCATGAGTGGAGGTGTAAAGTG
TCACCATCCACTCTAAACACAATTTGYKTMKGCMGYCTTKGMCGMRYTTACYMGCMRMYYMMCGCMATMKKRRGAYTGMCAAAMGRTAAGTTATGAGTGGAGGTGTAAAGTG
TCACCATCCACTCTAAACACATAATCYRMCTMMAGRGMRRRYKMRGMCMYMMGMKRRYKMCATYKKKACMRKYRMKKYARAGCMKATTACAAATGAGTGGAGGTGTAAAGTG
TCACCATCCACTCTAAACACTATAACTAKCRMRYMKGYCCMKKYGKGYAYTCARCTTATRRMMCATGCCMTTTGRRYCGGTYKGGYATTGTAATGAGTGGAGGTGTAAAGTG
TCACCATCCACTCTAAACACTTATAGCKYGGCMRAAGRAKTGGYKTMKCAYKKYKACYYCRCMCMRKAMGTMACMRYAAAMCRGMYAATCATATGAGTGGAGGTGTAAAGTG
TCACCATCCACTCTAAACACATTTAGKRAKYRYTAMRTTTRTRTCMRRGYYRTAMCGATGGYYYTMRGYAMRCTYTCGKRRYGYRCAAACTGATGAGTGGAGGTGTAAAGTG
TCACCATCCACTCTAAACACTAATTGMTCCMYGATGGKKMCATGKRTRYTKTGYKAGCTTAKAYKTYAKTACCARCARMKMTRYCTTATGAGATGAGTGGAGGTGTAAAGTG
TCACCATCCACTCTAAACACTTTATCYMCKCRAKRRYMMGARTGYYKGAAGMGCATYKYYGYTRTAGMAKYYGCCMKMRYTRRGCTTTTCTCATGAGTGGAGGTGTAAAGTG
TCACCATCCACTCTAAACACAATTAGYYCMCMMTMATGRGYGAMGAYACRKKTAYMMMCGYYGTGCRMYYYKKRTKMRAYTMMTAAATAGGAATGAGTGGAGGTGTAAAGTG
TCACCATCCACTCTAAACACATAAACAKRYACAMKRMGCKKYRMCRRTTAMKGKMRGYARYKGRCKKRRAAYYCGTRKCCAMGRCMAAACCTATGAGTGGAGGTGTAAAGTG
TCACCATCCACTCTAAACACTATATCTKTTYAMGAMAYGMCACMTTTACGMCMRAAAAYTTMKKKMCTTCTAGKTGMRTTMCYKKCTATGGTATGAGTGGAGGTGTAAAGTG
TCACCATCCACTCTAAACACTTATTGAMTCMKCGYATYCGYMMACMRMGCYKCKTTKGKCGGGRAMGKTCCMCRYKGRARATRKKCTTTCCAATGAGTGGAGGTGTAAAGTG
TCACCATCCACTCTAAACACTAATAGTAYCMCTTCKGTKKRYTKGYCCCKYKYTYKMYTGGRAKKGMYARMMGRCKYKTAAMYAKYATTGCCATGAGTGGAGGTGTAAAGTG
TCACCATCCACTCTAAACACTTTAACTMAGRGMAKGKKCGMCGCMTTYMTGGMMMTAKCMMTGAMKTMGMYGMTMMTRCYYTARMTAATCGGATGAGTGGAGGTGTAAAGTG
TCACCATCCACTCTAAACACATTTACRARKACAGAMTMTRRKMGAGAGMGCAMYMMGAMYKCTYRKMMGAAARAAMGRMYRMTTRAATCTTAATGAGTGGAGGTGTAAAGTG
TCACCATCCACTCTAAACACTAATTCTGCCCRCMGGCRRYGYRYTTACKAGYKKYYRTRKARMACCCYGMKMYKCMAYYKKMTTACTTGAAAATGAGTGGAGGTGTAAAGTG
TCACCATCCACTCTAAACACTTTATGCMCRYAKMKCTKAKKCTRACGAMKRKMCMYATMYKCAKYTYKAMTMCYKRRMKTRGAMKMTAGTTTATGAGTGGAGGTGTAAAGTG
TCACCATCCACTCTAAACACAATTTCKYRRCTAKRTCAAKRRKAMAMCCTTKARKCGMAYGRCKMYRTYYTRGCCMTARARKTRRTTTCATCATGAGTGGAGGTGTAAAGTG
TCACCATCCACTCTAAACACATAATGAYRAYGMRCRKYTTYMCYKAGKKGCMAGMRAYMCMAYTMCRTGTRAGMMTATYKRTRKAATACTAGATGAGTGGAGGTGTAAAGTG
TCACCATCCACTCTAAACACTATAAGRGTGACCARYRAYKMKGGRRTKACMKGGTCTCMRACAATAYRYRKCGCKCARCAKMYYYCAAGATGATGAGTGGAGGTGTAAAGTG
TCACCATCCACTCTAAACACTTATACYGAMYMGAAKMRYKGMCAKCCAMKGRGTGRTMGRMMTYTKAYAATMCGMMARYCMRRYAKATGTACATGAGTGGAGGTGTAAAGTG
TCACCATCCACTCTAAACACTAATACMTMKTTYAYCGCYYYCKAGKCYCCYMYMYKTGYKCMYRRKCTMCTTCYKGGGCTKAGRYTAAGACTATGAGTGGAGGTGTAAAGTG
TCACCATCCACTCTAAACACTTTAAGTRAKCCKYYCYTYGARCAMMMKTGTTMCCRMYKTKKMTCGYACKTMTAMCRMRYGRAAGAATGTGAATGAGTGGAGGTGTAAAGTG
TCACCATCCACTCTAAACACAATTACTYAYKKTCTMTKMCMMMTCGCRRTCRTRTKTCRGAARYYMMKGCRMCRGTCRRTCTTYTTAACAGGATGAGTGGAGGTGTAAAGTG
TCACCATCCACTCTAAACACATAAAGYKCGGRRGGAARMGAKTGYMKGKYGMRTYYCCGTAGAAGCGGRCKYCKMMCAGKRATGMTATCTCCATGAGTGGAGGTGTAAAGTG
TCACCATCCACTCTAAACACTATATGMKCMGRRKKYTGGKTMTTMMYMKAGRTTTKAMGGTAYKCMCRCAKGGTYCGTRKTYKRGATTGAGCATGAGTGGAGGTGTAAAGTG
TCACCATCCACTCTAAACACTTATTCYARATKYKMKAMCGYKKMRMTYCTGRMRTGCGYTGTYCAMAKGAAGMCYKMAAYTKGYMMTAGTCGATGAGTGGAGGTGTAAAGTG
TCACCATCCACTCTAAACACAAATACYAGGARYMRTKCTKTRMARAAKMKTRKMTYTAGMCYAYRCKMTARCKYCCGTRGTTTMMGTACCTTATGAGTGGAGGTGTAAAGTG
TCACCATCCACTCTAAACACATTAAGKKMKCGTAYAATGGRACRKKRTARYGYGKCKCRMCKYMRRMMYRTCKYARCGAKRYTARTTTCGAAATGAGTGGAGGTGTAAAGTG
TCACCATCCACTCTAAACACTAAATGRRKGCAKGYCYGCKAMGMTRMKRCTTKYMYKMRCAAGATTRAKTMCKCTKMRYYRCGTTCATGCTAATGAGTGGAGGTGTAAAGTG
TCACCATCCACTCTAAACACAATATGARRGATCTTCCAKGMTRCTTKGCMGYMKMTTMMAGKCMRYRCKMTTCCTGCCMAAACACMATCCACATGAGTGGAGGTGTAAAGTG
TCACCATCCACTCTAAACACATATTCCRAMMCATRTMRGMMATTKTAARCKKRGATCAGMCRAYRGMTKKTMTCKYGYACCKRCAAAACGTGATGAGTGGAGGTGTAAAGTG
TCACCATCCACTCTAAACACTATTACKMTGMYRGYCGGACGCYTAYKTATGTATGRMAMYYYMGMAATKAGAGARMCYKCKAAYATTAGCAGATGAGTGGAGGTGTAAAGTG
TCACCATCCACTCTAAACACTTAAAGYKMYMRCKGMMKRMCYTTRRYYMRCYGGATRCRGAGCGMTAAGTTMACKCAMTAYAMCYGTTGGTCATGAGTGGAGGTGTAAAGTG
TCACCATCCACTCTAAACACAAATTCCKAKCRRRTARGRYGGYYTYRRKTGTGYTMMYKTKRRYMRYAYKCCMACRKYRRGKTGTKATCCGAATGAGTGGAGGTGTAAAGTG
TCACCATCCACTCTAAACACATTATGTGMTTRGCRGMTRYRAKYMCKTAYRYKMKATGMYMMMGMCKTYMKKCYAAYKYKYKMCMGAACGCTATGAGTGGAGGTGTAAAGTG
TCACCATCCACTCTAAACACAATAAGRKKMTCCKCGRARMRRTAAMGRGYKKAKKGTTMMTKMMRKKATGRGRYYCMGMTRTKTKGTACCCGATGAGTGGAGGTGTAAAGTG
TCACCATCCACTCTAAACACATATACAGATMAKACGCMYKYAGMKGGATYMTTAMYMKRTTTGYMCYCTCGTRYYMMCYCAMRRRGTTCGGCATGAGTGGAGGTGTAAAGTG
TCACCATCCACTCTAAACACTATTTCTTRMCYCYARMCYAKGKCAMMTKMCYTRMYRMTTKTYKKYYCGMARGMAAKCCKAYACGGATGCCCATGAGTGGAGGTGTAAAGTG
TCACCATCCACTCTAAACACATTTACTKRACRRYMAGGRKKKYKCAATGARAGYTACGGAARMTARCKRGTRCMMCAYKRAMRRCAACTTATATGAGTGGAGGTGTAAAGTG
TCACCATCCACTCTAAACACTAATTCAYRARMRRKGCGTYAGRCCCMYMKTYGRKCTMAKKKCRCCAMCKMATTGTCRYKGRARYRTCAATTATGAGTGGAGGTGTAAAGTG
TCACCATCCACTCTAAACACTTTATGMCMTTAMRKCGCRCCTATYCKRTMYYCYTTGAMKYARMAYMYKMCTAAMGGYAKRMRMCYTGATAAATGAGTGGAGGTGTAAAGTG
TCACCATCCACTCTAAACACAATTTCARAGMKKKCRYMRACAGYYMRCCGCYMRRTKRRGKACCMTKKKTCMRRGRMATMRKTMGYTCTAAGATGAGTGGAGGTGTAAAGTG
TCACCATCCACTCTAAACACATAATGGMMYYGMTARCRARCKMGKGCRAACMMCCYGKAKRKTRYGRKCYCYGRMRRYYCRCACKGTGTTTCATGAGTGGAGGTGTAAAGTG
TCACCATCCACTCTAAACACTATAAGYAMTCCAGGRRMRMCAYTRRMYMTGMTKTMMMKACYYAKRTYATCKCTYGKKRKCCYARCAGAAACATGAGTGGAGGTGTAAAGTG
TCACCATCCACTCTAAACACTTATACRKMTAAMYGMYMRGCTRRGRMGYCCTARTRCTKKYKGRRCTKMTGCCCRRGCGTKATCYRACATTGATGAGTGGAGGTGTAAAGTG
TCACCATCCACTCTAAACACTAATACAGRKYGGRTRMCMMYMKTYCGGGCCGTYRMGYYKRYYYMRMTGGMRMRCATCCKCRTMTRAGAAGAATGAGTGGAGGTGTAAAGTG
TCACCATCCACTCTAAACACTTTAAGYGMYKTKMKMCGYRTCRAYGCRGTGTMKRMMCRCGGAYYCCTTCKCGAATTRMGGRKRTRACATCTATGAGTGGAGGTGTAAAGTG
TCACCATCCACTCTAAACACAATTACAKRRGRTGRTRGKARCKCATCRRTAGYRMYRMRRTRTCATTAYRKMYCAGKRGCKCCCRGAGTACCATGAGTGGAGGTGTAAAGTG
TCACCATCCACTCTAAACACATAAAGRTAKAGAGAGCKRRKKCGYTTGKGYKGAMTYRMRKCRKGGGKGMMTMARCMMMYGGAGKRACTTGGATGAGTGGAGGTGTAAAGTG
TCACCATCCACTCTAAACACTATATGRTKKKGARRYGRYAAGMGATMGTYKYCCRGMKTAGMAKRKMGCAYMRGRRGCGCGYGTCGTCAACGATGAGTGGAGGTGTAAAGTG
TCACCATCCACTCTAAACACTTATTCRRAYMAKMCMGCCAYGYKCGGRCCGMATTAMGRMRKRYAKRAGYTTMRGCTKATYATMGATGATGCATGAGTGGAGGTGTAAAGTG
TCACCATCCACTCTAAACACAAATACMCCYGMRMRATCCGAKATKCGRATMCYTMMMYARMCGTRYGTTGMMMKCYMKGTYAYAKCTGTCAAATGAGTGGAGGTGTAAAGTG
TCACCATCCACTCTAAACACATTAAGCCATTYCCMMACKAYKAAMMRMMTYRKKCAKRGGGGTYYKRAGCCGMTCMTRCKAATGTATCTGTTATGAGTGGAGGTGTAAAGTG
TCACCATCCACTCTAAACACTAAATGGKMTCKCGRCATGCTCCKMRKRMKRRGARGACYCCCYATATCKCAGRAYGKAYTTMRMKCACACATATGAGTGGAGGTGTAAAGTG
TCACCATCCACTCTAAACACAATATGTRYGRRGMAMRACCMRYKYKKTTMTYYYGCCRGMKMMYGRMYKGATYYTAAYAMAGYGCCACTCTGATGAGTGGAGGTGTAAAGTG
TCACCATCCACTCTAAACACATATTCTCGYRAKGMTRCRMTMRRYAYMMGMCYMTGTTGYAACGTTACGGCKTMTYTMGMCGYATRAGTGACATGAGTGGAGGTGTAAAGTG
TCACCATCCACTCTAAACACTATTACYCCRKKRAKCGGGRMRAMCTCCYKYYRYMAGTTMCKKYRYMTYATRYRGMARTKRTRRMYTGACTCATGAGTGGAGGTGTAAAGTG
TCACCATCCACTCTAAACACTTAAAGMARAKKTRYAAKRAKTKATKTKCYRRYYYKGCYYTRAYCGKRTAGKKGCACYMTYCRYCKTCAGAGATGAGTGGAGGTGTAAAGTG
TCACCATCCACTCTAAACACAAATTCKRGAMRRTACYMTYKKAYYAMKRCKRCRARRKRCAMKRTGMYTTYAAYMAGGTRRMKMCYACTCCTATGAGTGGAGGTGTAAAGTG
TCACCATCCACTCTAAACACATTATGCKTKRYGMRTYYYCRCMCMTKAAAGYKCGTKTMYRGTTGYTAGRRACTMKKKYKRYMGARAGTGGAATGAGTGGAGGTGTAAAGTG
TCACCATCCACTCTAAACACAATAAGAGCYCGMCGYACRGCCTRYCKKRYATTTGMTAYAMTKGACYATTTKGCMKTCMMYRGYMMTGTCGCATGAGTGGAGGTGTAAAGTG
TCACCATCCACTCTAAACACATATACYKGKMRTARTGTMAGCAMMRAGMGYTRACKYYRCCTGGRRRKAAKCRYGACATTACKCCTTCTGCGATGAGTGGAGGTGTAAAGTG
TCACCATCCACTCTAAACACTATTTCAMMGKMRMCGCRGATKRKTYMKMRRKKCKCMMMAKKRGCAKKCCAYMYAYTTATAYTCGYACACGGATGAGTGGAGGTGTAAAGTG
TCACCATCCACTCTAAACACTTAATGRAMYMAMCTCMGKCTAGYTMCMYRKCRYMMMCAYRCKCTCKRAMMCAAMKYARTKGTGGTAGAGCCATGAGTGGAGGTGTAAAGTG
TCACCATCCACTCTAAACACAATATCKKARKYKMGYRCCMMTGAYGRYRYKKATCYGGYRRACKTKTMGKKRAAKYMMRAAACYMCAGGTTAATGAGTGGAGGTGTAAAGTG
TCACCATCCACTCTAAACACATATTGRKGKGGAKYYRRCMYRAAGKGMARYAKYTAKGKRCTYYYGTMYRRTMRGTMMARKAYYKAACGAATATGAGTGGAGGTGTAAAGTG
TCACCATCCACTCTAAACACTATTAGMKGKMGYRYRAAMTCKRTARTAMMRGTTYMMGGTRATATTARKARMMMRCYRKAGYTMKRTCCTTTATGAGTGGAGGTGTAAAGTG
TCACCATCCACTCTAAACACTTAAACRKACGGAYKYYYGMRKCKCKAMKYCKRRYCGTCGYGYKYRCRKAGARAMYRRCGYCRCRATGCAAAATGAGTGGAGGTGTAAAGTG
TCACCATCCACTCTAAACACAAATAGMYMARYTCRMTCYACTTMGGYMMTTCKMTCGAYRKMTYMCATKYTKYAGKTAKYATRCGATCGTAGATGAGTGGAGGTGTAAAGTG
TCACCATCCACTCTAAACACATTAACGGAGGCKYGCYRTTTMYGARMRKTAYACMYTTAGCMTRCYMKMACYRTKAMCGTYCMGRATGGATCATGAGTGGAGGTGTAAAGTG
TCACCATCCACTCTAAACACTAAATCKRAKMYTATGTMGKRMYGKGTTTGMTYTCCRTTMYMCAKMKMCAAKRTACKKRGRGKMYMAGCTACATGAGTGGAGGTGTAAAGTG
TCACCATCCACTCTAAACACAATAACCYRMYGYKCATCMRCCRYKMYCRRTKGMKMGMYGKARCGTCMRMTMAAGAGTRGRYYATRTCGTGTATGAGTGGAGGTGTAAAGTG
TCACCATCCACTCTAAACACATATAGGKRRAKCCTMGTKYAATGTYTYKCCTTRYMCCTCYARCAYAACAMKMCKTYYAKTATMCKTGGACAATGAGTGGAGGTGTAAAGTG
TCACCATCCACTCTAAACACTATTTGGRAKTRCTYGCCRCCMRAYYMCMTYYMGAATRTAMRGYKRMKACCMYMACRGTMCKCGTRAGCTGAATGAGTGGAGGTGTAAAGTG
TCACCATCCACTCTAAACACTTAATCTKMCMGGYAMMCCKYRRGYRCYKGCARMRMCKTRTMRGKRRYRGGYTYRCRTTRYTATRAACCACTATGAGTGGAGGTGTAAAGTG
TCACCATCCACTCTAAACACAAATTGKYCRMCYAKKCCRCKYGYRGMGRGTGKKAARRGGRMGCYAAYKKMMTKCKYMYKCKRRMTAGGTCCATGAGTGGAGGTGTAAAGTG
TCACCATCCACTCTAAACACATTATCCRAYTCKYKAKCYCCTYMRKAGAAACYKAGKKGMTTGMGAKRATKTYTGGGKCGKAMACRACGAGGATGAGTGGAGGTGTAAAGTG
TCACCATCCACTCTAAACACAATTTGMAYRCKTCKGMAAKGCKKCAMGCMMCCTRMKKACTYAMYTMARMYGRKRGMGGGGKCARKTGGGAAATGAGTGGAGGTGTAAAGTG
TCACCATCCACTCTAAACACATAATCGRYYYGGRRKAYARKAKTCGCACGTRMRRRKCKACTRTGTYYYACRMGTYGTMTRGMKYMTCGCTTATGAGTGGAGGTGTAAAGTG
TCACCATCCACTCTAAACACTATAACYGRAAKAAGRAGKACCTKGMCCMARKGYRAYTCRGAGKRTCTCTRTATMGCMCYGGCKCAACCGATATGAGTGGAGGTGTAAAGTG
TCACCATCCACTCTAAACACTTATAGKYRYGGMGCMGCCMRMKRMRTAGTMMMRKGMYKKMTRRTCGGRKKKYCAMGGCGRRTGKCAGCCTAATGAGTGGAGGTGTAAAGTG
TCACCATCCACTCTAAACACATTTAGYKGAKRGMRGMCCYKKKKYKKMRGRYKRMARKYYTGRRTKKTMTMKGGRYRCAGCGMKYYAGGCACATGAGTGGAGGTGTAAAGTG
TCACCATCCACTCTAAACACTAATTGAKGKAGGARYTCAMRGMKTRRRGYMKGMAKRAMRRAKRMMCAYMKKMCRCMGCRAKRKTGTGCGTCATGAGTGGAGGTGTAAAGTG
TCACCATCCACTCTAAACACTTTATCTRYMRKMCMTCKRMCAAGKTGKKYAGGKARGTCMGKGYYKMYMGKGYCGGGTKCKAAMMKTCCCAGATGAGTGGAGGTGTAAAGTG
TCACCATCCACTCTAAACACAATTAGKKAKCGAMTGRRRYTKRKYCYKGCCYCTTCMACKYKAKRMAMTYKAAYTMYGMAYKYAYCACGGCTATGAGTGGAGGTGTAAAGTG
TCACCATCCACTCTAAACACATAAACRYRKMCTCGYGRRMGKYMRCMGAMGTGKMRKGCKMKGYKGARRTKAGACRYGCKYTAYCMAGGCGAATGAGTGGAGGTGTAAAGTG
TCACCATCCACTCTAAACACTATATCTRATAMTTMMGYAYCAMCYKGTCYKKMKCGYTRTRKCGYKKMRKRYRKMRGMCTRRCGRKTGCGCAATGAGTGGAGGTGTAAAGTG
TCACCATCCACTCTAAACACTTATTGGRKCRKTMTYGYYCAYAYACKGYYAGMAKMMRTAYRGRAKAYAYRRGYKCTYTCAKAGYCTCCCGTATGAGTGGAGGTGTAAAGTG
TCACCATCCACTCTAAACACTAATAGYGKMRRKYGGYRGAYYTRYRGRAKMKTTTCKGMMTTYKMGGAKRYAGTMMTTMCGMYCTRACCGGGATGAGTGGAGGTGTAAAGTG
TCACCATCCACTCTAAACACATTTACACKTYTRKTMGTRTKGYYYMRYGTRYAAKGYGRRGTRGMTCYCMARYKYATMMAKACMRYGTTATTATGAGTGGAGGTGTAAAGTG
TCACCATCCACTCTAAACACTAATTCACTGYKRGRRCYGYMRKCYTCRYYGKTGTRRTTTTGMYKAKYGCCMATKKYKTMMKMAMTCTATATATGAGTGGAGGTGTAAAGTG
TCACCATCCACTCTAAACACTTTATGCAGCMRGACKAGTYGYTYCCYKKTCCGCTTMKMAMYTTARTGMKTMGYGRGAYTCAMMMRCAAATAATGAGTGGAGGTGTAAAGTG
TCACCATCCACTCTAAACACATAATGTTAAARARRTATTYCTRGTRTRCAMTGMKTMAGRMGATTTKCTATGRRRRCATRYKCYMGCATAACATGAGTGGAGGTGTAAAGTG
TCACCATCCACTCTAAACACTATAAGCYMKATTRKGGKYKATTKTAYTMAACKMAKRKTYRGMCTKCKMARGRMKYYYRARCMGMAGAATTCATGAGTGGAGGTGTAAAGTG
TCACCATCCACTCTAAACACTTATACYCMYCRRRGYRMYCKGATTMGGTYTMCGCAYAGCYMATAAAKKKACMGYKGGAYMGGYRGGTAAAGATGAGTGGAGGTGTAAAGTG
TCACCATCCACTCTAAACACTAATACMGTMTMATTCGKKGACTRTCMCRAMTCAMYKAKKTYRAMTYGCMGYAKRTKYGGGCYTATGAATCAATGAGTGGAGGTGTAAAGTG
TCACCATCCACTCTAAACACTTTAAGTAYYCYMYGCKKRRKRMGTTRRCAKCYGRGYKMAAMMAMGAMCCYMGKMKMRMRGKMMYRGTAAGTATGAGTGGAGGTGTAAAGTG
TCACCATCCACTCTAAACACAATTACCCRYGCRAYAGRCGMTRTYYTKCYRRTGKTKCTMGRCGYMYGYMKTRMCAYAKYMYYTMAGATTGCATGAGTGGAGGTGTAAAGTG
TCACCATCCACTCTAAACACATAAAGMYYGYYCGMAAMKCRMCYRTTYMTYATKKAATMKGCMTCTRYCTKTKKAAGTGCRCMTYTGTTACGATGAGTGGAGGTGTAAAGTG
TCACCATCCACTCTAAACACTATATGRGTRRCRGTYRMTTACMYKGRRACTTGMRCCKMGRRKKGYKKYMTAGYCKGAMYGKGTGYCTATGGATGAGTGGAGGTGTAAAGTG
TCACCATCCACTCTAAACACTTATTCTTKRRRKCRKGGYYGKKMMCRYAAMMRRGRCTAGGYAMCGATYGRYYMTYGMAKTCMKTACAAACCATGAGTGGAGGTGTAAAGTG
TCACCATCCACTCTAAACACAAATACMMRGYGMRAMKKGTAGACCGMYRMYTKYMKKGGAMRMCYKYMRAMKTAKTAGMAYCGMATCATGTAATGAGTGGAGGTGTAAAGTG
TCACCATCCACTCTAAACACATTAAGGTGGKATCGKYAMRRMRGCKAGMTGMRAKKCCRKTTGGRCCTTACTYKKCGRAKGAAGGYCTTCATATGAGTGGAGGTGTAAAGTG
TCACCATCCACTCTAAACACTAAATGYGTTCGKKRKMYGAKCKRKKMGAKAYAMRGGGAGRCTACAMCRYRYMMGMGTYRGGRKRCGTAGTTATGAGTGGAGGTGTAAAGTG
TCACCATCCACTCTAAACACAATATGAACRTKYMTTGRKTKCKTTGYGMYMMKAYARTKYCMAYYKYGKYKARRRKARRYCGMMMRGTTGAGATGAGTGGAGGTGTAAAGTG
TCACCATCCACTCTAAACACATATTCCYKRARGMTMMGCGAAGRTTYGTCCMKTAMTKYYKRYAYCKYMMTCGYCTMKGMYGAATMGATCTCATGAGTGGAGGTGTAAAGTG
TCACCATCCACTCTAAACACTATTACMCYMKGRYTRCCAYMYCCKRYKKTKMMMGCGAKYGYYCGTKRTYYRMYMYYCTCTGRRKACAAGACATGAGTGGAGGTGTAAAGTG
TCACCATCCACTCTAAACACTTAAAGKACMTMGRKYTKTRKTAGKKMKGKGAAGYGRMAYTGMYMTCCGTRATAYMMTKCKKCCAYCTACTGATGAGTGGAGGTGTAAAGTG
TCACCATCCACTCTAAACACAAATTCRTCYMRMMCYGTCAMYRRCGKKGGGTYKGTMCCATAKGGAKMARKRACGAKMAMGAYCARGTTGGTATGAGTGGAGGTGTAAAGTG
TCACCATCCACTCTAAACACATTATGGKTMRRRTTRAKRMARCYMGMYKGRGAATACMRCGKKGKACGCMRYGRTYAMKKGMGRRCGATCCAATGAGTGGAGGTGTAAAGTG
TCACCATCCACTCTAAACACAATAAGAAAGKRGMMCCTCCTCCACCAYAKRMGRAMRRTRCCRYKTCCTMCCMAKAYCGRGTAKCYCATGCCATGAGTGGAGGTGTAAAGTG
TCACCATCCACTCTAAACACATATACTGRMYAMKCAAMMAKRTGTARMRTRYMAATRMAYARCKCMGKTYRGMYYARGCGTTMMTYCTTCGGATGAGTGGAGGTGTAAAGTG
TCACCATCCACTCTAAACACTATTTCMRTTYRYKRARYRTMKTTRKMYMRATMMYARTTARAARCMCTCRGYKATTKARCCMCGMYGTAGCGATGAGTGGAGGTGTAAAGTG
TCACCATCCACTCTAAACACTTAATGRGKKYAATYTYYACRYYGACCYCYKTTTYCGKKKAARRKARMAGRYCTYGAAKMKGMKMMGAACGCATGAGTGGAGGTGTAAAGTG
TCACCATCCACTCTAAACACAATATCYKKGKGMTAYATGCTAMRKAYGTYGTYTCRRMKCYYGYCTGTKAAACYCMRKAAMYYTGAGAGAAAATGAGTGGAGGTGTAAAGTG
TCACCATCCACTCTAAACACATATTGCMYKYGTCTGRYGRCMRAMMYMMGCARGCCGMCAYAKARMYGMCMYTGGRTCGGKKTCCTGTGTTTATGAGTGGAGGTGTAAAGTG
TCACCATCCACTCTAAACACTATTAGTMCMCTMTGAKGKGGYGRYYYGMYMRAGRCMGTYKKAYRGCGGRMYGGMMMCGAMYAKACCTCAATATGAGTGGAGGTGTAAAGTG
TCACCATCCACTCTAAACACTTAAACATGAMTMKRAYKMKRGAMYGKMCARMRARCKCRTCYMYRRGYCARCATAARRMGYRCRKACACTTAATGAGTGGAGGTGTAAAGTG
TCACCATCCACTCTAAACACAAATAGKKRTMTAMAMCRKYARYGACMAGCYYTTGCKGYGTTYMKKMTMMMKGKTCMYTGRTARMCCTGATGATGAGTGGAGGTGTAAAGTG
TCACCATCCACTCTAAACACATTAACYAGRRMRCAYKGKMAKKGKTAYCYYCTGTRGYMCCMTTKMYTACRCTKACMRMMRCTKRYCAGTACATGAGTGGAGGTGTAAAGTG
TCACCATCCACTCTAAACACTAAATCRGRATTAAYTTTKKGCGTRCGTMRYGYCMACTAKRRAGTKGRMATYYCAGCKMATYKCTGGACATCATGAGTGGAGGTGTAAAGTG
TCACCATCCACTCTAAACACAATAACYKYATCATRAMKRCAKMCCKGYACCYMTTYKCMMRYTTTGTAYMGCCMMRTMGMTTKARACTGACTATGAGTGGAGGTGTAAAGTG
TCACCATCCACTCTAAACACATATAGYMRCARAMGCKRAKRYGMMGGRATCYAATMMAKKCTTTMKYYKTKMYTRKTAKGRKRKKCCAGTGAATGAGTGGAGGTGTAAAGTG
TCACCATCCACTCTAAACACTATTTGRTYYGGKGCCYMAKRAMYMGTGAMYKYKCTCCRRMCYYKRGGTYTRRRKRMKRYGCRKAYGACACAATGAGTGGAGGTGTAAAGTG
TCACCATCCACTCTAAACACTTAATCGYKCTCRMTARCTAAGGAAMCACTCYCTKMAGKGRTRCRGYTKMKKMKYYGCTATAMMAAGTCTGTATGAGTGGAGGTGTAAAGTG
TCACCATCCACTCTAAACACAAATTGTKCRTMKMRGAKGKTGKRTCGMKYTMTAAKKMYGYGARAGKTAGMYKGMTAYTRKARTCTGAGAGCATGAGTGGAGGTGTAAAGTG
TCACCATCCACTCTAAACACATTATCGMYCGTTGYATRMYRGYRKMRCGKCTTMKRMMGARTRCGAKYRCTRMMRCMKCYATMYMAGTGTCGATGAGTGGAGGTGTAAAGTG
TCACCATCCACTCTAAACACAATTTGAAAMKMRRYCYTKRYMCATTAGGYMTCAAAYMMTKTRMTARCYGGYCCTKYRKARYTCAMCAGCTAATGAGTGGAGGTGTAAAGTG
TCACCATCCACTCTAAACACATAATCKTATTGKGGGYMTCKATACRCTTAGYYGMKGGKCGGGYCMMAMTCRMRRYCKTMARYACGCTGGATATGAGTGGAGGTGTAAAGTG
TCACCATCCACTCTAAACACTATAACGMKRKTTAKCKYRCMAMMYTCMMYAKAMTCCKGMYGTKKMGCCTRGTRTCKYYRGAYMMTGTCCTTATGAGTGGAGGTGTAAAGTG
TCACCATCCACTCTAAACACTTATAGMMKKCGMYCAYYMMMAYKYGAYMMMYTKKMCYCMTYRYTYYMTMRRRMKKRMMGGMTTTCGACGAAATGAGTGGAGGTGTAAAGTG
TCACCATCCACTCTAAACACATTTAGYMYCATRKKAARRKMAAGTRGACMRRKGCGRGYTTYGMCCMMAKMAACRTRMCATMGKTMGAGGTCATGAGTGGAGGTGTAAAGTG
TCACCATCCACTCTAAACACTAATTGMYKRGKYMMTAKKAMCYMTKRMAGMTMGCTMTKAKGTCYCAGMAMTRKTCCTMYMCAYRACACCACATGAGTGGAGGTGTAAAGTG
TCACCATCCACTCTAAACACTTTATCMKGGKRTKGCTYCRGMCAGKGRTRGKMYTKAMKRCYCAGAKCKGAYRGMYATGGCCYTACCTCGTGATGAGTGGAGGTGTAAAGTG
TCACCATCCACTCTAAACACAATTAGGKCGCYACRTCCCYTTARGTMMCGKGYMKMKKYARTTRRMGRKARMGMCGTYCKCCTAKCGTGCGTATGAGTGGAGGTGTAAAGTG
TCACCATCCACTCTAAACACATAAACCYMKAAKCGKTKRATCKTYAATCTYMYMKTKAKYAAKGCMRYACCKKMTKRTTRATAAKRGAGGCAATGAGTGGAGGTGTAAAGTG
TCACCATCCACTCTAAACACTATATCKRKACRCRTYGRRYTMYRAARCRGCMCMTCGKYAARMRAMYGGKAARKACCGTRMKMCCCCACCGAATGAGTGGAGGTGTAAAGTG
TCACCATCCACTCTAAACACTTATTGRGGMMYAYKGRCCACAMAGGTTYKTKGMGACKMKKYGTTMKKRCGYMKYKTRMTYTCRGACTCGCTATGAGTGGAGGTGTAAAGTG
TCACCATCCACTCTAAACACTAATAGCYACTMYAYCRYKCRCCAAKKKTGGGRTCKYAGYGKYKARGMKMACRKCGAARKKAGMMCGTCCCGATGAGTGGAGGTGTAAAGTG
TCACCATCCACTCTAAACACTTTAACCYRYTCCTCYGTRMTMAKCGAYYMYCYGMRGKCTTMRACMGGTAGMMYCMTCCTTCYYMRGACGGCATGAGTGGAGGTGTAAAGTG
TCACCATCCACTCTAAACACAATATCCYCACCAGGCCRMACMTCRRMATTRKKCTMAGYATGCMYTRCCYACACKKKCRAKYGRCGGGAATTATGAGTGGAGGTGTAAAGTG
TCACCATCCACTCTAAACACATATTGRRCGYTARYTRRYRKCTCTRGAGTMGAYRRMYTCARKCYGTKGYATAAMTRTTMCYGGACGCATAAATGAGTGGAGGTGTAAAGTG
TCACCATCCACTCTAAACACTATTAGKMKATTGCTTYAYRGAMRRGGGYYCGMKMCMAMMYRYAKCGYACYTKKGYAKYMAMMGYGCCTATAATGAGTGGAGGTGTAAAGTG
TCACCATCCACTCTAAACACTTAAACYTCAMCYRAMTGACCAGCARGKCGGYRTRCYTTMRTRCMMKGMGGCTCRYRMTCARMYKRCGTTATATGAGTGGAGGTGTAAAGTG
TCACCATCCACTCTAAACACAAATAGCTCRGGYMYTGKAGCMMCTMMTYYRYTAMGCYTMAAKYGAYGMGGCRACGTGAYKCTGTYCCAAACATGAGTGGAGGTGTAAAGTG
TCACCATCCACTCTAAACACATTAACMYAGCAKKGKAKRCMGKKYRAMYYRYGYCAARYCMTMARGKGCKGAGTRKCRTACGMKAACGATTGATGAGTGGAGGTGTAAAGTG
TCACCATCCACTCTAAACACTAAATCGGKGAAMCCTKYYMKCMTRAKMGMCGYKTYRYARRCAGMRCAKMGTATKTGGTMMYRTRYGGTAAGATGAGTGGAGGTGTAAAGTG
TCACCATCCACTCTAAACACAATAACYGMCKYGMYMMCCYCCYGTGGCKMAMRTKCRGCKACKMGKGMGRCYCKCAKKRMCYMYTGCCAAGAATGAGTGGAGGTGTAAAGTG
TCACCATCCACTCTAAACACATATAGATCRYGGMGMMMMCGCYYMRAAMRKAGCCMGTGYKKRGCCTKYKTTARYCMCGCYCGTTGCGATCTATGAGTGGAGGTGTAAAGTG
TCACCATCCACTCTAAACACTATTTGGYYGMTACMMAKTRTYRCTGKGYAKACMGTARTMTAMYGTTCTYYGAAYGKCAMMCGGKRGGTAGTATGAGTGGAGGTGTAAAGTG
TCACCATCCACTCTAAACACTTAATCAYTRAACCRMKCKTCRYTRGKGRTTMARYMYRKTYACAKCRYRYAGTTCTGYCYRMYYRTGCTTCAATGAGTGGAGGTGTAAAGTG
TCACCATCCACTCTAAACACAAATTGKRTARMGMTRCCATCKYKCRMTGTTRGAAMYKYYKAGAMGCCKAATYCRRYATMAKMCACGGAACGATGAGTGGAGGTGTAAAGTG
TCACCATCCACTCTAAACACATTATCYACMKCTCTGAKMCTAMTAAYTKYGRARCMATRKKAGGTYKCGARMCCRAACTMYKYYMAGCATGCATGAGTGGAGGTGTAAAGTG
TCACCATCCACTCTAAACACAATTTGGGTKCCCAGAMRRKMRRTKGGMYTAGRRRRTAARTYYRYRYGKAYGKRYAMTGGMGCRKMCGACATATGAGTGGAGGTGTAAAGTG
TCACCATCCACTCTAAACACATAATCAAYKTKAYTGGCTTKCRMMKKCYKGAAMGRMMKRRCRMTYTCCGCYCMMKGRGTRGGRGMCCAGTAATGAGTGGAGGTGTAAAGTG
TCACCATCCACTCTAAACACTATAACMYCTRAGAYRGATRRMRGYYRYCTTGRKMYACGRTMKCYGAAMTAAGTRKKAKMGKRRGGGCTCAAATGAGTGGAGGTGTAAAGTG
TCACCATCCACTCTAAACACTTATAGMYATCKRGTRCCAGMKKAYYYTYTKTGTRCYKKTGTRAMKTKKTGRYTGCCRCCTATCTCGGTGTTATGAGTGGAGGTGTAAAGTG
TCACCATCCACTCTAAACACATTTAGCCGCTKKYCMMMRGRARGCYGAMMYYKRCRKYTAYKMGCKATGKYCGGKCKAYMAGGACMGGAGAGATGAGTGGAGGTGTAAAGTG
TCACCATCCACTCTAAACACTAATTGTAKKMARRARYARAGMRTKYYKKCYTMYTGCTCAAYKAKYRYYTAYCRKCAYMKCMGTMCCGTCTGATGAGTGGAGGTGTAAAGTG
TCACCATCCACTCTAAACACTTTATCAGMKKYMTMMAKGCKGRKYKYYCGGCRTKKYGTAYKGKTYMKTGRRMRRARRCRCRYTMRCCTGACATGAGTGGAGGTGTAAAGTG
TCACCATCCACTCTAAACACAATTAGKTRRKCKYCKCCAATAGTGRGKGTAYARCCAKYYGACGMRKKRMACYYYCGTAMKCGKYCGCACCAATGAGTGGAGGTGTAAAGTG
TCACCATCCACTCTAAACACATAAACYTGRTYMMTMMKYACTRMMRMRYCKTKMYRYMMKTRRYYYCTTYGRMGKCCRKMMKRCARGGAGGTATGAGTGGAGGTGTAAAGTG
TCACCATCCACTCTAAACACTATATCGRTARTKARRKMTCTYAYCKAMRTKTKKMRMMYACYTCTMYTKMAYYYCYATYCTYYTCCCGTCCTATGAGTGGAGGTGTAAAGTG
TCACCATCCACTCTAAACACTTATTGCMCGCKARGATTTCGYTTYTRKTMKGKAAGMGRKTMGRMCCCYTGYCYRRKRMKKRYAACCCTGGAATGAGTGGAGGTGTAAAGTG
TCACCATCCACTCTAAACACTAATAGKRGCKYTTCRKGCMKCGKGMAYMYTKGAGYGYKTMYMCTKYKKCAKCAMMMRMTYTMCRYGCTCGCATGAGTGGAGGTGTAAAGTG
TCACCATCCACTCTAAACACTTTAACTCAACCKYKTTRKKCAGMKMGCAMAARRMYGKRRKTYMCYAGGRKAATGRGYMCTMRYRRGGTGCGATGAGTGGAGGTGTAAAGTG
TCACCATCCACTCTAAACACATTTACATKKRRRGRGMMGCACTCYYCKCATMKGRRTKAYKYTMMMGAMTTAYYTMRRTRKYCMAGGCCAAAATGAGTGGAGGTGTAAAGTG
TCACCATCCACTCTAAACACTAATTCGTGAYYTMCMKRMGAKCTGYGRTRKRCRMKMCYCCKYCTGTAYATTTYAYKRGMARGGGACCGTTAATGAGTGGAGGTGTAAAGTG
TCACCATCCACTCTAAACACTTTATGKYYYYKMAKGYCRRMKRRATYATGAYMRTMTMKYGCYCRTCMATYMYGAMGTCTKGACCYCGGAATATGAGTGGAGGTGTAAAGTG
TCACCATCCACTCTAAACACATAATGAGGARKTTKKYAYCKMCMTKAKTMAGMGRAKKAMMCTYKRAMMYRTAMRMRMMYMKCMAMCGCATGATGAGTGGAGGTGTAAAGTG
TCACCATCCACTCTAAACACTTATACKMMRKCMYKGCMKTCKYMATRRCYTMRCMYGACMKGGRCYYMCTYTRARYGRMCAMCRRAGCGATCATGAGTGGAGGTGTAAAGTG
TCACCATCCACTCTAAACACTAATACTTMATKTRTCTCACKMYAATGRMGMMMTGRRGRGCCCRRCYMCYAYTYGGKTGGGKMCTKGGGTGTATGAGTGGAGGTGTAAAGTG
TCACCATCCACTCTAAACACTTTAAGGKGAGYYRGGGMMARYTATMRKARRAGYCYKTCGCTCCAYYACGGGCGMGYARCKCGGYMGCGACAATGAGTGGAGGTGTAAAGTG
TCACCATCCACTCTAAACACAATTACRCMKGKTGRYCKGRMTKKCCTGRAYYMMYMGMAGGRYACCYTTAAKMKAKYGYTGARCTGGGCTCGATGAGTGGAGGTGTAAAGTG
TCACCATCCACTCTAAACACATAAAGMCKYKGCRKKMAYATRYTRCKCMGTACCTGMRMGKYYRCTAKCKKKYTKARMGRRTKRMMGCCAGCATGAGTGGAGGTGTAAAGTG
TCACCATCCACTCTAAACACTATATGTKTCMGRAKGTGYGAKYYKCACCGTYAYAGGCTCRAAYKTGRCMRCCRMGYTTGMKKRYCCCGTCCATGAGTGGAGGTGTAAAGTG
TCACCATCCACTCTAAACACTTATTCMAMGAYYCTGRKACMACCMYAKCRACGKGMMATMYMTKYGAGRCGACKRKYRGTARGYTRCGGAGGATGAGTGGAGGTGTAAAGTG
TCACCATCCACTCTAAACACAAATACYAYMCARCYKKTRTKGRAMMMGCGKRCRYRRTMRKTRAMKAGYRRACYYAATRCGKMCCCCGCGATATGAGTGGAGGTGTAAAGTG
TCACCATCCACTCTAAACACTAAATGKKMMYYTGRATTMCTAGCRARTYTKCRYYTCKGGMGACTYRMGGYGAKGKCATCYKGTTAGCGGAAATGAGTGGAGGTGTAAAGTG
TCACCATCCACTCTAAACACAATATGGMTCYKAKRMCRRGMAAAKTKKRRGYYTKCYCCCCYKYAATKAGRAYMYGCCYGMGRGYMGCCGTCATGAGTGGAGGTGTAAAGTG
TCACCATCCACTCTAAACACATATTCTYCYGMYRTRKRGGMCMTTCKAMGYRTRMKMGTYTGYRTYMGCAKTRAMKTCYGCYTGRMGGCCAGATGAGTGGAGGTGTAAAGTG
TCACCATCCACTCTAAACACTATTACKGRTAKYYCKAMMAAGYKMCRGAAAGTRCGMRRYGRYYRAKMRMRTTTTRMKTTYMGAKTCGGGTGATGAGTGGAGGTGTAAAGTG
TCACCATCCACTCTAAACACTTAAAGAKKAMTRKYACCYKYRCCMCRKMCYKKATTGYYKRCYYCMRAMGTCTGTTGYMTTAGYCACCGCACATGAGTGGAGGTGTAAAGTG
TCACCATCCACTCTAAACACAAATTCGAMKYCCKMYKRTGYGTMCMMKMAAKGGRGTYKGTGAYRCYKACTKKRMAAYGAACYYAMGCCGCAATGAGTGGAGGTGTAAAGTG
TCACCATCCACTCTAAACACATTATGYKTRMAGMYACKKTRKTGKKGKRGAMYRRKCTYYYCYTKCAYKYRRCKYMKATCATMYTGGGCCGTATGAGTGGAGGTGTAAAGTG
TCACCATCCACTCTAAACACAATAAGGMTMGCAGGTYAKRYTTRTCYRACARCCAMMCGTRACCCGATGAMGTKCAACTARACGCMCGCGGGATGAGTGGAGGTGTAAAGTG
TCACCATCCACTCTAAACACTATTTCAYKYRYYCGRAAMTMGRAMAYMTMYRTCAKMTYRTRAGYTTKCKKAGMATKGAYARAAMRGCGGGCATGAGTGGAGGTGTAAAGTG
TCACCATCCACTCTAAACACAATACTKAYMKCGKMKMTCKKAYTMMRKYMRTCGCGMYAMGMKGMKAKKYRRTTTCKMCTMKTMRTATTTATATGAGTGGAGGTGTAAAGTG
TCACCATCCACTCTAAACACATATCARACAYAYTAAMGCKAMTKKMRCKCTCCRRCTRMCACKACYTMYCATCKGMYYRKRARYRGAATATAATGAGTGGAGGTGTAAAGTG
TCACCATCCACTCTAAACACTATTGAMGAKRMYATYTTAYKYAMYRRCRYGTRMAMRRGGMMAKRCYKCTTGGTMTKAYRKGCRKCTAATAAATGAGTGGAGGTGTAAAGTG
TCACCATCCACTCTAAACACTTAAGTGMKCAMRTKARTRCKYRCAGMMRRYGYACRMKKGGRTMRGKYRYTRGRCYYMKAMATYAGTTAATTATGAGTGGAGGTGTAAAGTG
TCACCATCCACTCTAAACACAAATGATYKYRYCYMYGTMGGRGGMTYMRCYMTCMTAAYRKCYKYYYKRRCARCKTMGATCKTKYMTATTTCATGAGTGGAGGTGTAAAGTG
TCACCATCCACTCTAAACACTAAACTYGYYMTRRMMMAYMCATKKAGMRKTKYATKACAGCARMRYCYYGMRGAGRMAMKCGKYAYATATTGATGAGTGGAGGTGTAAAGTG
TCACCATCCACTCTAAACACAATAGTGATMCYTMKMKTAAGKGGRYRYYAMMRTTRGRKYCTACRRMCATRCMKARRTYKGCTYCMTATTCAATGAGTGGAGGTGTAAAGTG
TCACCATCCACTCTAAACACATATGAYTKKKYRCCRCGKTAAGRARTCRKTGTMMRGGCYTYRMMRCCRYYTGYARCMAYRCYRCKTTTAGTATGAGTGGAGGTGTAAAGTG
TCACCATCCACTCTAAACACTATTCAACKRCRYTRYYYYTMMKMAAGRRTARMAYTGMMYMARGKGACYGGTGMRTTGCAARKGAAATATCTATGAGTGGAGGTGTAAAGTG
TCACCATCCACTCTAAACACAAATCAKTMYCCAGCYGATTRMKRRAYAMAARRRGATCGAMKKMGTKTGYKMCMYTKRKCYYMRRTATTTGGATGAGTGGAGGTGTAAAGTG
TCACCATCCACTCTAAACACATTACTKKMMMKKGGRYMAKKMAKTYMYRKKCYYMRKTTCYYMTKKRGCYKKRAKKTGRGGCGGGCAATACCATGAGTGGAGGTGTAAAGTG
TCACCATCCACTCTAAACACTAAAGTCKRYACTCGACAYAGCGAKCTMKTKKKKGCYGTMYMRRKRKMAAYYGKMRACYMAAYKTATAATGCATGAGTGGAGGTGTAAAGTG
TCACCATCCACTCTAAACACAATTCAMKCGRCKGCTAGYRRMKRTAGGYGGKGCKYRRMKCGRGYKMYRTTTYCCCKRRMGMTCYCTTTGTTATGAGTGGAGGTGTAAAGTG
TCACCATCCACTCTAAACACATAACTTMYMRRCRAMTAKRMKTMMAARAYKCYTKRTTRRCRGKGYKTCTMAKCKKKYYTKRKATKTATCAAATGAGTGGAGGTGTAAAGTG
TCACCATCCACTCTAAACACTATAGTAMGAKKTGCYAAMCRARYGRATYYYCYYCMCGYMYRMGTGTYCTGCTCYYYKATCYCCGMAAAGTAATGAGTGGAGGTGTAAAGTG
TCACCATCCACTCTAAACACTTATGAYAGGRTYYAMGGTMGMARCAARMAKKKRGCRKMTTYMRGYCKACRMKCTMMGKYRKGRCYATACATATGAGTGGAGGTGTAAAGTG
TCACCATCCACTCTAAACACATTTGACCMATYGTYTGYYRKTKGYAYAMYMRRCCYGGMMRAMGTYCKTCTMKCGYTAACCMTRTYATTCTGATGAGTGGAGGTGTAAAGTG
TCACCATCCACTCTAAACACTAATCAYTCCRYAMRRKMGTGAYYGYMMTTMTYYACAGRAMMRAMRAMKRAYAYTTAGMKCKCGMKTTAGAGATGAGTGGAGGTGTAAAGTG
TCACCATCCACTCTAAACACTTTACTACGRKMCYCMTMMGCACTAKMCKYRTKRRYMARGGRRGTYMGTRYCRKRAAYMMAYKGGCTAACTCATGAGTGGAGGTGTAAAGTG
TCACCATCCACTCTAAACACAATTGAYYRTRCMCMATGYTCYTMCTKRTTYCAYMKYAMKCKTGYCKCMMKMMAKTGAYKKMRRRGAATGGAATGAGTGGAGGTGTAAAGTG
TCACCATCCACTCTAAACACATAAGTAATARTGTKGYAMTRMYMCGTAYKGRAAGRRMRYGTKMMMCMCAYYKMRTMGYMMRACRYATTCCTATGAGTGGAGGTGTAAAGTG
TCACCATCCACTCTAAACACTATACTYTTCRMGGYMAGKMMMMYKRAAYYAMMYRMCRGRYAATGKTTKRGRRTCRMKYGRKAATYTTAGGTATGAGTGGAGGTGTAAAGTG
TCACCATCCACTCTAAACACTTATCACKGYAMGTMGYGTRRRCTGCYGKMAKMRKMGTYCCGAMYYMRGRKMGKRRYTYKRCGKMATAACCAATGAGTGGAGGTGTAAAGTG
TCACCATCCACTCTAAACACATTTCAAKAAAAKRCCYKRCGTAYATAKAMYYAAAYAMTMRMACATAYKAYYCGCYMYARARYRMATATCGCATGAGTGGAGGTGTAAAGTG
TCACCATCCACTCTAAACACTTTAGTRAARTMMYMGKYRGGGRYCKMAAYKCARRGRGMAMYYYYYMGYGKCYYTCKAMGYCCCGTATACGGATGAGTGGAGGTGTAAAGTG
TCACCATCCACTCTAAACACATTTGTYRTRKRRRRCKRAGCTMACMRRYRAYMRKMGMATMYRYMTGMCKRTRYCKYMTGKRAGTAAAGTTAATGAGTGGAGGTGTAAAGTG
TCACCATCCACTCTAAACACTAATCTGTGCGGKKYKKKMMAYAGRGAYKKYRKAAKAMYMAMTYKGRCAKKGTMRAAGGKAYGYTGTACAAAATGAGTGGAGGTGTAAAGTG
TCACCATCCACTCTAAACACTTTACAMRGRGCYCKYRRTTKAYTGTCYCYAGKKTCMGTGMACRKYTRYMTRYRTYKACRTCAAARTTCTTTATGAGTGGAGGTGTAAAGTG
TCACCATCCACTCTAAACACAATTCTMCRYKARCMYMAMACMMCAARRAGMKKCYKTAAGTTTTKCAKYGCYGYTKCMAMAAMGKKTAGATCATGAGTGGAGGTGTAAAGTG
TCACCATCCACTCTAAACACATAACAMTAMYAGGKMKKMKCTYCMAGTRCYATCYMAGCYACKKYCAACAKCYGCCAYAYYKCGTRTTGTAGATGAGTGGAGGTGTAAAGTG
TCACCATCCACTCTAAACACTATAGAGYYKAMMYMRRMKGCYAKARCRYYMAYTTRATMAMCGCGKKGCTRGRACGKMYCMAYMCMATCATGATGAGTGGAGGTGTAAAGTG
TCACCATCCACTCTAAACACTTATGTTACMMRMYYARCGYRYKTMYMAMKRRRYGGCRKARCKTTACTYCGGGGGAAGGTCRKTTAAACTACATGAGTGGAGGTGTAAAGTG
TCACCATCCACTCTAAACACATTTCTRYKAACYGMCMMYRKCCCCRTMGCRMATMTYYGGKGCRRKGCYGAGKYMKGKGYYGGTRYTTGTGTATGAGTGGAGGTGTAAAGTG
TCACCATCCACTCTAAACACTAATGTCKRYAARRKGMKKTMGMMYGYGYRTRMGKYYCKTMYAYCRGYKTKKGYMMYMRYMCYMRCATCACTATGAGTGGAGGTGTAAAGTG
TCACCATCCACTCTAAACACTTTAGARARCMGATTGGKMMKCCRRKTGKRYCTRAGYGMATTTGYMGAYTKKRCTAKRTCCAMCCAAACTGAATGAGTGGAGGTGTAAAGTG
TCACCATCCACTCTAAACACAATTGTYGTRKYMMKCTGRRTGKAYYCARCGMMGKGMRRGGYMMRCAGMKRATKMKYYCAMCKATMATGAGGATGAGTGGAGGTGTAAAGTG
TCACCATCCACTCTAAACACATAAGARYYRKTYYYARYAGYYAAAAKRMAKKCCTCATKRYGYRYKYAMGGTCTGRGYCGTTTTMKAAGTCCATGAGTGGAGGTGTAAAGTG
TCACCATCCACTCTAAACACTATACAAMGCKTGAYARATMTARGCRGYKMYRCYGTCYCYAMTAAGMRRCAAAACAKRGRCTCMAGTACAGCATGAGTGGAGGTGTAAAGTG
TCACCATCCACTCTAAACACTTATCTYRTMKRCACYYYRMKKKAYYMTGKCGKYMCAKRATMMMYACCRMRGTCTRCCTAYRGAAYTTCTCGATGAGTGGAGGTGTAAAGTG
TCACCATCCACTCTAAACACAAATGTAGYRAMKGYKMKRCCTRGGCKRMTKGTYGGGKKTKRYCMRGMGMMKKRKYMYKTTCRRMTTTGCTTATGAGTGGAGGTGTAAAGTG
TCACCATCCACTCTAAACACATTAGACGMARRACKARYCRYKTAMAKTKYYYATRTYYKTGCTGAKGMAGATKRAAMKRYCAYYTMTAGGAAATGAGTGGAGGTGTAAAGTG
TCACCATCCACTCTAAACACTAAACAMTMACAAAATGKMGMRCMYRGYMTYRGKGCATYKGYCAYARGKGKACMGAGGKAKAARKRAACCTAATGAGTGGAGGTGTAAAGTG
TCACCATCCACTCTAAACACAATACAGRTCTCAAMKAKGKRTTRTRKCGCYCACYGYMCGMGCMTMKCTKRKKGMRKCGYYGYKYTAAGCACATGAGTGGAGGTGTAAAGTG
TCACCATCCACTCTAAACACATATCTAKRTKKYYAYMTRMMTCACTAAGCAMYCKAMTKGAYTGTAACRCKYACCRMKYRYMAGTCATGGTGATGAGTGGAGGTGTAAAGTG
TCACCATCCACTCTAAACACTATTGTKKCYTMGGRTGRKMMGMTTTRRCMYYRCYCGCCMYKYTMTTMTKRKMKAGTYCAYMCGKMTTCCAGATGAGTGGAGGTGTAAAGTG
TCACCATCCACTCTAAACACTTAAGAKRMGTGRYKRCATAYCMCYKTGACMYGYGYRAKGATMGRRYYCGRKYTKYTGMRARMMMKTACGTCATGAGTGGAGGTGTAAAGTG
TCACCATCCACTCTAAACACAAATCTKMMAGAGTTAMCGMCYGCAYGTAMCCYYKRKMTKYMGCTGGCCTAAMMRYTGTTAMAGRCAAGCGAATGAGTGGAGGTGTAAAGTG
TCACCATCCACTCTAAACACATTACAMYRAAKTYYRTAKRKRGCCGAAYAMYKMTYKGARCAAAKAGKKKGKGKCCYGMRYYCMRAATGGCTATGAGTGGAGGTGTAAAGTG
TCACCATCCACTCTAAACACTAAAGARTGTKRGCMYCRKKCGKKKAKKKYMAYTCARARGRKAYTKRCMCYTRKGKMGMACACGTCTTCCGTATGAGTGGAGGTGTAAAGTG
TCACCATCCACTCTAAACACAATAGAMRMKRTRAKYARKTCKTKCYGAYYCARMMTYARMTTRMMGGGGRAYKRYRGTAKRGTTGGTTGCCGATGAGTGGAGGTGTAAAGTG
TCACCATCCACTCTAAACACATATGTCTRGKKMMYMTGAKKMACGCRRRRGMTCRKMCTMKAKMGMAKTRMTKRCATCMTYKRTKYTAGGGCATGAGTGGAGGTGTAAAGTG
TCACCATCCACTCTAAACACTTAACATYAAMCAKTRGRCCRAMYKGKKACAKMKARYMTMCAKRGARRKAKGKGCAYYYMCMGCGGATCGGGATGAGTGGAGGTGTAAAGTG
TCACCATCCACTCTAAACACATTTGTAMGCYMRYYKCAAAKYTKGRMAGMCYKYYYCTMGCAYMYMCYKMMACGYKCTRRCGAKRTAGATATATGAGTGGAGGTGTAAAGTG
TCACCATCCACTCTAAACACTAATCTYTKCACMTACRGTGYTAMCYMYGARYTMCMKCATKRKRRCRKYMKRMKTRKMMKYRMYRTTGTATTATGAGTGGAGGTGTAAAGTG
TCACCATCCACTCTAAACACTTTACACMYTMYGRGCRKKCAGYGAAMTKRYAKYTAGMRTYAYTTTAMYGMTTKTYGYMTKMKATTTCTTAAATGAGTGGAGGTGTAAAGTG
TCACCATCCACTCTAAACACAATTCTATYKMKAKYRAAAYATCGYYTRYARAMMAATYMGACGYRYMATMCRCACYAYTRYRMRMMTGAAAGATGAGTGGAGGTGTAAAGTG
TCACCATCCACTCTAAACACATAACATGARCRAGACKYMMTCCYRGMYRTYYMMRRTACCCRTRYMCAKMMKTARKAGYYMARTCTTCATTCATGAGTGGAGGTGTAAAGTG
TCACCATCCACTCTAAACACTATAGATYRMCCGGARKTCTYGCMARCCGYYCRYYRGACATMTGAMMGYYMAKYTYMKMKMTARTTACTAACATGAGTGGAGGTGTAAAGTG
TCACCATCCACTCTAAACACTTATGTATCCGTRKKKMRTYRTRKCKMTYCCYACRYTKCYAMGYMRTTGMYTKGKKYGKYTAACGTAGTTTGATGAGTGGAGGTGTAAAGTG
TCACCATCCACTCTAAACACATTTCTMYKKMCMRTAKRCGAKGGKRAYMCTACYTMTAMACCAAAYYTTTRMCYTGTGCTKGAACYTCATCAATGAGTGGAGGTGTAAAGTG
TCACCATCCACTCTAAACACTAATGTKGYTCAARKAMKTYTAKRCYAYRAYYCGRARYYYTRMCYGCMCACRYYKRATAMYGCAYGACTAGAATGAGTGGAGGTGTAAAGTG
TCACCATCCACTCTAAACACTTTAGAAGKRYGRKCARRYKKRAARCGKKTYYGYTKGTMRMAGCYTGKCCTGAYAKKYYYKYTMKTAGTTCTATGAGTGGAGGTGTAAAGTG
TCACCATCCACTCTAAACACAATTGTCGAKMCTTRMMMAMMYTKGYTMKYCCTCKKAGRYCYTGCMRCCCGMMCRATKRATGCTACACAACCATGAGTGGAGGTGTAAAGTG
TCACCATCCACTCTAAACACATAAGACKGCKYMCYGGAACMRRTMCYCYYRKKTMGKGMCMYYRMCCGAKKCMTKKAAYCAMMARAAGATGGATGAGTGGAGGTGTAAAGTG
TCACCATCCACTCTAAACACTATACACYRTRAMRRCRKRYGGYRAMCKYAKAYKRCRCTTMGYACAAAKYYCGMGRYAKCKYAARTTGTACGATGAGTGGAGGTGTAAAGTG
TCACCATCCACTCTAAACACTTATCTRGYMTGGCKGCMYAAARCGGMRAYAYYKYCKRGGMGAYMGTCMGCAACYYYACRAAYMYCTCTTGCATGAGTGGAGGTGTAAAGTG
TCACCATCCACTCTAAACACAAATGTKYRRRGMGRGYAMKCTTKACGYTGACMTKYRKGKTCTGCRMYGYCACGAYYYTKTMCRAGTCACAAATGAGTGGAGGTGTAAAGTG
TCACCATCCACTCTAAACACATTAGAKMCRMCKCMYYCMYRAYMYKRYYYTCKCMRTRGRGRTMYRAAGKKMGMKCAMGRYCRKGYTGAGTTATGAGTGGAGGTGTAAAGTG
TCACCATCCACTCTAAACACTAAACACCCTGAMKTCAKRCKKKAKYRMTCMRRMTCMRKACGCMRYMAYACKMTRARCCTKRYKCCAGTCATATGAGTGGAGGTGTAAAGTG
TCACCATCCACTCTAAACACAATACATYMGKKRCTRGRTKRRYAATKRAGCTYCAGGKCGMGYYYYKGGMAKCGCTTCMTGMACTYAGACTGATGAGTGGAGGTGTAAAGTG
TCACCATCCACTCTAAACACATATCTGMGAAARKMYMMMRKRTCCRKCGCKRKGRCMKYMYKRTGRKACMMKYGYKTYMGYTRGMMACAGACATGAGTGGAGGTGTAAAGTG
TCACCATCCACTCTAAACACTATTGTAGMMMRKAGRATYMMYYAKYGKRKGAYKMMRMAGGYMAYMGAYMKRGKAYGCCRMTYMGGTCTCTCATGAGTGGAGGTGTAAAGTG
TCACCATCCACTCTAAACACTTAAGACMGCGMTRRYGRRYGMMCKKKGAMYCMRTCTGKKTKCTATMRAMYRKAYYRGCRCCAMYGTGTGAGATGAGTGGAGGTGTAAAGTG
TCACCATCCACTCTAAACACAAATCTGKYCAYCTYGYKRGRKKCKYKCRGACKYTYTKYRYTTTGKTCRARGYRKKRRARCKTMGKAGACCTATGAGTGGAGGTGTAAAGTG
TCACCATCCACTCTAAACACATTACARYACMKAKCRMGYMTAYGRKKRYRKYKCTYGCTMKYTYRYRKRTACKKRYACTCGCTTMKACAGGAATGAGTGGAGGTGTAAAGTG
TCACCATCCACTCTAAACACTAAAGARMGKACTYAAARKKCYRATAKGRYGCKMCKYMMKARYRYRRCKTKGTTKKGTGMMYCMKCTCTCCAATGAGTGGAGGTGTAAAGTG
TCACCATCCACTCTAAACACAATAGAKYTAKTCRTGMMKMKRRARCRTAYGATTTTGYAGCGKRCGTATMCYGAKTARMMKKAMYGTCACGCATGAGTGGAGGTGTAAAGTG
TCACCATCCACTCTAAACACATATGTRTTKYMARYCCKGMAMCARGATMYGCCYYMTYKRKKYGRKRTYYCKCKRAMCYGMTYCYCTGAGCGATGAGTGGAGGTGTAAAGTG
TCACCATCCACTCTAAACACTATTCTGGCRATTKYGTGMACRTMRAKYATGRCCKGAATYTRMRCGCKTGMCMYRACGMAYAYCYKAGTCGGATGAGTGGAGGTGTAAAGTG
TCACCATCCACTCTAAACACTTAACATKRGRTTTKYMGGRGYGKKGMCRTTGTCATGGTARKAGCYARGRKYRAGGCAAKMMCYKRACTGCCATGAGTGGAGGTGTAAAGTG
TCACCATCCACTCTAAACACAATACTYGCCRKMMKMCMRRMGKAYGYTMRMKAKYYKKKGAGGMCCCYKRACKTTYYKYCCKAMYMACCTTAATGAGTGGAGGTGTAAAGTG
TCACCATCCACTCTAAACACATATCAYYATYAKKKGRTAYGGYTRKMGKMKMYYRMRKCCMYKMRGGCRCGCMGYCAMTKTMCAKAAGCAATATGAGTGGAGGTGTAAAGTG
TCACCATCCACTCTAAACACTATTGAAARTTTGGTYKYRMCYMAGMCRKAYCCKMMRRTMMKRRCCTCRGYYMCAMRTAYYKYMCRTGGTTTATGAGTGGAGGTGTAAAGTG
TCACCATCCACTCTAAACACTTAAGTRGGYKYKKTMGCRTCATACCTTARGKMRMTRCTTGAGKYMYAGYAYTMTMCCYRTRYCTTTCGAAAATGAGTGGAGGTGTAAAGTG
TCACCATCCACTCTAAACACAAATGACRAKTRGYYAACAYARRMKGTAYRTRYAYGTYARRTATRRYAAKTTAGAKGYMRTCRRRATGCTAGATGAGTGGAGGTGTAAAGTG
TCACCATCCACTCTAAACACATTAGTMYRRCCTKTRYARMYCCGGYMTGCRAARTKRMYARTMCRYRCTTMRTMACAARKMCCMYRTCCATCATGAGTGGAGGTGTAAAGTG
TCACCATCCACTCTAAACACTAAACTMTYGRRMTMMCGMTTACAKTMMKAGTAKTAAKTTTCCRGCTMKKKKGCKCRYGRMMYMKKACGTACATGAGTGGAGGTGTAAAGTG
TCACCATCCACTCTAAACACAATAGTRCTYTARKKTGKKGYCCMKTCCYYGRTAGAKAAYTMTKACCCGKMRMTTGAATCGTGACCTGCTGTATGAGTGGAGGTGTAAAGTG
TCACCATCCACTCTAAACACATATGAMGRCGGGKGAKCKKCTMTATMAMGCMKTKYTMMRATTRGTMYKCCRYMMTKKAAYMAMAYTCCACAATGAGTGGAGGTGTAAAGTG
TCACCATCCACTCTAAACACTATTCATGKYAAARTKKYRYAYRRKKCKTKKYYARKKTTTAAGTMCMRYCKCRTTACRTGTTRGYMACGTGAATGAGTGGAGGTGTAAAGTG
TCACCATCCACTCTAAACACTTAACTYRCMACTRTCCKCKCMMGYKKGRRCRYAKKTKCAAKRYAGCAARAAGTRYTTRMTGGYTTAGGACTATGAGTGGAGGTGTAAAGTG
TCACCATCCACTCTAAACACAAATCAMCKARCMMYRYCTATAKAYYAACCKTMMCKCMMYMKCMKAMCRKCGTCGTYYTGGMTCRYACCTCCATGAGTGGAGGTGTAAAGTG
TCACCATCCACTCTAAACACATTACTRKTMAAAGGYRYRGYKTGRRTTAMCYYCAYTMYTKKYCKGRMMAYTAKYYMGYKMTRARTAGCAGGATGAGTGGAGGTGTAAAGTG
TCACCATCCACTCTAAACACTAAAGTAYTMAACMCRMAGMYCTAARCMKAMAAAYYYRCYCYYTYARTTMARKRTCTRMRGRCKRCTGGTCGATGAGTGGAGGTGTAAAGTG
TCACCATCCACTCTAAACACAATTCAYYCRGTYYRKGGATGTAYCTACMKAGGGRGYRKGATRKRYMTTKRTGCAYGTATARRRMCTCCGAAATGAGTGGAGGTGTAAAGTG
TCACCATCCACTCTAAACACATAACTAMTCMMKRRATAYRAYRMGAMYYRMMCMMYKCMAYCTGTTAAKAMAMKTRRCKTRTGKAATGCCTTATGAGTGGAGGTGTAAAGTG
TCACCATCCACTCTAAACACTATAGTCRMTGYKKRGMMYGATYRYYRTYYRYCRRKYYRCKGRCTAYTAATGKGMTGACRTGTAYCAGGGATATGAGTGGAGGTGTAAAGTG
TCACCATCCACTCTAAACACTTATGAGARRTCAKRRTGKMAMKYKKYYMKGYYMTCMMYTYYRKTRGKYCAMTRYGACKYRRMKRTACGCTAATGAGTGGAGGTGTAAAGTG
TCACCATCCACTCTAAACACATTTGATAACYGCGTGYGRGGMTCCRYYTRACRCGGCKTTCGGRRYGCGTMAMCKYYCCRCTYKCYACCCACATGAGTGGAGGTGTAAAGTG
TCACCATCCACTCTAAACACTAATCAMARRCMMMRTGAAAMMTRCKATRRCKTMTGGYGTCKMYGRMGRKAARYKGAAKARRGMKGTCGGTCATGAGTGGAGGTGTAAAGTG
TCACCATCCACTCTAAACACTTTACTGGCRRTGKCCAKMRCYCTYAGKKKCMYRCKGMYMCCCGYATKGRAARKCYTMGRAYTYGRTGGCAGATGAGTGGAGGTGTAAAGTG
TCACCATCCACTCTAAACACAATTGAGYMCCMMTGCTYKRKATMRRGYARYKCGGMGMYAGKKCKKTYTCKGGGKKTKYKAYCGMMAGCGCTATGAGTGGAGGTGTAAAGTG
TCACCATCCACTCTAAACACATAAGTMTRKAKRCYRCMKTYGRGRGKYCYRMGKCATYRMYMGRRMRCKKGGCAMGKGGKYTCTCTACCCGAATGAGTGGAGGTGTAAAGTG
TCACCATCCACTCTAAACACTATACTGCYYKRCKYRKAATTTCKGYTRRKGCRAKGTARTCKMCMKYATMMYKYMGYKYKMYGKRRTCGGCAATGAGTGGAGGTGTAAAGTG
TCACCATCCACTCTAAACACTTATCAYMTRYYKTCCTCCTYAGAGMAKYTGGYTRGATYCKTCAGKRYRACKMMGRGKMYCCGAMTTGGCGTATGAGTGGAGGTGTAAAGTG
TCACCATCCACTCTAAACACATTTCAMMAYGKRACRRYYKMKMCMKGARMCYCCMCYYCACMYARYGTTCYRKAYCMCMMCYMCYGTGCCCGATGAGTGGAGGTGTAAAGTG
TCACCATCCACTCTAAACACTTTAGTYAKTAMRKYRCAKRGKYMKMACMKARCATKYRCAMRAMYTGYRTAKAAYGAMYRCCGRYRACGCCCATGAGTGGAGGTGTAAAGTG
TCACCATCCACTCTAAACACATTTGTAARYYTGAYMTMYCARCCAAKKGYTGGYCGMMRATTMCMACMKGMRCGGKGYKCAARYCMGAAATTATGAGTGGAGGTGTAAAGTG
TCACCATCCACTCTAAACACTAATCTTTGKYTKKKKYMKTGGCCTAKAATMTKMYAGKKMKTRCYCGTYYYTGARMRRYYCGTGRACATTATATGAGTGGAGGTGTAAAGTG
TCACCATCCACTCTAAACACTTTACAGCGMCMYGTCGAAMRCYMYKMCGAKCMAGTAAGKGMMKKTYYGCCCAAGRKYMRRGTAKKCTTATAATGAGTGGAGGTGTAAAGTG
TCACCATCCACTCTAAACACAATTCTTKCYGGKAKRGTGRKAYAAMKGAKYYAYRGGMYMAYTGMTCTGAAKRKAKMMCMYCTGAYCAATTGATGAGTGGAGGTGTAAAGTG
TCACCATCCACTCTAAACACATAACAARRKRMTYGGCAGTMMGMYMGMYKGCCCGMTMKTMYTYAMACRTCGGKRKRAYTCYCYYGCTAAACATGAGTGGAGGTGTAAAGTG
TCACCATCCACTCTAAACACTTATGTMAYGAMYRAYACMRMAKGATTGCRYKRGGGTRCGRMYMKACYARTKTTMCKCRGYYYGGGGATAAGATGAGTGGAGGTGTAAAGTG
TCACCATCCACTCTAAACACATTTCTGMMKMACGCCRTCGKATGTYCCTYMMMYAKGTGCYAMKYGGYRTYKMCAGKKGMKCTCMCCTAAGAATGAGTGGAGGTGTAAAGTG
TCACCATCCACTCTAAACACTAATGTKKARMTMGYTTMGRATMCGCRMMYMGGMGRGRGCMCRARYAGKRKCAGGRAMMCTAAMACGTTTCAATGAGTGGAGGTGTAAAGTG
TCACCATCCACTCTAAACACTTTAGAGTKKCYYCYGRMTGYAMGCKACARCRACGAATMTMGTCGMRATKTTKAKGARCMGAAKYGGATAGTATGAGTGGAGGTGTAAAGTG
TCACCATCCACTCTAAACACAATTGTTAKKAAMTCTTAAKGMCKAKYKMKTACRKGYATRRYRKRCKKMYCCTMYAGRGAKTKMRMGTATGCATGAGTGGAGGTGTAAAGTG
TCACCATCCACTCTAAACACATAAGARKYAGKMYKRRACGCMKMTKYTRACTAKAMGTAGGGAYYGMGAYGMKACKMYRGRACKAKGAAACGATGAGTGGAGGTGTAAAGTG
TCACCATCCACTCTAAACACTATACAAAYTRCCRGRAYMYRTMMGTKYYAMTATRAAYTCYMGRTYMTCYKRTGCGTGKRARACMMCATTGGATGAGTGGAGGTGTAAAGTG
TCACCATCCACTCTAAACACTTATCTTGKKYTMAMTYTCARKYMGGAAGRGYKMMMCYTMCYRGRCCGYTTKATRMMYCKCTKCRYCTTACCATGAGTGGAGGTGTAAAGTG
TCACCATCCACTCTAAACACAAATGTYKATAMTGKCYRKYACGYYRYARGTCGKCYCTRTGKKACAARAKYTCKGCGTTGYTTKTRCTAGTAATGAGTGGAGGTGTAAAGTG
TCACCATCCACTCTAAACACATTAGAKAGAKMKKAMKRMYCRYTMTMGTMGACTAKTKKARMCTAKGTRATKYYRACKATRMMCTACAACATATGAGTGGAGGTGTAAAGTG
TCACCATCCACTCTAAACACTAAACACYATGAKARGCMAGTMARMAACGRYYYRRMTRGKKRYGARKAYMKGMGKAYGCACAKTCAGATGTTATGAGTGGAGGTGTAAAGTG
TCACCATCCACTCTAAACACAATACAGAMGTYGTKRTCKCCYAMARCTTYMAGYAARGTYYRKTARCRAYGATGYYKMGAGMGTYMGAAGAGATGAGTGGAGGTGTAAAGTG
TCACCATCCACTCTAAACACATATCTGYYMKYCYYMCCRTCKRYMARCTAYGCTTACYGTRTYAAARATTTARMCCYCKGARGMGCGTACTCATGAGTGGAGGTGTAAAGTG
TCACCATCCACTCTAAACACTATTGTAARTCMAYAKCAMKTYGYKGKAYKAMRGKKRTGYTGTTKGTGTCGCYCYGRGTTMGGAMACTTGACATGAGTGGAGGTGTAAAGTG
TCACCATCCACTCTAAACACTTAAGAGMMGYYGGRKGGKATKTTCKATTRYCGMYMMKTYACTCGAYRAMGKAAGRRKMAAGMRCCCATCTGATGAGTGGAGGTGTAAAGTG
TCACCATCCACTCTAAACACAAATCTGYGRKCMGGCAGMKCMGAGGTCCCKRMGTGKMGRTGCMKYCGKKCKYRAMACKKCTRAYMGAAGGTATGAGTGGAGGTGTAAAGTG
TCACCATCCACTCTAAACACATTACACRKTMAACCCGCMRMYAYGTRAMKMGMTGTMKCCYCKMMTCCAATRKKGTGCTTMTYKMTGTACCAATGAGTGGAGGTGTAAAGTG
TCACCATCCACTCTAAACACTAAAGAKKRMRMGGAGGATRKCYAATRYRKMRRGYCYGKRKRRCARTGCCAAYCKMYCMKGYGTCKCTTGGAATGAGTGGAGGTGTAAAGTG
TCACCATCCACTCTAAACACAATAGAYGYKYRKCGRRGCAGYCGCYKKKACMTRCGRYAKTGGYGYRRACRTMCMMYCRYRYCYGACTAGCCATGAGTGGAGGTGTAAAGTG
TCACCATCCACTCTAAACACATATGTTAYTAAGTMKCRYKGGRAMCRKKKMKTKYAYMKTYGMKATRGTTRMKMMYYMCMGTRKYRCAACGGATGAGTGGAGGTGTAAAGTG
TCACCATCCACTCTAAACACTATTCTGTTTTTRGRMMAMCMTCTKKYACRKKCRCYTKKRGAARGKRYYTRCACCTCYCYCRYGCTGATGCGATGAGTGGAGGTGTAAAGTG
TCACCATCCACTCTAAACACTTAACAGKAYRCRRKAATTYYTTYCKMAKTYCMAGRRYMRKAGYKTCAKYYAAGKYYAMRRGARYKGTTCGCATGAGTGGAGGTGTAAAGTG
TCACCATCCACTCTAAACACAATACTGTTTKRAAMKMACTATCRTKGCGYRKRGYAKMYMMCKCMGKYMCGCTGTKGGTKMCRRRMGTCAAAATGAGTGGAGGTGTAAAGTG
TCACCATCCACTCTAAACACATATCAATTYTAAKCMMGKKCKCMKMTMMGTKMMMMAKYMMKKKMGAAARYAGTYATRRYMAKAYYGACTTTATGAGTGGAGGTGTAAAGTG
TCACCATCCACTCTAAACACTATTGACGTCYCAACTMTRRTRYGCRMTGGCTCCCKKGTYTAYAACTKKTYYAKMGACMTAGMKYCCAGAATATGAGTGGAGGTGTAAAGTG
TCACCATCCACTCTAAACACTTAAGTCAMYKCTTKGTMARAMYKCYYRTARCKYKMGMYGCYYRGGKCKAAGRMMTKRCGRCGTAYCTGTTAATGAGTGGAGGTGTAAAGTG
TCACCATCCACTCTAAACACAAATGAGRTCTYMMKYMMTYTARKMTMRTAGKRYTGMRKAGTYACRTRTCYAYAATKGKCYMMGYRCACATGATGAGTGGAGGTGTAAAGTG
TCACCATCCACTCTAAACACATTAGTRMATGRYMCKTCYCKMATYKMMGRRKYKKAYTTAGAAMTRKTTKKCYMACTTTGYGYMYGCTCTACATGAGTGGAGGTGTAAAGTG
TCACCATCCACTCTAAACACTAAACTMKAGKTKYCMGKAYMTTKGYTGTRGCCGAAATRGCRGKCKAMYRGTTCRMTATKCRRTMCGTGATCATGAGTGGAGGTGTAAAGTG
TCACCATCCACTCTAAACACAATAGTRTYMAYTTRMTTKAYRRCRRMMTMAGRAMGYTCCMCRMYGYTMYAYTRGMGRKGCTGTCRCACACTATGAGTGGAGGTGTAAAGTG
TCACCATCCACTCTAAACACATATGAAMYMYRYMRYMCKYKRCCCAAGKRRAYRMATMTYTKRRAMYCAGMCCYMRKAMKYATYYKCTCTGAATGAGTGGAGGTGTAAAGTG
TCACCATCCACTCTAAACACTATTCARCMRRCGACRCCYRRGGKMYKRCTYKTCAMGMTKKCGKKARKKKCRTGKRCGATTTRARMGTGACAATGAGTGGAGGTGTAAAGTG
TCACCATCCACTCTAAACACTTAACTRMRTKYYYKTRTAGMYCTAYRGCYCKTKTKTYTMYKRCYARCTCAMKRTCTTGMRRMAYRGAGTGTATGAGTGGAGGTGTAAAGTG
TCACCATCCACTCTAAACACAAATCAGKMKKAKKYMKARCARTRMGCMGMGKACGGGMGTGTYCCGCGAARMKRMYMCYGYGAGYKGTCAGCATGAGTGGAGGTGTAAAGTG
TCACCATCCACTCTAAACACATTACTTAMMYGCTMAYRTGTGTYRAYGGTCMCKYACYTAMYKKRTKTGTYGCMCMRTCRCYKCGCGACTCGATGAGTGGAGGTGTAAAGTG
TCACCATCCACTCTAAACACTAAAGTYRYYGCARTTRYKTMAMRYKKGTYATACYACYKTMKMCTKCYGGKCYMCRYAGCMGGCARCAGAGGATGAGTGGAGGTGTAAAGTG
TCACCATCCACTCTAAACACAATTCAMTMYGAGGKRKYYMAMKRCYYRKYTGAAYRTAKRYCTGTTMTGMGYRKGAMYCYCYYCMMCTCCTAATGAGTGGAGGTGTAAAGTG
TCACCATCCACTCTAAACACATAACTYMTRTRYATAYRATTTYYMAAKRMCYTCRYKAMAKTGTARRGMMTTCMACYRGAYRGCRYCACGATATGAGTGGAGGTGTAAAGTG
TCACCATCCACTCTAAACACTATAGTCMRCGCTKAAKCCCAYYMTGTMMYCCTCRYRMCYRMACGTMGGYKYKGATYMRKAGCGGRGAGCTTATGAGTGGAGGTGTAAAGTG
TCACCATCCACTCTAAACACTTATGATYAKMRKMMYKCCGYMAAMKCGTCMAYKRYGAGCAYTCCCKTGCRKRGKRAGCYMRMKKCGTGGAAATGAGTGGAGGTGTAAAGTG
TCACCATCCACTCTAAACACATTTGAYGMGTYKAKTMCKCGCRTATMYTRMGRACMGMKMMTRKRGTGTMGKAYTCCYAMYTYRTTGTCGTCATGAGTGGAGGTGTAAAGTG
TCACCATCCACTCTAAACACTAATCAATYTAKRAMKKYMGCGTKGYTYKKKCKRYGKAARMAYYMYRKKGTKKYARKGTTGRGGKRCTGCACATGAGTGGAGGTGTAAAGTG
TCACCATCCACTCTAAACACTTTACTGTGTCAKRGYMYKRYAKATCGMKYKTKMACTRRYAMYKRTTAYGTYKKRCMAYTGGYTMGCAGGTGATGAGTGGAGGTGTAAAGTG
TCACCATCCACTCTAAACACAATTGAKRAGACMTGGMCRYTCCKCMMARARAMKRTYMYTKMKAKTCYAGGKKRMGRCYRAMACRMGACCGTATGAGTGGAGGTGTAAAGTG
TCACCATCCACTCTAAACACATAAGTRMARYRKAYRMAYCTKGCAKYTRMKMGKTTKTGMYAYARRACMAKCAKRAKKCMCTCGTCGTCGCAATGAGTGGAGGTGTAAAGTG
TCACCATCCACTCTAAACACTATACTAYMMGTAKRCRCCGTCTRARACGKKGKMYAAYTGRRTCGCMMMYYKCTCAMARRKRRKGTCTGCGAATGAGTGGAGGTGTAAAGTG
TCACCATCCACTCTAAACACTTATCAKTMYYYMMCGMYAMACCRACKGMTYYTCRCTAGKMMKAYAAARRMTCKYKGTKMCCKRKYCAGGCTATGAGTGGAGGTGTAAAGTG
TCACCATCCACTCTAAACACATTTCAYMGATAYYAMAGYARKMKYTRTAYGCAYAYGAKKYMCTYTGYRKRYTAACCAAMRGRCYCCACGGGATGAGTGGAGGTGTAAAGTG
TCACCATCCACTCTAAACACTAATGARGKATYAATKMKACMKCAGAAMRARYKRTKARTGMKYCCKKCCGACMMYYKTYGTRGRAGGAGCCGATGAGTGGAGGTGTAAAGTG
TCACCATCCACTCTAAACACTTTAGTTMMAKTTRMMAKYYGTMACRCMAYTGRTTRCYYMAKGYRKCAKYRCMCYCMMCRCRRYAAGTGGGCATGAGTGGAGGTGTAAAGTG
TCACCATCCACTCTAAACACAATACTCKKRTGCTGMKYTRTCAMCRATMCMCRTRCRYAGRRTKRMTGRAKYKAKGRTRYCRTKKRGCTATTATGAGTGGAGGTGTAAAGTG
TCACCATCCACTCTAAACACATATCATTRGYCARTCGYCCRMAKAYRGCMCRMMKYKGTARYGYCKCTRMMACMKMTGKTGAKGKGGGTTAAATGAGTGGAGGTGTAAAGTG
TCACCATCCACTCTAAACACTATTGAKGTRTTMMYTTKYRGRMMCYGGTAKCTYRAYCCGATAKMTCTTRCMAAKMGTCAGMMACKCGAATAATGAGTGGAGGTGTAAAGTG
TCACCATCCACTCTAAACACTTAAGTRGRYCCYCTMRATMRKKGGTMRGCRGYCKTCTTAKYCKCAMACCKCYAGCTTATKRKMYYCCATATATGAGTGGAGGTGTAAAGTG
TCACCATCCACTCTAAACACAAATGARMKGMCRMTMCKMKTKYYCCMGTKAYRKMMTKKTATYAGKMRCTAMAKTTMYYMKGCMTKCGTAACATGAGTGGAGGTGTAAAGTG
TCACCATCCACTCTAAACACATTAGTTMRRRKGCRKYKTCGTAAMMAGKGKTTCGTRTMCGCCMGYCTYGMTAAGCCATARCGCCYCCTTTGATGAGTGGAGGTGTAAAGTG
TCACCATCCACTCTAAACACTAAACTATGTCTKGCAAYKRKRGGRMYGYTACCGKCTYRCYAMCRKMTRGTGKRRTTGGYGAYMRGGCAAAGATGAGTGGAGGTGTAAAGTG
TCACCATCCACTCTAAACACAATAGTRRCMYTYKAATMRTCYGKKRCGCAAAAKMTTGTCRKGARYRCCCTKGMYCRCYTKYTCCYCGTAGAATGAGTGGAGGTGTAAAGTG
TCACCATCCACTCTAAACACATATGARKKRKCCCCGYAYCKTACRTACCGACRTGYTCKATACCAYAKCTTYTKTTAGCGKGGGTCCCTTCTATGAGTGGAGGTGTAAAGTG
TCACCATCCACTCTAAACACTATTCAKRRRKYYGGTGCRATMGMMGGAKCTTCKTKYKCTCCATKACTMRAAACKRRGGGMGCAYCGCAAGTATGAGTGGAGGTGTAAAGTG
TCACCATCCACTCTAAACACTTAACTCKACCGRTAMCCACGYTRYYMATMTMKMKRYACYAYKGKYYCTGMMTATYTYACYGRCARGGATCAATGAGTGGAGGTGTAAAGTG
TCACCATCCACTCTAAACACAAATCAGKRYTYAYGCCRKKGATTMMRTGATAYGCYCAMGGYRGTCYKYCCACCATRRGCGRAGAMGCTACGATGAGTGGAGGTGTAAAGTG
TCACCATCCACTCTAAACACATTACTKKMCAAAKCGKCYGTTACKGYRYTRYRTCACKKRKTTGGGCCGYRGMYYAKCTGGKKTTRGGTTGCATGAGTGGAGGTGTAAAGTG
TCACCATCCACTCTAAACACTAAAGTYRTTRYCRYCMGGKTCRRKRCRCRCTMMAAAGARAKMAKGGYKAGGGMMAKMRCTYKTMGCGAACCATGAGTGGAGGTGTAAAGTG
TCACCATCCACTCTAAACACAATTCACRYYKMTCRKAYKKAARYGTCAMYMAYKRKATACTYYMMGAAGTRAMCYRCKAGYMAMYYCCTCATATGAGTGGAGGTGTAAAGTG
TCACCATCCACTCTAAACACATAACTRAKRTACYARMCACYKCGTMYKRTCRARKKRTYMCATMYYKACTCYYCGRKCTGRYYGGMCGTGTAATGAGTGGAGGTGTAAAGTG
TCACCATCCACTCTAAACACTATAGTAKMKKRGTTGRKYTRGARARYRKATTGCGAMRKMYCCAMCGTRMGAKGRYGGGRGTMYTGGGACAAATGAGTGGAGGTGTAAAGTG
TCACCATCCACTCTAAACACTTATGACKKYTGMTKAAGMYKCATATAYRGTKGKRGCKTYYMMAAGGGMGGRGAMMGCCKGMKCGCGCAGTTATGAGTGGAGGTGTAAAGTG
TCACCATCCACTCTAAACACATTTGACGTRMRGKACCCTKTCRGMKRACGRKTATYCTKGCCKAYRRGAYYTCKARARCARRCTAMGCTGAGATGAGTGGAGGTGTAAAGTG
TCACCATCCACTCTAAACACTAATCARKRGGRMKYMKTRRMKCTMTCAAAGYKMAKAAGMKTKMKAKGCTACCYATRCAAYYMMRTCCACTGATGAGTGGAGGTGTAAAGTG
TCACCATCCACTCTAAACACTTTACTAMGGKMTYYRRGTMACGMAKRKYKKYMTGYCMRYARGKMRRCTGKAGYTGRGKGTCYGYACGAGACATGAGTGGAGGTGTAAAGTG
TCACCATCCACTCTAAACACAATTGARTKCYYTTYMAMYTMGGARYGTTYKMYGYACTAKRYGGCCYYRTGAKTMCGTKRGMTAKAGGTCCAATGAGTGGAGGTGTAAAGTG
TCACCATCCACTCTAAACACATAAGTTKKAKKYYRRGYTCMRTTTCCTCYAYTGRCCRTKYRYGYKACGRTACCKRYRYKRYRCMCGCTGGTATGAGTGGAGGTGTAAAGTG
TCACCATCCACTCTAAACACTATACTCACKRAGGKYGGTYGKYTKMKYGTTRCAMYTKCRCTAGGRYCCTTKMCKMAYKMMMGYRMCCACCTATGAGTGGAGGTGTAAAGTG
TCACCATCCACTCTAAACACTTATCACMKKMGYMCKMCCARRGATRTYTYCMTGCRCMGYGTYYYMRRKYAYTGRMYCGYACTKTMCGAGGAATGAGTGGAGGTGTAAAGTG
TCACCATCCACTCTAAACACATTTCAMKAKGTTTMGYMRRYGKTTGYRMMRGCGGKRKYTRMGAGGKYKMGGATKTARKRYACGAGCGTGCCATGAGTGGAGGTGTAAAGTG
TCACCATCCACTCTAAACACTAATGACKCRTGGMYAARGAKGYARRGMYKKTRMRYRGTRRKYCAYMTMKARCGMMTRMYMCAAMAGGACGCATGAGTGGAGGTGTAAAGTG
TCACCATCCACTCTAAACACTTTAGTYYRCRCYAGAAGMYMRTAAKKKAGAKYTKGRCRMMARGCAMARRAMYYAMMKCAGCGCGRGCAGCGATGAGTGGAGGTGTAAAGTG
TCACCATCCACTCTAAACACATTTGTGKKAGRTRMAYAYMKARAGGGCMKRATCMKGGMGAGMCAYAMTMYYCKTGYTCAYYKKRCGGGAAAATGAGTGGAGGTGTAAAGTG
TCACCATCCACTCTAAACACTAATCTKATAGYMMCAKYKATTCAGMATTGGRRKKRTAAAATAKTRATTYMGGMTKKACKGYKTAGCGCTTAATGAGTGGAGGTGTAAAGTG
TCACCATCCACTCTAAACACTTTACAKYCGCAYACRAARRGARRTTCMTRGMAMKKCMGMCCGMMRAMMAGYGGCKYGYACTTMMCCCCAATATGAGTGGAGGTGTAAAGTG
TCACCATCCACTCTAAACACAATTCTAMKCAMKKCGTYMMMKRYRRAYKCTYTKKMCYCMTTYCGMYAKRAAAYYMRTACRRYCKYCGGTACATGAGTGGAGGTGTAAAGTG
TCACCATCCACTCTAAACACATAACACGTMATRGGGTTACRRMCRGTCTKRACCAYMCCTGMCMTKCMARRCACMATMCCAGAAKKCCGATGATGAGTGGAGGTGTAAAGTG
TCACCATCCACTCTAAACACTATAGARRKKGGTMMGATRTGMYKKMCRKCMGCTGTYAMYGYCCMTMKRRYCKRKKYAKGCKTKAAGCCTAGATGAGTGGAGGTGTAAAGTG
TCACCATCCACTCTAAACACTTATGTMMYGMGTKKMCTMAARYMMRMMKKTYRGAMGRYTCTGMARKCCYTACGKRCGKTTTCGMTGGCATCATGAGTGGAGGTGTAAAGTG
TCACCATCCACTCTAAACACATTTCTYRKMYAYTTCKKRMMMKKKCRGRMGGTRCRMYMRTTMYACGRGTRRGMYMCTTMCATKTYCCGACTATGAGTGGAGGTGTAAAGTG
TCACCATCCACTCTAAACACTAATGTMGRARKCMCGYGARGACKKTGYYAKYYYTRYKKMRMCAYKAYARKGYCMGYTYRCCAMMCGCCTGTATGAGTGGAGGTGTAAAGTG
TCACCATCCACTCTAAACACTTTAGARRKTRRRRMCAGGCTACAGRAKCCCKYKTCRAKACGMMGGYKYKMMGYRMMRKMRYAYGTGGCACAATGAGTGGAGGTGTAAAGTG
TCACCATCCACTCTAAACACAATTGTATYRAMAYKTYMMYMACTYCCAYCKTMGKRAAMGMYKMRKYKCKTMRKCCGCRKRAMRTTGCGTCGATGAGTGGAGGTGTAAAGTG
TCACCATCCACTCTAAACACATAAGAKKGTYAYAYMRAYTYACCYAARYYAAYMKRRCGCGTCKKAGACKGYAAMTMKRGTYCGRMGGGAGCATGAGTGGAGGTGTAAAGTG
TCACCATCCACTCTAAACACTATACAKGKGKCTKCRMCYYYCGMCTRKTRCMGYRCMCMTYTTCMKGRAYTCMAKGYCKMYKMKCCCGCTCCATGAGTGGAGGTGTAAAGTG
TCACCATCCACTCTAAACACTTATCTTCCYCMGCTKAAMKTKTYYCMCGAGYGTGAMCMYKYYYRYTTCYCMRMKGTKKCYYMTTYCCCAGGATGAGTGGAGGTGTAAAGTG
TCACCATCCACTCTAAACACAAATGTTYCKTTAMTAKKKGKYTCACGTMCKMATTKRRGAYRTTTCCMTTGCYMKKTTCGRMKYTTCCGGATATGAGTGGAGGTGTAAAGTG
TCACCATCCACTCTAAACACATTAGARGYYATKMYTMCYMTYKGMRTKTMATCACCGGGMYAGTRCGAGRRYTTMYRMAMYGRCYACGGCTAATGAGTGGAGGTGTAAAGTG
TCACCATCCACTCTAAACACTAAACATCCACGCMYKCGGAKRTAGGKKYAAGCCKKYCAMTTTCCMCCGAGRKRKTTCYMCMMTCTGGCGAAATGAGTGGAGGTGTAAAGTG
TCACCATCCACTCTAAACACATATCTGKAGCAYKRCRCKMRGKCRGCAKCCCKCGYKYGRGTGTAKCCRMGCMACKYTKYMTTGCCGCGCAGATGAGTGGAGGTGTAAAGTG
TCACCATCCACTCTAAACACTATTGTTMTAGGMAGKARGCACKGGRAMRTCGKCGMGTGGTTMACAMGCKGARMGKCRAYKRCGRACCCGTGATGAGTGGAGGTGTAAAGTG
TCACCATCCACTCTAAACACTTAAGAACGRGRRTYRKCKRCRAMCKMYKGMCCRCKTYCTMAMKCTATKCCACGTAMYRAMKKYGCCGCCACATGAGTGGAGGTGTAAAGTG
TCACCATCCACTCTAAACACATTACAGMTMARYAMRYYTRKCTAYACTYMCYRTKCGMCKATCTTGTRCRMGKYKTCKYCTAKAKYGCGCGTATGAGTGGAGGTGTAAAGTG
TCACCATCCACTCTAAACACTAAAGAMRYYTTKAAGKGTGTMTMAGGGGRCTMKTTYGGAYTRAYKYKYKRKMRRRRYKYYKMMRRCCCGCTATGAGTGGAGGTGTAAAGTG
TCACCATCCACTCTAAACACATATGTAATGGGGKKRAKMYCTAGMARMTCKAGKMGYGTAYTKMYMMMTATKYRATCKYATYMRGGCGGCCCATGAGTGGAGGTGTAAAGTG
TCACCATCCACTCTAAACACTATTCTTGYCMTYAGYTKGAMCYTAGRGACYGYAAMKGTYMRCYGCRCGRRGTTCTRCKTTATGYGGGCGGCATGAGTGGAGGTGTAAAGTG
TCACCATCCACTCTAAACACTTTACGKKYMMCYGTRARTRCMCCRACTCMTTGTYGRYKGKAGCACYKRMRYRKAMYKCGYAYMKKTTATTAATGAGTGGAGGTGTAAAGTG
TCACCATCCACTCTAAACACAATTCCMTKRTATCCMCMCTCCARTCGTTKYRMYCCMKKKYAGMTYYGRMGAYYYTYMTMTAAGCYTATATGATGAGTGGAGGTGTAAAGTG
TCACCATCCACTCTAAACACTATAGGRRTGCGAGAAAMRRCYGGTAMMRYAGRRRRRYATYTRRCAKYGAYKCYTAGMYKAMMTTRATAATCATGAGTGGAGGTGTAAAGTG
TCACCATCCACTCTAAACACTTATGCYRYYMCAYTGGCCCCTGGMGGMAKKYCTTKGMARCAYRCGGGACARAGKRKMTRKRGKYCAAATAGATGAGTGGAGGTGTAAAGTG
TCACCATCCACTCTAAACACTAATGCKTGKYTCGTMAYARRMMRCTATTKATMKYYMMTYTTMMRGKYTMGGTTGTTRRMMCMRGGATAACAATGAGTGGAGGTGTAAAGTG
TCACCATCCACTCTAAACACTTTAGGMGTMKYCMMTCMMAAMTYACKGCRTCMGMCMKCTGCYYAGATYTGMCTAMKMKMMMTTTMAAATGTATGAGTGGAGGTGTAAAGTG
TCACCATCCACTCTAAACACAATTGCGKGKKKMTTGRRRMKAYGCKCACCYMKYTRARMGMCKKCTTGCMGGYGMGKKTRYMYACKATTAGCATGAGTGGAGGTGTAAAGTG
TCACCATCCACTCTAAACACATAAGGGAATKGMYRCCYAGGYRYKCCCGCTGGYTARKGGTRCMYCRGAMKKARCTCYMKTKRTYGAATTCGATGAGTGGAGGTGTAAAGTG
TCACCATCCACTCTAAACACTATACGYGYRRYTKKKAYMRMMARMCCKMGAAKAGCTGMGGTMGAGKCMKMYYRKMYACRTYTMMTTAAAGGATGAGTGGAGGTGTAAAGTG
TCACCATCCACTCTAAACACTTATCCAMMAYMTMYTKCTATYGYAYRMYGGGMMTMMMCTTCAKGRAYMMRMYYTTGMCGGYMCGKTTATCCATGAGTGGAGGTGTAAAGTG
TCACCATCCACTCTAAACACAAATGCKYRGYGKRAYGRKTRTTKKMRRKGKRMAKGRCYMKRGKMRRRYKYGKCMRRRGMYGAMATTTTCTAATGAGTGGAGGTGTAAAGTG
TCACCATCCACTCTAAACACATTAGGARTKKTCGMMMGKTTRTCTYKMCYGMAMCYRATMGGRKGKGTRGGTKTTTKRRYCYKCYRTATGATATGAGTGGAGGTGTAAAGTG
TCACCATCCACTCTAAACACTAAACGGGYRCKTRGYTYRYTRRTMRTATARYCGYGMCAYARAMMRKAYRKTMARTMRMYTAMGTAAAACTTATGAGTGGAGGTGTAAAGTG
TCACCATCCACTCTAAACACAATACGARRGMCRYGYRGYTTARYACCKMTMRMRCKGRCKMRAGGKYKKKYGMAMMGAAYGYYGYRAATCAGATGAGTGGAGGTGTAAAGTG
TCACCATCCACTCTAAACACATATCCCRKYGTMGKACRMTKGKMGRCKYKGAMKGAAMTYKKTRGCCKRCRMRTYYTYTYMYGMATATTGTCATGAGTGGAGGTGTAAAGTG
TCACCATCCACTCTAAACACTATTGCMYKTRRTMRARMCAATMKYRYRTYCRARTMYCGCATMCMMGGMCAGKCATACYCCCGKARTTACACATGAGTGGAGGTGTAAAGTG
TCACCATCCACTCTAAACACTTAAGGYTKMTKRMCGTMMTTRARGCCMGKTYTRKTMCMTMGYRAYATKRMACMMRKGKGYKKKGATAAGTGATGAGTGGAGGTGTAAAGTG
TCACCATCCACTCTAAACACAAATCCGYTYGGMYYACACYGKRYCKCAKCGRRYCKYMKKYCCGCYGCTCKYCGRAKAYYMRMRGAAATCGTATGAGTGGAGGTGTAAAGTG
TCACCATCCACTCTAAACACATTACGYACGKTRCYYGGRKTCYAYGAMGCYGCAKTRYAYRGCKRGARRKYMCCARTYGMAKCGYMATTGCAATGAGTGGAGGTGTAAAGTG
TCACCATCCACTCTAAACACTAAAGGYTAGMTKTKCMKMGTRGGTKGMRCYGMCTGAAMAKYCMYRRMCCRMTCGGCYRCAAARTKTTACGAATGAGTGGAGGTGTAAAGTG
TCACCATCCACTCTAAACACAATAGGYCAARKCRTTAKMYMCRAKMKRTAMYTCAMRRGCRKTATTRARCTTTYKYCMGYMAGRYCTTTCCCATGAGTGGAGGTGTAAAGTG
TCACCATCCACTCTAAACACATATGCCKKAYCRAGCTGYCRKMGKKRGRTYTGYCCRTRRKMCCYKRRMKTYCTRTKRKYYYKKGRTATGGGATGAGTGGAGGTGTAAAGTG
TCACCATCCACTCTAAACACTATTCCKMRTAMARYCKCTAKTGCTTKMTTCMYMCARARAGMRTKMGMTCTGCTTMTAYCCMRYKRAAACCGATGAGTGGAGGTGTAAAGTG
TCACCATCCACTCTAAACACTTAACGGCYRAKGMKKRGYTRRTRMGRCYRYRAMACMKMGKCRAYRCMGRGGCCYAMRCGYTYRMTATAGGCATGAGTGGAGGTGTAAAGTG
TCACCATCCACTCTAAACACAATACCYKRGATCATTTMRRMGMGYTTGKTARAGTYGRRCRATYKCGKKCGYKRGMGTTKTKKRYTATGTAAATGAGTGGAGGTGTAAAGTG
TCACCATCCACTCTAAACACATATCGTAAAGATTYTKGGGRTCTATRRCRACGTCMRYTTTRKRKGAGRCGARMTKYRGTGGMYCTAAGATTATGAGTGGAGGTGTAAAGTG
TCACCATCCACTCTAAACACTATTGGMKGTTTAKMYRKMAGMKTRRAGCTYMKAGTCMMAGATCKRAATCTCKCRYRGRYRCCTTKTACTATATGAGTGGAGGTGTAAAGTG
TCACCATCCACTCTAAACACTTAAGCYCCRGGMGARRCGTRAMGGYMAYYRCRCCAAKCTYTGCCMAAAAMYATACTTCGCCGMCRTTCATAATGAGTGGAGGTGTAAAGTG
TCACCATCCACTCTAAACACAAATGGKTCGGAYCTKYMTGCGTCKCCAAMCKMKMTKYKRMKCKYARKYAYGCMAGAYTGAMTKYGTAGTTGATGAGTGGAGGTGTAAAGTG
TCACCATCCACTCTAAACACATTAGCARTMRGGRGMRMRRCGTGRCTCKCRKCMAYKMKKMATTYKKACAKTYCKRCGKRAACKTKTTGAACATGAGTGGAGGTGTAAAGTG
TCACCATCCACTCTAAACACTAAACCMTMTAMMAGGGRRGTKMYYARMRAATMCRCCRRYGYMYKGTMRMRTTYYRRCTRTCKRRGATCTTCATGAGTGGAGGTGTAAAGTG
TCACCATCCACTCTAAACACAATAGCTYKAGTTKTCGKCCMACCYRRTRGRAYMCMYAYKTKACAAGYRCRMMCGGGYMYTKGYCYTAGTCTATGAGTGGAGGTGTAAAGTG
TCACCATCCACTCTAAACACATATGGCMAGGRCMYYKGYAYTMTKYKYKMCTGGRMRCCAMRTTTYRMCCYTTYTYTYGGRGRYAGTTGAGAATGAGTGGAGGTGTAAAGTG
TCACCATCCACTCTAAACACTATTCGRKTTKTTRKMRGKAGYCAGAYTAMRYYRRKTYYCATYYMCYATCKMAMYMRCMCMGTAACATCTCAATGAGTGGAGGTGTAAAGTG
TCACCATCCACTCTAAACACTTAACCGYTAMCRRCMGAGYRKGGYRMRACKMACGTKTCTCACMCTTKGAMGTGTYGGGAYTGYCKAACAGTATGAGTGGAGGTGTAAAGTG
TCACCATCCACTCTAAACACAAATCGAGKAMKMYCACCTRCKYACACRCTKYAAYGCTYCMMYCYGTGTCKYGMTKRRGTKTCGYYATGTGCATGAGTGGAGGTGTAAAGTG
TCACCATCCACTCTAAACACATTACCKYAAMMYMTKGGARGCYAARKCRMGCTAYAGAAKTRGCTYMKMYMCRGMKCTTGYAMRYMAAGACGATGAGTGGAGGTGTAAAGTG
TCACCATCCACTCTAAACACTAAAGCTMYKMYCGCCGTKGCKARCTAMKMYGTMMAYMGAGCCACYYYYRCRYCKKGYYKRMAYRATACTGGATGAGTGGAGGTGTAAAGTG
TCACCATCCACTCTAAACACAATTCGGTMGCRCRRKYGGYKKGTYKCTCARMMTRCAYGGCCTAYRKRTTKAYYCAKYCTRYAKYGTTGGTAATGAGTGGAGGTGTAAAGTG
TCACCATCCACTCTAAACACATAACCAGTRRMTYKGCRCCKRMGMTTGGKMTRARGAAKRAKTAAAMKYRAMGCKYRMAGTKRTAMTAGCATATGAGTGGAGGTGTAAAGTG
TCACCATCCACTCTAAACACTATAGCAYMTMKYCARKRTCCKYYTCTTRYKRKMAMACMMKYRRAMMKRGGYMMGRKCAKMARCGYAACGTTATGAGTGGAGGTGTAAAGTG
TCACCATCCACTCTAAACACTTATGGCYYKGMACGKAMKMCTTTKRGTYRYGMGCTMYTMYCYYRMMYRMATMKTKAMCTKCYTKAATCCAAATGAGTGGAGGTGTAAAGTG
TCACCATCCACTCTAAACACATTTGGRKMAACRGKRCGMGMKYCMRARTCMAGKKRYAGRCRAGKRYMGYAKRYCKKCKCYMMGTRATGCTCATGAGTGGAGGTGTAAAGTG
TCACCATCCACTCTAAACACTAATCGRCCTMKYAGKGAMYRGMKGTYMAKYYMCRRMGCKMKRGCMGTRKGYKTYYCMATKRCRTTTTCGACATGAGTGGAGGTGTAAAGTG
TCACCATCCACTCTAAACACTTTACCKMRYTTYTRAYAAYYTMRGCRYYAKARYRAAGTKARTMGGMAGCCAAGRRRTMKMCKRCMTACCTGATGAGTGGAGGTGTAAAGTG
TCACCATCCACTCTAAACACAATTGGCRMAMGKAGYGYYKTKCMYRYTYAGTMTACTYRRAKKMKAMKRCYMMMRTKGTTKGRCTCAAGGGTATGAGTGGAGGTGTAAAGTG
TCACCATCCACTCTAAACACATAAGCTCYMCKAKMMAYMRTRRCTYGARYKGRKYMGTKTCKRGMARAMRMMMGTAATMKMCRATYATGCCAATGAGTGGAGGTGTAAAGTG
TCACCATCCACTCTAAACACTATACCCKYAKMTCGKGGRCKYYMCCCAMTACCKCRMATYAATMKCKTTCMKGMMACYCKKCCACCTTCGGAATGAGTGGAGGTGTAAAGTG
TCACCATCCACTCTAAACACTTATCGTGGTTKGAACRGTRTCMACRAAGCYYGMTARGMKGAYRCKMGMTTTCYTRYGKTKCYGGGTACCCTATGAGTGGAGGTGTAAAGTG
TCACCATCCACTCTAAACACATTTCGRGCCYATYTRTRKRACGKYYGYGKCCCAMYCAMKGAMRKRMRRGARGGTCRTCTCMTTCTTAGCGGATGAGTGGAGGTGTAAAGTG
TCACCATCCACTCTAAACACTAATGGACATGKARTYGMGCAAYMYMTCRARTYARAMYTKAARCCACTCTCMCAYCAKCCGAMGTMAACGCGATGAGTGGAGGTGTAAAGTG
TCACCATCCACTCTAAACACTTTAGCAKKCYAGATMGKYMRYMCACGYRGCYMCMAYAMCCCCAMAYAGKAYYRYGRMKCAACACRATCCGCATGAGTGGAGGTGTAAAGTG
TCACCATCCACTCTAAACACAATACCYMRMYYKTARKRCMAAYYATAACYYKKMKAMTMTKTKTKTCYGMGYMYTCMCTAKRYRTRACATTTATGAGTGGAGGTGTAAAGTG
TCACCATCCACTCTAAACACTATTGGYAKAKKAMMGCYCATMRKATYYKYMCCCTRRKRACMKAGRGRACTTMACKGRGKRMGTRRTGTTTAATGAGTGGAGGTGTAAAGTG
TCACCATCCACTCTAAACACTTAAGCMCYRRACCKARGYCRAMARYCGMGCRKGAYRKRRKMMTKKTYYMYYYRGCMYRAAAYGAYTCTAATATGAGTGGAGGTGTAAAGTG
TCACCATCCACTCTAAACACAAATGGGKYGCYGTGCYCYCCTTTMYKYYCMYRACCKTMKYMRGRMRGTMGRMGMMMAYRRARMYYTGATACATGAGTGGAGGTGTAAAGTG
TCACCATCCACTCTAAACACATTAGCRKYAMGTYTKTKGARATRTCKYYKCRKGGKTKTTRTCRMRAACMTMMMRTTYTTTMARGMTCAATGATGAGTGGAGGTGTAAAGTG
TCACCATCCACTCTAAACACTAAACCCTATRRKYTYRYKGMCMAGRCCYCKATKAGCGGAYTCAMRYYYAARTRKMMRRCYRMCKYACTTAGATGAGTGGAGGTGTAAAGTG
TCACCATCCACTCTAAACACAATAGCCKGTTTAGCAAACRKYMMGMCYRRYMGKATGAYYCGKKACKMMTMAYYCAGYMMAGGKRRTGATGAATGAGTGGAGGTGTAAAGTG
TCACCATCCACTCTAAACACATATGGMMTYMGGRATCKTYTMRYYTAKARCKTCACYTCTTMCRAGAYKGMTRTKGCCMAYMTTTMTCAACTATGAGTGGAGGTGTAAAGTG
TCACCATCCACTCTAAACACTATTCGRKTCTCMGGACYGRMRAARGGKTYTARRMAMGRMMCMKTMRRYRCTAMCTGKTCMRKTMRACTTGTATGAGTGGAGGTGTAAAGTG
TCACCATCCACTCTAAACACTTAACCYGRRMRCGTRMCAGKCKYYYMRRYGYKGTTCRRMGRCAGGGGCRYCYMMKGARGAKCTTTAGTACAATGAGTGGAGGTGTAAAGTG
TCACCATCCACTCTAAACACAAATCGGKTGGGMRKTKKAKRMGCMGAAACYGGTAMRGTCARYCRCKCTYMAAMRTGGTKMYGGAGACATCGATGAGTGGAGGTGTAAAGTG
TCACCATCCACTCTAAACACATTACCYRMCCRYAGTAMYYATGGMGAKGKGGKGKRMKARYTTMYKRCRRCGAAMMTCAMMRKRMAAGAAGCATGAGTGGAGGTGTAAAGTG
TCACCATCCACTCTAAACACTAAAGCCCYTYGGMMCARYYCAAKYRMARRGKYYYGCYCYTYYRRRMGYYCGRKYCTAGYCRKKMCTGTTCCATGAGTGGAGGTGTAAAGTG
TCACCATCCACTCTAAACACAATTCGRRTKYYGMCCYYMGKRAYACATMTTAMTCMKKGCCYKKYGTACMACTKGMCTYTKTYRKATCAGATATGAGTGGAGGTGTAAAGTG
TCACCATCCACTCTAAACACATAACCGRTKAKCRMKRTKAKTRYKMKKYTCCYMARMTTRCGGCGRTAMYCYCAKKGMRAGKTYYATGACTAATGAGTGGAGGTGTAAAGTG
TCACCATCCACTCTAAACACTATAGCKTMAGKTRKGRTRRKYMTCGKAAMAAMKTMMYKTMTYGMTCGAKRCYCYKGATRGRAACTAGTGAAATGAGTGGAGGTGTAAAGTG
TCACCATCCACTCTAAACACTTATGGRYARCCKAAYKYRATCKKKMRCAYYRRRMARMTTRTARRTMMGCMAGCTCYMRKTTRGMMACTCTTATGAGTGGAGGTGTAAAGTG
TCACCATCCACTCTAAACACATTTGGKMMKMKMMCTAGRYKCMACAMTYATKYCRMAKGMGKTKGKCMKMTGYRRMRKRATGAKCCACACAGATGAGTGGAGGTGTAAAGTG
TCACCATCCACTCTAAACACTAATCGAKMKGCKGMAKRTRTGCTRMATYRKKCYYKRYYTMTTYCGMAYTGTRMRCYRGGTMGYGATCTGTGATGAGTGGAGGTGTAAAGTG
TCACCATCCACTCTAAACACTTTACCTCYMTTACAGKAKARRYARAGGYATMGRKYCMYTTKKMTRKGYGYGARRCGMAMKRMGYMTGTCACATGAGTGGAGGTGTAAAGTG
TCACCATCCACTCTAAACACAATTGGRAKKKGKAGGCAYKMKMYGMAYYKCYGMARTYGRGRMCRKTCARGYAYRKAAKKMATTKGAGAGCAATGAGTGGAGGTGTAAAGTG
TCACCATCCACTCTAAACACATAAGCMRGCCMCACCCCYGMKRGARMTMRCACGCGMTMTMKAAGMTRCMTYGCMARTKTKTGRGGACACGTATGAGTGGAGGTGTAAAGTG
TCACCATCCACTCTAAACACTATACCYRMKYAARGTTAAKYMRRTYCAMYYGYYMCAKRGRGTKKTCCGMTGYAMYTGTYYAKYRATCTGCTATGAGTGGAGGTGTAAAGTG
TCACCATCCACTCTAAACACTTATCGYGYRMYRTYYGGRMYTKKGMGAYAYTATAGCMTYGYRYRAAARKMGMKCRKGCACARMYCTGTCGAATGAGTGGAGGTGTAAAGTG
TCACCATCCACTCTAAACACATTTCGTTMCAACYKGAMCKAKMYKMAMCAKYYYMYMYKGAKKMGCMAYYMTYMMRCRRCTGRGMGTGACCCATGAGTGGAGGTGTAAAGTG
TCACCATCCACTCTAAACACTAATGGKAMTCAGKRTCTRYRYYMYRTMKGARKYCTYARMYRKAYCMGMATRMTKTYATRRMGMTGAGTGGCATGAGTGGAGGTGTAAAGTG
TCACCATCCACTCTAAACACTTTAGCCCYRYKYAMMAGACRCCACMRCCCTTRKKMKGMRGMKKKKMAGYYKGMATRYACAKRRGMACTCCGATGAGTGGAGGTGTAAAGTG
TCACCATCCACTCTAAACACATTTGCMKTAAMKKKCCYMKRCGGAKYKTRYGGCCAKCRRCCRYTTGGYYKKMTGKGGTTRKCGCYAGCTAAATGAGTGGAGGTGTAAAGTG
TCACCATCCACTCTAAACACTAATCCTKCRYTKTRRMARTYYYAKYKYRMTAMMRRTCKTGMRKRRGRRRTCKKYAARAKCRKMYRTGGATAATGAGTGGAGGTGTAAAGTG
TCACCATCCACTCTAAACACTTTACGTYGGGTTMGTCACYCTGCRGYKKYKCYAMTRYARYTKMCYTRMRAKYCCMTAYRMMTTYATCGTATATGAGTGGAGGTGTAAAGTG
TCACCATCCACTCTAAACACAATTCCYCYRARTKYTRGRTCYGARYAYMCGAKAYTRMAMGCRKATCYCATRMYRCTMGGTYGTTYTGCAACATGAGTGGAGGTGTAAAGTG
TCACCATCCACTCTAAACACATAACGKMRGMCMRCTGMKKGCCGMARGKGCACRKTCAYCKCGAAKCGMTGCMTMRYKKRTYCKGKTCCTTGATGAGTGGAGGTGTAAAGTG
TCACCATCCACTCTAAACACTATAGGRTRAKTGGYTAGTTARYTCGGYAATTAYCMRTRKRRRCMGTKTGYMGYTTTCMKTGGCTMACGAAGATGAGTGGAGGTGTAAAGTG
TCACCATCCACTCTAAACACTTATGCYRCARKCMRGRRKKTRKMRGCTCMCRAYGCTTATMCGGMTCRAGMYYATTMYGACMATRRAGGTTCATGAGTGGAGGTGTAAAGTG
TCACCATCCACTCTAAACACATTTCCYTTKCMRMYMTGAKKGAAYAKRGCCRCAARACMTGMTCYYAYMYGCRTYRGKYRRKRTCKTCCTCTATGAGTGGAGGTGTAAAGTG
TCACCATCCACTCTAAACACTAATGCAMKYYYRKTTRRKMKKAYKAMTCKACMKACTYAMMTAACRRRTAYGGAGRYMYMCMAKTRACGAGTATGAGTGGAGGTGTAAAGTG
TCACCATCCACTCTAAACACTTTAGGCAAYATCKKCKKCCTARMAMAAKMKKACTTKGGTKGTMTAKTKMKTGCYTCCAKGKATMMAGGTCAATGAGTGGAGGTGTAAAGTG
TCACCATCCACTCTAAACACAATTGCKACATAMCAKATYTACTCKTRTGYYGATRMTYTCCGYGYAARRYKYTMTTKKYKCCMKCGACCACGATGAGTGGAGGTGTAAAGTG
TCACCATCCACTCTAAACACATAAGGAAARMAKKCYYCGCRMAARYTRRGTKMYAKYTYRMMRYAMACRTMYRGYTTKCKMRYKRRAGCTGCATGAGTGGAGGTGTAAAGTG
TCACCATCCACTCTAAACACTATACGYTYKYKRKKGTKRAYCTGKCYGRGYTYYCCCKRRTRKMGKGACCGGYMKTAYGMYGKTKMTGGACCATGAGTGGAGGTGTAAAGTG
TCACCATCCACTCTAAACACTTATCCATCAYAKCYCAKGMYTYCACGTMYKAGCKTYRAATRTRYCMTTMKCCAYRCAMKKMCTAYTCGTGGATGAGTGGAGGTGTAAAGTG
TCACCATCCACTCTAAACACAAATGCRRMYTTMRTTTCKCRMGAMCRTKGGYCMCYATATCYRTGMGAYGKYGKYTGGARARKRRTTCCCATATGAGTGGAGGTGTAAAGTG
TCACCATCCACTCTAAACACATTAGGYKTCTYGTMRAYTYTRMMTCTYGKCCACYCCATRYCCKYGTMMMCYYMRCMGYATYMKTCTGCGTAATGAGTGGAGGTGTAAAGTG
TCACCATCCACTCTAAACACTAAACGMYMCYYYGYKRKTYAKGGYRKTTMGACYTYTYMYCMARAYAKGTRKRKCGCTGRYMRYMCAGGCAAATGAGTGGAGGTGTAAAGTG
TCACCATCCACTCTAAACACAATACGRRCRKYYRTRYRYGATCCKRYCYGRMCGKCYAAYCAAGTGCRCAKRYYMCTMGYAYRATKAGCCTCATGAGTGGAGGTGTAAAGTG
TCACCATCCACTCTAAACACATATCCAAMYYRMYRYRYRRCKYRMRKYATAKCAAKRYYTARARGTKYTGRCGYGMRYCRGATKRTACCGAGATGAGTGGAGGTGTAAAGTG
TCACCATCCACTCTAAACACTATTGCRRRMTKRYMMMMATRMYGRCGMKKRGMMGRYGTYRTRCGGMRYKAAMCTYTRKCTRKYYCTCGCTGATGAGTGGAGGTGTAAAGTG
TCACCATCCACTCTAAACACTTAAGGGGTTKCMKYAMCTYKRRRKTYGKRATKTCGCGKAYMKYRTKCTMTTTTRCYGYCYGRTKMTGGGACATGAGTGGAGGTGTAAAGTG
TCACCATCCACTCTAAACACAAATCCCYRGYGARTKTGAMYGRMAMTRYATMRGKGRMTYYMYGKMYRCMRGAKATGTRTTGYATCAGCCCAATGAGTGGAGGTGTAAAGTG
TCACCATCCACTCTAAACACATTACGMATTTCKTCYKTTGRGMMCRTMATCKKGAMTYAGRCMYRGYMGMMTTCCKYMGAATRMYMACCGGTATGAGTGGAGGTGTAAAGTG
TCACCATCCACTCTAAACACTAAAGGKRRRGCMKTGCATYGCAYTKKYACCAMGTGKGTKTTYRKYGKGYKRKKCYTCYYMAKKTMTCGCCTATGAGTGGAGGTGTAAAGTG
TCACCATCCACTCTAAACACAATAGGCGYTYMKCARRCYCGYTCCMKKCACCYYMRRRGGGAGTKRCGGARKMGCGGYMGYCGMGATCCCGGATGAGTGGAGGTGTAAAGTG
TCACCATCCACTCTAAACACATATGCCMKYAMRTGTYYCYMTGAMARCCACCCMRCTACCGRARRRYMTMCCRGRMGCRRTCRMKMTGCGCCATGAGTGGAGGTGTAAAGTG
TCACCATCCACTCTAAACACTATTCCYTCCCYKAGYARARGARYCATRRKRGTMAGTCARAAYCTKYMMYCCTMGMKKCKMKYTYYAGGCGCATGAGTGGAGGTGTAAAGTG
TCACCATCCACTCTAAACACTTAACGKKKCKKYMRYRMRGYMKMYCACRYMARKYCKMYTYTACCTCGTAAYRATTYGCTKCCKKAACGGCGATGAGTGGAGGTGTAAAGTG
TCACCATCCACTCTAAACACAATACCKAAKKACKCGMRCARRMYKRAGRGATMGATTKMGAYYMTTAKTMKTGMCMTGCARKGGGCGTAAATATGAGTGGAGGTGTAAAGTG
TCACCATCCACTCTAAACACATATCGKMGATMKKAMGKMMRGMMKKYRRATKRTRRCRCAAKYCGCCTRCRKRRKTRGTAKTRYRRGAATTAATGAGTGGAGGTGTAAAGTG
TCACCATCCACTCTAAACACTATTGGGTTCTKGGMTYRGKMYKMKYKCRGMGYTYATAACGGAKYYAGGAAGYRKCTTYYCRAAYACATAAAATGAGTGGAGGTGTAAAGTG
TCACCATCCACTCTAAACACAAATGGTYCKMGAKGCKTTAKAGMGKGRGATTAKRGMTYRRTTRYGCMKRCMACMKATTAMCAYGRCAAATCATGAGTGGAGGTGTAAAGTG
TCACCATCCACTCTAAACACATTAGCARMGTYYCYKKMRCKYACCAMTTKTTYTTTGKGRAAATTTYCKCATTACCRTMAMCAKKYCTATAGATGAGTGGAGGTGTAAAGTG
TCACCATCCACTCTAAACACTAAACCGKAYGTGMGGCMGTGRTRTCMMRYKYRTRGRTRTAYMATGAGTGMMYMAMKYCAKRAGMKGTTATGATGAGTGGAGGTGTAAAGTG
TCACCATCCACTCTAAACACAATAGCRKCYCKYYYYARMRAGCARKRTMGTATCTYATRAKGYRMKMYKKGAARAYAKTAGYKTMMCAAACAATGAGTGGAGGTGTAAAGTG
TCACCATCCACTCTAAACACATATGGRAGYRTRYMMKRGACCCKMCMYKAGYMMTCAAATKKGTYRCYRYMKGARKKYCYMAAGGMCTATGTATGAGTGGAGGTGTAAAGTG
TCACCATCCACTCTAAACACTATTCGRKYYKGARMRYGGGGARMKKTTGRMRRMAMAGCACTMKCCCACRGTYCCYGGKTMGAKMMGTTACTATGAGTGGAGGTGTAAAGTG
TCACCATCCACTCTAAACACTTAACCKKMKTAGKMGRMCTMKARKGYKACAKKYRGYYGMGTKMYGKMGKTARYATGTYGMMTCCGGATTGAATGAGTGGAGGTGTAAAGTG
TCACCATCCACTCTAAACACAAATCGAYACAMMKGYGRGAYATCCGTCTAYCKYATRTAGTAGRYCCRRKGCKCCYGKYMYCMYMKGTAAGGATGAGTGGAGGTGTAAAGTG
TCACCATCCACTCTAAACACATTACCGRTATKGYGMCCYYAMCYKMRRMYKACRRMYKTRYYAATKTACMGCRGGKCCRGAMYCAKGAATCCATGAGTGGAGGTGTAAAGTG
TCACCATCCACTCTAAACACTAAAGCMARCCRKMGCMRATTKYAGTYTARCMTTKAARRTRKKRCTYTCCTTMAYCCCARYYCRKMCATAGCATGAGTGGAGGTGTAAAGTG
TCACCATCCACTCTAAACACAATTCGCMRAKRAKATCCCRTKRYATTCMYYGATRCCMRTYRMCAGRMRRCKCYMKMGCTATMAKRCTACTTATGAGTGGAGGTGTAAAGTG
TCACCATCCACTCTAAACACATAACCKMCGKGRCYMGCTGTGTCMRARRTMMKRKMYMTCRGYKCGMGYGKMCAYTYACTRGGCCACAAGAAATGAGTGGAGGTGTAAAGTG
TCACCATCCACTCTAAACACTATAGCGRGMAMMCGGTCCGRYYKTCGGRTTTYAGMATGRYRCYYYCCRMMYKYMMCTTKKCGTTMGATCTAATGAGTGGAGGTGTAAAGTG
TCACCATCCACTCTAAACACTTATGGCCCKAMTMRGAGKMYCYYMCGRYYYMARCTGMYYKKAKGKCCTGTKKRMAYAMMTMCKCMGTTGATATGAGTGGAGGTGTAAAGTG
TCACCATCCACTCTAAACACATTTGGAATMRYTAAAKGMYAGAATYTRKCMCCMTGCCRAGTACACKYGCCKMAMTKYRKACYYCAGTAGTGATGAGTGGAGGTGTAAAGTG
TCACCATCCACTCTAAACACTAATCGTYKRMAYYACRMACYTTYKGCTKTMRYMAYYCKAMACYYTMYYKCGMMYAMRACRGMAKMCTTCAGATGAGTGGAGGTGTAAAGTG
TCACCATCCACTCTAAACACTTTACCYCGYYTYTRAGRGKCRMYARGGRCGMCGCTYAYMYRKGTRGGAGMKKMGAKKKGARTRGMCATGTCATGAGTGGAGGTGTAAAGTG
TCACCATCCACTCTAAACACAATTGGMAKCGGTAGGGTYGRTYTTKRKMATMTAGCYMMKKYKTYGYMTYGKTGYKTCAKGYKTGYGAACGAATGAGTGGAGGTGTAAAGTG
TCACCATCCACTCTAAACACATAAGCCMYCKCARYTYGYTMAYTAKCKKAYMYYCAYMTMRKRYATRCYKMKRKGYTYYCRAYTYMGTAGCTATGAGTGGAGGTGTAAAGTG
TCACCATCCACTCTAAACACTATACCCRMRMCRTKCRAAKTRCMYCCKGTTYMTGMMATKMACCCTKKAKGYTCMYRYKYYTKYMMCTTCGTATGAGTGGAGGTGTAAAGTG
TCACCATCCACTCTAAACACTTATCGTGCCGGYARGRGTTYYAYGRYRTKRCCCGCTMGKRATKRYAMTCTRARKRCRRYRYCGMCCATGCAATGAGTGGAGGTGTAAAGTG
TCACCATCCACTCTAAACACATTTCGTKYTAMYTKKCACMGMTCTCTRYCTCMRGKGCGYMRCCGTAYCCRCGMTMYYYRAAYKGMCAAGGCATGAGTGGAGGTGTAAAGTG
TCACCATCCACTCTAAACACTAATGGKYKCGCRAKTAKTCRKACGTTKYTAKTAKGMMMAMGMMMRAGTKGCKTMCTRGCKTTCYCGATCCCATGAGTGGAGGTGTAAAGTG
TCACCATCCACTCTAAACACTTTAGCYYCKCKAKARCGRKMKGGCCKAKACMRKKTMTRGGKTGGMGGRKGCGKCGGTMTTCMCGYGTTGGGATGAGTGGAGGTGTAAAGTG
TCACCATCCACTCTAAACACATTTGCTGMCTAMYCCMRYMMACCARMRGAYTTAMGTYYCRACRAMATMKRGYAKCCAGGRYGRCTGACATAATGAGTGGAGGTGTAAAGTG
TCACCATCCACTCTAAACACTAATCCKMRRTTMYCMMRCKCAMKTKMTGACCRKRGKRTCGMGGTRGRCTATYCMAYRKKACYYATCAGTAAATGAGTGGAGGTGTAAAGTG
TCACCATCCACTCTAAACACTTTACGAKCKTACYRMCTRAKYRTKCYRARRGMCAAATRYCCRGAMGMGACATCRKKKYKARYAGCCTGATTATGAGTGGAGGTGTAAAGTG
TCACCATCCACTCTAAACACAATTCCTRYRYKAMYCMCKRMACTMTYRCAGMMYKARMRRGYCGTRMKAAKYCAGACGRYAYMKCKCACTTCATGAGTGGAGGTGTAAAGTG
TCACCATCCACTCTAAACACATAACGTRRMMCAMTKTCCTAKATAMTRMMYTRKYKGTKKKKKYMTCGYTTCAAYMRYKRRKMYCRCTCAAGATGAGTGGAGGTGTAAAGTG
TCACCATCCACTCTAAACACTATAGGGKRRYCGARKCRTCGCAYYKRAMMKKTYTMRKCATAAMGCYCMYCMMCKMKKAKCGKMCRGTGTTGATGAGTGGAGGTGTAAAGTG
TCACCATCCACTCTAAACACTTATGCMYMTTTCRCMGTGKRRGCCRMAYCRRGAAGKMKTTMYRKMGAKYTCTATGYCYCRAGMMYGAGAACATGAGTGGAGGTGTAAAGTG
TCACCATCCACTCTAAACACATTTCCMRTCCKMMCRTMRTGYTYCTKMAMKCMYTMRRYGGCYYGMMRACRGTKGCYCMKCKGCATCTCAGTATGAGTGGAGGTGTAAAGTG
TCACCATCCACTCTAAACACTAATGCRMMYCMMKMYKRRKRMACTAYTAGYAGCACKKKRAGMMYAAKTRKYKCGATRTYGTCTGMGTGTCTATGAGTGGAGGTGTAAAGTG
TCACCATCCACTCTAAACACTTTAGGAGGMCRGKTKYYGKMRCMTMCGTGTKMYAARCRYTKGYRTAKMKTMKKMAGYKCRACTYGGAGAGAATGAGTGGAGGTGTAAAGTG
TCACCATCCACTCTAAACACAATTGCGMTRKCYAYAKRCMMGRRRAMMAMRRKKTGGCCTCKAGTAGAAMYMGMMKAMTTAMTRGYGTCTGGATGAGTGGAGGTGTAAAGTG
TCACCATCCACTCTAAACACATAAGGCRAYGYKGYAGKRMMRGMMACKGGTTYMYGYKGGCMMRGMKGKMKMMGGTTGYCYMRAMMGACACCATGAGTGGAGGTGTAAAGTG
TCACCATCCACTCTAAACACTATACGRGCMKRTGRKCRYYCYGTCKTRATRATTCMKRAARMRMCMYCRYTKAYRYCRRYCAKRATCAGTGCATGAGTGGAGGTGTAAAGTG
TCACCATCCACTCTAAACACTTATCCCTGMRCACRMGCKCKTMGMCMRYYGKGMRTMMYYYTRRRTMACGAMGRAGGKRMGCRTMMCTGACGATGAGTGGAGGTGTAAAGTG
TCACCATCCACTCTAAACACAAATGCYRTYTMMYMMRCKGTAGRRGGCMKMCKATKTKKRGYCKAKTTAKYCTYGKGARTGKGRGGCTCGTTATGAGTGGAGGTGTAAAGTG
TCACCATCCACTCTAAACACATTAGGRGRYKTYMKYGRGGTMAARMGAKYGCYYAMMARRAGTMGAMTCRAMTMMGYCTMTRMYYKCACCAAATGAGTGGAGGTGTAAAGTG
TCACCATCCACTCTAAACACTAAACGKCCYAKYACCCYGMTRYYKKKMRRTRRGTRKAMTAAYTYCMGCKYAAGKRRCKAYYGAYGGAGGTAATGAGTGGAGGTGTAAAGTG
TCACCATCCACTCTAAACACAATACGRKKTCAAGYAKKAAYCGMKKKRTTMKAGCAKRCYMMTKYCRMMMMGRYGCRCCKTRCRMMGACGACATGAGTGGAGGTGTAAAGTG
TCACCATCCACTCTAAACACATATCCRRGRGARMGGCGACMAYTMRKYTTTRCGYAKKMCTKCTCRCKTACCCYYMRCGTRCTRCTGTCCTGATGAGTGGAGGTGTAAAGTG
TCACCATCCACTCTAAACACTATTGCMKTRKRAMTYRGAAYCATYRYCYAMYRMYTCMMMCGAMACYRGYMGMARYCCAATMKAKCCTGGAGATGAGTGGAGGTGTAAAGTG
TCACCATCCACTCTAAACACTTAAGGKCYKMARRCTTMCYGTMGCRRARMGARRKTRYCCGYKKKGGYTGGCRTKGGRKKMTCKKGCAGCTCATGAGTGGAGGTGTAAAGTG
TCACCATCCACTCTAAACACAAATCCGKGCCGTGAKKRMGKRGYMTCYATKMAMCGKCGTKRYCKKRYGRAATYRCKAYMAYRMGCGACGGAATGAGTGGAGGTGTAAAGTG
TCACCATCCACTCTAAACACATTACGGGYCGGKRACARMAGRYTRYYGMKYRGCKAGTTCMGGKGARYAGCCKTMKTATATRYTGAGTCCCTATGAGTGGAGGTGTAAAGTG
TCACCATCCACTCTAAACACTAAAGGKCCMRKYGMTGAYCRYCKMATKTTYRYRCGKTMCGTAYMRARTKAATKCCTMTTAYMYMTCTGGGTATGAGTGGAGGTGTAAAGTG
TCACCATCCACTCTAAACACAATAGGGTTGMMYKGAAYGMAMCYMMGYMTYMMCTRMCMTAKTTARCAMMMRKCARYRATCKTRMMCTCGCGATGAGTGGAGGTGTAAAGTG
TCACCATCCACTCTAAACACATATGCRCYTYRMRKARGTAGGGCTRMKMGTRCRYCYYYAKMRGTTYGCTCGCMAMCCGAKYARTMCACCGCATGAGTGGAGGTGTAAAGTG
TCACCATCCACTCTAAACACTATTCCRGATMMTAAMCTGRYKYTAYAYTGTGGAKCKKMMATGCRMYGCYKYCGGYAYRRMMGRAMGAGGCCATGAGTGGAGGTGTAAAGTG
TCACCATCCACTCTAAACACTTAACGTAGCGAMYYACAAGCMKKRYRMRGYYRYAGRYMMKCTAYAYACKYTCTTKKTATMYCYTMGTGCGGATGAGTGGAGGTGTAAAGTG
TCACCATCCACTCTAAACACATTTGCRYRAKYYMGTAKKRTKRKYAGATTTTGYYGTKACTYKAYMCAYGMCKAYGRYYYRCRRCTGGTAATATGAGTGGAGGTGTAAAGTG
TCACCATCCACTCTAAACACTAATCCMAKYGAGKGKKYMMKMGRCKAGRMCCRRMRRCRKAMATTTGMTCYRGGMAMMCTKGGAAGCGATTTATGAGTGGAGGTGTAAAGTG
TCACCATCCACTCTAAACACAATTCCAAKGMMMRGCAYYMMYGGKYTRTMMRCCAMTRMGRGKKKCRAARCGKRCGMKTCRTTTMKCGTTAGATGAGTGGAGGTGTAAAGTG
TCACCATCCACTCTAAACACATAACGYAMRYGRMCGKAGGACKYAYRTYKCKAKMMAAKYGAMRGGAYCMRRGTYYTGMGGAGAGKCCTATCATGAGTGGAGGTGTAAAGTG
TCACCATCCACTCTAAACACTATAGGKCKGCKYMCATYTTRCGMTYGKRKGGGKKYTKMTRYTCRGKKKKATYKGGKKCCTKCATCGCATACATGAGTGGAGGTGTAAAGTG
TCACCATCCACTCTAAACACTTATGCKYRCATYTRTCGGTYRKMRCYGKMYYYGAYTARYKCTYMAKTGRCRMYTRGCRYGTAMYRGGAATGATGAGTGGAGGTGTAAAGTG
TCACCATCCACTCTAAACACTAATGCATGCCKGRMYKYCCTCKYGKRTKRYKTRCARKRTCKTYAYRYCAMKGMTCACMCTACTMTGCATGAATGAGTGGAGGTGTAAAGTG
TCACCATCCACTCTAAACACAATTGCKAGRMKKCMMKGRYRCYKMKCKAYAMMKMKMCTGCTMTTCRGMKRRTCKGYGYMCYAYRRGCTTCCATGAGTGGAGGTGTAAAGTG
TCACCATCCACTCTAAACACTATACGGKCRKMATMMATGYTYMKCTGKKARRGMYTCMCCCCCGMCRMYCMYKMGYGMTCRGRGGRCGATCGATGAGTGGAGGTGTAAAGTG
TCACCATCCACTCTAAACACAAATGCTCCKYAAAGYCAKMTGGRTTGYAACYTMCMMRMCMTTMGRATAMKTTAYACRYYAGYRKYCCTGAAATGAGTGGAGGTGTAAAGTG
TCACCATCCACTCTAAACACATTAGGCKKGRCYKGRKYKATYCMTARKRRCYTACGKYRMCTKMTARCGKTMTMRGGCKTTRRAMRCGTCTTATGAGTGGAGGTGTAAAGTG
TCACCATCCACTCTAAACACTAAACGRYKTRGMCMAAATGRTRYKRAKGATRARYRAACRKTAAACYTYARGYKRGCTCKMGARAAGGAGATATGAGTGGAGGTGTAAAGTG
TCACCATCCACTCTAAACACAATACGMARMRYCKAKAGTKKMAMGTMACYTGTTGMRGTGRCGMCCCGYARGTKCMTKAGKGKAMGGGTGTGATGAGTGGAGGTGTAAAGTG
TCACCATCCACTCTAAACACATATCCTTAATRKGCYYRTRCTYCKYRGAGRATMGARAGGCTAYKAAACKRYCMCGGMKAAYGRMCGCTCACATGAGTGGAGGTGTAAAGTG
TCACCATCCACTCTAAACACTATTGCMKMTTMMMGRRRMYMAGKGYTGTGYYKYCCMMTTRRRKCATMYRMCMTYTTTCRRKKYCGCCAGTCATGAGTGGAGGTGTAAAGTG
TCACCATCCACTCTAAACACTTAAGGYRYYATCYRGCMYRCYKRAAMCRMYGCGKTMCCCYTTGKAKMAGAAKCTTRMKAYCCRYKCGACAGATGAGTGGAGGTGTAAAGTG
TCACCATCCACTCTAAACACAAATCCTRTATKMRRYCKGYKMCAGRCKTCGAYYACGRTTAMARRYYACGCTCRKMRRTCRYTYTRGGTGCTATGAGTGGAGGTGTAAAGTG
TCACCATCCACTCTAAACACATTACGRAYMRTGCTKGRKTCYAMYRYMTATRCGGMAACMMGTYKARMYMGMACRTMRYMTGGRRMGCTCGAATGAGTGGAGGTGTAAAGTG
TCACCATCCACTCTAAACACTAAAGGKKGGAKYGMMRCCAMYYAKAKGRGKRGCAAARCTMCMYKAKCRRMCMKTYTTMCTCTTAKCCAGCAATGAGTGGAGGTGTAAAGTG
TCACCATCCACTCTAAACACAATAGGTKGKKATMYRTRTMRTAMCYMYRRGMKKAGKYCTGTYRYMACCKCCKRYKCAAKKKYCTKCCTGGCATGAGTGGAGGTGTAAAGTG
TCACCATCCACTCTAAACACATATGCAGMMTKYCTACYYCMCKCMTYCYCAGMKYRCRCACARAMMCTKTATTGTKKRRCRTAMKGCGTCCGATGAGTGGAGGTGTAAAGTG
TCACCATCCACTCTAAACACTATTCCMYRYKGGYGRMYCMKTKKKKKGAKTKKCCYMACGTRCCAYCYGARKYAAKMTMKCMMYYCGGAGGGATGAGTGGAGGTGTAAAGTG
TCACCATCCACTCTAAACACTTAACGYCKTCCKACAYKKAYKCARMYCTAMCGMRKAAAGMYAMCRAAARKCTRYGCYTYMRCYYGGCACCCATGAGTGGAGGTGTAAAGTG
TCACCATCCACTCTAAACACAATACCRCTKAKTGTAYAAAYMTYRGRCTTRGKKMGRKGAKCRKACAMMKAKTCKCRRYMACCTCYGCGATAATGAGTGGAGGTGTAAAGTG
TCACCATCCACTCTAAACACTATTGGGKRGGCTMCGKMMMTYRMMRYGRKCMATRMKMACCRRGGTCYCGYMCKGRAMTRGYCRTYCGCATTATGAGTGGAGGTGTAAAGTG
[truncated: 9,231 more rows]

## Sheet: 10000_15letters_124nt
TCACCATCCACTCTAAACACATTTATATATTTNWWWCGWGYBCCBMMTWWYKYVASGGGGGBYMRHWGBRHCHYRTDMRMHGTCADSWSNWYAAATATTAACTAATGAGTGGAGGTGTAAAGTG
[truncated: 9,999 more rows]

[truncated: 1 more sheets: 10000_15letters_112nt]
