# Supplementary material for: DNA diamond formulates a decomposable composite letter constellation model for DNA data storage
Source: Nat Commun. 2026 Jan 31;17:1704. doi: 10.1038/s41467-026-68861-y (PMC12909984; doi:10.1038/s41467-026-68861-y)
Supplement: Supplementary file 6 — Source data [file 41467_2026_68861_MOESM6_ESM.xlsx]

## Sheet: Fig. 1
Fig. 1c
K=1	K=2	K=3	K=4
0.0004	0.00592	0.01774	0.12386
0.00098	0.00217	0.01289	0.1165
0.00085	0.00592	0.02638	0.09978
0.00071	0.0079	0.02422	0.1079
0.00045	0.01006	0.02189	0.10913
0.00058	0.00843	0.03119	0.12413
0.00085	0.00609	0.03551	0.15165
0.00045	0.00971	0.03803	0.16519
0.00252	0.01042	0.03212	0.18363
0.00018	0.00989	0.02387	0.17035
0.00071	0.01042	0.01867	0.18191
0.00045	0.00989	0.0296	0.15509
	0.01474	0.03177
	0.01867	0.04125
	0.01743	0.04773
	0.02118	0.04394
	0.01919	0.03856
	0.0244	0.02925
	0.03159	0.02868
	0.03177	0.02206
	0.03212	0.02581
	0.02762	0.02224
	0.012	0.01867
	0.00989	0.0147
	0.01223	0.01686
	0.0158	0.0244
	0.02012	0.02312
	0.02638	0.02943
	0.03662	0.04306
	0.01328	0.054
	0.02171	0.04019
	0.0113	0.0375
	0.01668	0.033
	0.00953	0.04359
	0.01275	0.05382
	0.01597	0.05669
	0.00627	0.04791
	0.00826	0.07177
	0.00989	0.07609
	0.01381	0.07949
	0.00411	0.07248
	0.00557	0.02599
	0.0079	0.0165
	0.01417	0.01668
	0.01381	0.01059
	0.01761	0.01849
	0.00989	0.02061
	0.012
	0.00737
	0.01024
	0.01399
	0.01778
	0.02784
	0.02784
	0.02784
	0.03141
	0.02802
	0.03304
	0.03428
	0.04791
	0.04989
	0.05205

## Sheet: Fig. 3
c(left)	Observed frequency of Letter 'A'					Observed frequency of Letter 'K'						Observed frequency of Letter 'H'						c(right)	Information entropy distribution of A		Information entropy distribution of K			Information entropy distribution of H			d	Set partitioning			KL divergence			MAP				e	Letter error rate		Symbol error rate		Successful recovery rate
	A	T	G	C			A	T	G	C			A	T	G	C		Entropy	Density		Entropy	Density		Entropy	Density		Average coverage	Average error rate	SD	Time	Average error rate	SD	Time	Average error rate	SD	Time		Average coverage	Average error rate	SD	Average error rate	SD	Rate
0	0	0	0	0		0	0	0	0	0		0	0	0	0	0		0	0.003171		0	0		0	0		10	0.185498	0.001626	78	0.183794	0.001631	203	0.180516	0.00164	414		10	0.122353	0.000777	0.336785	0.001468	0
0.01	0	0.439567	0.727389	0.765645		0.01	0.715405	0	0	0.750139		0.01	0.000709	0	0.635123	0		0.01	0		0.01	0		0.01	0		15	0.064298	0.00071	88	0.066752	0.000722	212	0.057273	0.000709	437		15	0.053472	0.00038	0.176424	0.000935	0
0.02	0	0.366639	0.142315	0.118647		0.02	0.154744	0	0	0.101535		0.02	2e-05	0	0.248493	0		0.02	0		0.02	0		0.02	0		20	0.045053	0.000608	98	0.052492	0.000637	219	0.037734	0.000604	436		20	0.037703	0.000342	0.125415	0.000852	0
0.03	0	0.095888	0.03149	0.023478		0.03	0.037665	0	0	0.020991		0.03	0	0	0.047261	0		0.03	0		0.03	0		0.03	0		25	0.024017	0.00032	103	0.035249	0.000367	228	0.016593	0.000307	437		25	0.022443	0.000229	0.079881	0.000673	0
0.04	0	0.03241	0.010116	0.008319		0.04	0.017335	0	2.1e-05	0.008934		0.04	0	0	0.015951	0		0.04	0		0.04	0		0.04	0		30	0.017362	0.000267	110	0.030052	0.000334	249	0.010803	0.000244	426		30	0.016326	0.000181	0.058678	0.000545	1
0.05	1.1e-05	0.017008	0.006533	0.004757		0.05	0.00903	9.6e-05	0.000213	0.005725		0.05	0	0	0.009379	0		0.05	0.004228		0.05	0		0.05	0		35	0.012267	0.000179	111	0.025487	0.000253	240	0.006411	0.000157	430		35	0.011788	0.000144	0.043171	0.000455	1
0.06	2.1e-05	0.009873	0.003467	0.002643		0.06	0.004616	8.5e-05	0.000149	0.002271		0.06	3.9e-05	0	0.005054	0		0.06	0.004228		0.06	0		0.06	0													40	0.009112	0.00013	0.033532	0.00041	1
0.07	0	0.004239	0.001311	0.000941		0.07	0.003273	8.5e-05	0.000139	0.001173		0.07	8.9e-05	0	0.002611	0		0.07	0.010571		0.07	0		0.07	0													45	0.007023	0.000102	0.026135	0.000335	1
0.08	2.1e-05	0.002769	0.000539	0.000634		0.08	0.003198	8.5e-05	8.5e-05	0.000704		0.08	0.000276	0	0.001497	0		0.08	0.013742		0.08	0		0.08	0													50	0.00558	9e-05	0.020844	0.000295	1
0.09	2.1e-05	0.001818	0.000486	0.000507		0.09	0.002377	0.000107	0.000128	0.000661		0.09	0.000217	0	0.001182	0		0.09	0.015856		0.09	0		0.09	0
0.1	3.2e-05	0.001057	0.000528	0.000772		0.1	0.002111	0.000267	0.000203	0.000799		0.1	0.000167	0	0.001379	0		0.1	0.026427		0.1	0		0.1	0
0.11	1.1e-05	0.000539	0.00018	0.000264		0.11	0.000831	0.000107	6.4e-05	0.000309		0.11	0.000158	0	0.001221	0		0.11	0.035941		0.11	0		0.11	0
0.12	3.2e-05	0.000676	0.000592	0.000359		0.12	0.000576	0.000128	0.000139	0.00081		0.12	0.000187	0	0.000946	0		0.12	0.035941		0.12	0		0.12	0
0.13	1.1e-05	0.000402	0.000264	0.000296		0.13	0.000437	0.000149	0.000117	0.000362		0.13	0.000158	0	0.000621	0		0.13	0.040169		0.13	0		0.13	0
0.14	4.2e-05	0.000486	0.000317	0.000359		0.14	0.000426	0.000171	0.000181	0.000544		0.14	0.000325	0	0.000305	0		0.14	0.071882		0.14	0		0.14	0
0.15	9.5e-05	0.000412	0.000402	0.000433		0.15	0.000458	0.000309	0.000256	0.000714		0.15	0.001192	0	0.000177	0		0.15	0.048626		0.15	0		0.15	0
0.16	4.2e-05	0.000423	0.000201	0.000254		0.16	0.000267	0.000171	0.000117	0.000352		0.16	0.002778	0	4.9e-05	0		0.16	0.049683		0.16	0		0.16	0
0.17	7.4e-05	0.000402	0.000211	0.000254		0.17	0.00033	0.000171	0.000213	0.000416		0.17	0.007133	0	1e-05	3e-05		0.17	0.056025		0.17	0		0.17	0
0.18	6.3e-05	0.000381	0.000137	0.000222		0.18	0.00016	0.000171	7.5e-05	0.000256		0.18	0.016473	1e-05	0	3.9e-05		0.18	0.052854		0.18	0		0.18	0
0.19	6.3e-05	0.000328	0.000169	0.000159		0.19	0.000117	0.000181	6.4e-05	0.000171		0.19	0.030995	1e-05	0	9.8e-05		0.19	0.046512		0.19	0		0.19	0
0.2	0.000222	0.000666	0.000285	0.00037		0.2	0.000416	0.00048	0.000298	0.000501		0.2	0.055498	4.9e-05	0	0.000276		0.2	0.057082		0.2	0		0.2	0
0.21	3.2e-05	0.000264	3.2e-05	4.2e-05		0.21	4.3e-05	0.000352	3.2e-05	9.6e-05		0.21	0.08269	0.000128	0	0.000364		0.21	0.049683		0.21	0		0.21	0
0.22	0.000137	0.000317	0.000116	0.000254		0.22	0.000224	0.00065	0.000139	0.000203		0.22	0.106433	0.000364	0	0.000542		0.22	0.041226		0.22	0		0.22	0
0.23	4.2e-05	0.000211	4.2e-05	7.4e-05		0.23	0.000107	0.000522	0.000128	7.5e-05		0.23	0.122059	0.000788	0	0.00064		0.23	0.042283		0.23	0		0.23	0
0.24	0.000201	0.000476	0.000106	0.000211		0.24	0.000235	0.000629	0.00033	0.000203		0.24	0.12263	0.001162	0	0.001291		0.24	0.039112		0.24	0		0.24	0
0.25	0.000412	0.000528	7.4e-05	0.000169		0.25	0.000309	0.000565	0.000288	0.000277		0.25	0.115271	0.001822	0	0.002207		0.25	0.029598		0.25	0		0.25	0
0.26	0	3.2e-05	1.1e-05	2.1e-05		0.26	0	0.000256	1.1e-05	0		0.26	0.091872	0.00264	0	0.003645		0.26	0.01797		0.26	0		0.26	0
0.27	0.000148	0.000412	0.000137	0.000127		0.27	0.000256	0.000597	0.000203	0.00016		0.27	0.076798	0.00403	0	0.006788		0.27	0.022199		0.27	0		0.27	0
0.28	9.5e-05	0.000169	5.3e-05	4.2e-05		0.28	0.000107	0.000981	0.000107	6.4e-05		0.28	0.057409	0.006749	0	0.010227		0.28	0.010571		0.28	0		0.28	0
0.29	0.000159	0.000222	6.3e-05	7.4e-05		0.29	0.000117	0.00129	9.6e-05	8.5e-05		0.29	0.039232	0.010197	0	0.015773		0.29	0.013742		0.29	0		0.29	0
0.3	0.000222	0.000275	0.000169	0.000127		0.3	0.000224	0.001535	0.000362	0.000192		0.3	0.029379	0.015478	0	0.023409		0.3	0.019027		0.3	0		0.3	0
0.31	0.000148	0.000243	7.4e-05	5.3e-05		0.31	0.000117	0.001823	0.000192	6.4e-05		0.31	0.017833	0.022355	0	0.032059		0.31	0.0074		0.31	0		0.31	0
0.32	0.000254	0.000127	7.4e-05	8.5e-05		0.32	0.000139	0.002846	0.00016	0.000117		0.32	0.010552	0.032305	0	0.043813		0.32	0.006342		0.32	0		0.32	0
0.33	0	0	0	0		0.33	0	0.004435	2.1e-05	0		0.33	0.005842	0.043704	0	0.053764		0.33	0.009514		0.33	0		0.33	0
0.34	0.000476	0.000412	0.000233	0.000116		0.34	0.000267	0.007132	0.00048	9.6e-05		0.34	0.002936	0.056089	0	0.065764		0.34	0.004228		0.34	0		0.34	0
0.35	0.000169	0.000264	0.000116	5.3e-05		0.35	0.000181	0.010448	0.000352	0.000117		0.35	0.0013	0.06868	0	0.07333		0.35	0.010571		0.35	0		0.35	0
0.36	0.000127	0.000169	5.3e-05	1.1e-05		0.36	8.5e-05	0.015373	0.000149	5.3e-05		0.36	0.000601	0.078483	0	0.078956		0.36	0.009514		0.36	0		0.36	0
0.37	0.00018	5.3e-05	5.3e-05	2.1e-05		0.37	4.3e-05	0.022292	0.000213	4.3e-05		0.37	0.000227	0.081862	0	0.07933		0.37	0.0074		0.37	0		0.37	0
0.38	0.000159	0.000137	5.3e-05	2.1e-05		0.38	7.5e-05	0.029073	0.000458	3.2e-05		0.38	0.000118	0.084207	0	0.078512		0.38	0.005285		0.38	0		0.38	0
0.39	0.000338	0.000338	0.000137	6.3e-05		0.39	0.000128	0.035928	0.001301	8.5e-05		0.39	3.9e-05	0.082512	0	0.073596		0.39	0.004228		0.39	0		0.39	0
0.4	0.000275	0.000264	0.000116	0		0.4	8.5e-05	0.044222	0.002697	0.000107		0.4	2e-05	0.078522	0	0.070049		0.4	0.002114		0.4	0		0.4	0
0.41	3.2e-05	2.1e-05	0	0		0.41	0	0.052058	0.004712	0		0.41	2e-05	0.069379	0	0.062798		0.41	0.003171		0.41	0		0.41	0
0.42	0.000169	0.000148	6.3e-05	3.2e-05		0.42	5.3e-05	0.059008	0.008518	3.2e-05		0.42	2e-05	0.061606	0	0.05331		0.42	0.001057		0.42	0		0.42	0
0.43	0.000222	0.000211	7.4e-05	1.1e-05		0.43	8.5e-05	0.06548	0.01323	6.4e-05		0.43	3e-05	0.05333	0	0.045842		0.43	0.004228		0.43	0		0.43	0
0.44	0.00019	0.000116	0.000106	0		0.44	5.3e-05	0.067079	0.017324	2.1e-05		0.44	2e-05	0.04199	0	0.035103		0.44	0.004228		0.44	0		0.44	0
0.45	0.000159	0.000137	5.3e-05	0		0.45	9.6e-05	0.068166	0.021493	6.4e-05		0.45	0	0.031547	0	0.02664		0.45	0.004228		0.45	0		0.45	0
0.46	4.2e-05	1.1e-05	3.2e-05	0		0.46	2.1e-05	0.068849	0.026183	2.1e-05		0.46	0	0.022906	0	0.020059		0.46	0.003171		0.46	0		0.46	0
0.47	0.000127	0.000116	4.2e-05	0		0.47	5.3e-05	0.065533	0.032868	4.3e-05		0.47	0	0.016788	0	0.014453		0.47	0.0074		0.47	0		0.47	0
0.48	0.000233	0.000106	9.5e-05	0		0.48	0.000181	0.06194	0.043305	5.3e-05		0.48	0	0.01068	0	0.01001		0.48	0.004228		0.48	0		0.48	0
0.49	0	0	0	0		0.49	0	0.057143	0.05049	0		0.49	0	0.007862	0	0.006936		0.49	0.001057		0.49	0		0.49	0
0.5	0.000275	0.000201	0.000106	1.1e-05		0.5	0.000192	0.053241	0.058486	0.000128		0.5	0	0.004719	0	0.004719		0.5	0.003171		0.5	0		0.5	0
0.51	0	0	0	0		0.51	0	0.046237	0.058443	0		0.51	0	0.002463	0	0.002236		0.51	0.001057		0.51	0		0.51	0
0.52	0	0	0	0		0.52	0	0.04097	0.063497	0		0.52	0	0.001803	0	0.001192		0.52	0.002114		0.52	0		0.52	0
0.53	0.000201	3.2e-05	4.2e-05	0		0.53	7.5e-05	0.030096	0.065458	2.1e-05		0.53	0	0.001005	0	0.000611		0.53	0.002114		0.53	0		0.53	0
0.54	0.000137	6.3e-05	1.1e-05	0		0.54	5.3e-05	0.023507	0.067782	0		0.54	0	0.000808	0	0.000246		0.54	0.003171		0.54	0		0.54	0
0.55	0.000106	6.3e-05	3.2e-05	0		0.55	3.2e-05	0.018252	0.066727	0		0.55	0	0.000561	0	0.000177		0.55	0.002114		0.55	0		0.55	0
0.56	1.1e-05	1.1e-05	0	0		0.56	1.1e-05	0.014403	0.063539	0		0.56	0	0.000266	0	0.000108		0.56	0.003171		0.56	0		0.56	0
0.57	6.3e-05	2.1e-05	2.1e-05	0		0.57	2.1e-05	0.010437	0.061503	0		0.57	0	0.000118	0	0.000108		0.57	0.001057		0.57	0		0.57	0
0.58	8.5e-05	4.2e-05	1.1e-05	0		0.58	5.3e-05	0.006492	0.057633	1.1e-05		0.58	0	2e-05	0	0.000158		0.58	0.002114		0.58	0		0.58	0
0.59	6.3e-05	2.1e-05	0	0		0.59	2.1e-05	0.003614	0.049829	0		0.59	0	0	0	8.9e-05		0.59	0		0.59	0		0.59	0
0.6	8.5e-05	3.2e-05	1.1e-05	0		0.6	3.2e-05	0.002079	0.041652	0		0.6	0	0	0	0.000158		0.6	0		0.6	0		0.6	0
0.61	2.1e-05	0	0	0		0.61	0	0.000522	0.032367	0		0.61	0	0	0	0.000148		0.61	0		0.61	0		0.61	0
0.62	0.000127	0	1.1e-05	0		0.62	2.1e-05	0.000384	0.026898	2.1e-05		0.62	0	0	0	0.000138		0.62	0		0.62	0		0.62	0
0.63	3.2e-05	0	0	0		0.63	2.1e-05	0.000117	0.019861	1.1e-05		0.63	0	0	0	0.000128		0.63	0.002114		0.63	0		0.63	0
0.64	7.4e-05	0	0	0		0.64	0	3.2e-05	0.013177	0		0.64	0	0	0	9.8e-05		0.64	0		0.64	0		0.64	0
0.65	0.000127	4.2e-05	0	0		0.65	1.1e-05	4.3e-05	0.008241	0		0.65	0	0	0	0		0.65	0		0.65	0		0.65	0
0.66	5.3e-05	0	0	0		0.66	1.1e-05	2.1e-05	0.005608	0		0.66	0	0	0	2e-05		0.66	0.001057		0.66	0		0.66	0
0.67	0.000106	0	0	0		0.67	3.2e-05	8.5e-05	0.003529	1.1e-05		0.67	0	0	0	0		0.67	0		0.67	0		0.67	0
0.68	3.2e-05	0	0	0		0.68	0	0	0.002271	0		0.68	0	0	0	1e-05		0.68	0		0.68	0		0.68	0
0.69	8.5e-05	0	1.1e-05	0		0.69	2.1e-05	4.3e-05	0.001109	0		0.69	0	0	0	0		0.69	0.001057		0.69	0		0.69	0
0.7	0.000148	1.1e-05	1.1e-05	0		0.7	2.1e-05	8.5e-05	0.000863	0		0.7	0	0	0	0		0.7	0		0.7	0		0.7	0
0.71	6.3e-05	0	1.1e-05	0		0.71	0	2.1e-05	0.000842	0		0.71	0	0	0	0		0.71	0.001057		0.71	0		0.71	0
0.72	0.000148	0	0	0		0.72	1.1e-05	5.3e-05	0.000469	0		0.72	0	0	0	0		0.72	0		0.72	0		0.72	0
0.73	6.3e-05	0	0	0		0.73	0	1.1e-05	0.00049	0		0.73	0	0	0	0		0.73	0		0.73	0		0.73	0
0.74	0.000211	0	0	0		0.74	2.1e-05	3.2e-05	0.000426	0		0.74	0	0	0	0		0.74	0.001057		0.74	0		0.74	0
0.75	0.000211	0	0	0		0.75	2.1e-05	4.3e-05	0.000352	0		0.75	0	0	0	0		0.75	0		0.75	0		0.75	0
0.76	0.000243	0	0	0		0.76	0	0	0.000277	0		0.76	0	0	0	0		0.76	0		0.76	0		0.76	0
0.77	0.000285	0	0	0		0.77	1.1e-05	2.1e-05	5.3e-05	0		0.77	0	0	0	0		0.77	0.001057		0.77	0		0.77	0
0.78	0.000296	0	0	0		0.78	2.1e-05	2.1e-05	2.1e-05	0		0.78	0	0	0	0		0.78	0		0.78	0		0.78	0
0.79	0.000264	0	0	0		0.79	0	2.1e-05	0	0		0.79	0	0	0	0		0.79	0		0.79	0		0.79	0
0.8	0.000444	0	0	0		0.8	0	2.1e-05	0	0		0.8	0	0	0	0		0.8	0		0.8	0		0.8	0
0.81	0.000264	0	0	0		0.81	0	1.1e-05	0	0		0.81	0	0	0	0		0.81	0		0.81	0		0.81	0
0.82	0.000433	0	0	0		0.82	0	1.1e-05	1.1e-05	0		0.82	0	0	0	0		0.82	0		0.82	0		0.82	0
0.83	0.00018	0	0	0		0.83	0	0	0	0		0.83	0	0	0	0		0.83	0		0.83	0		0.83	0
0.84	0.000507	0	0	0		0.84	0	1.1e-05	0	0		0.84	0	0	0	0		0.84	0		0.84	0		0.84	0
0.85	0.000676	0	0	0		0.85	1.1e-05	0	0	0		0.85	0	0	0	0		0.85	0		0.85	0		0.85	0
0.86	0.001004	0	0	0		0.86	0	0	0	0		0.86	0	0	0	0		0.86	0		0.86	0		0.86	0
0.87	0.001416	0	0	0		0.87	0	0	0	0		0.87	0	0	0	0		0.87	0		0.87	0		0.87	0
0.88	0.00149	0	0	0		0.88	0	0	0	0		0.88	0	0	0	0		0.88	0		0.88	0		0.88	0
0.89	0.002484	0	0	0		0.89	0	0	0	0		0.89	0	0	0	0		0.89	0		0.89	0		0.89	0
0.9	0.003615	0	0	0		0.9	0	1.1e-05	0	0		0.9	0	0	0	0		0.9	0		0.9	0		0.9	0
0.91	0.007125	0	0	0		0.91	0	0	0	0		0.91	0	0	0	0		0.91	0		0.91	0		0.91	0
0.92	0.011226	0	0	0		0.92	0	0	0	0		0.92	0	0	0	0		0.92	0.001057		0.92	0		0.92	0
0.93	0.014767	0	0	0		0.93	0	0	0	0		0.93	0	0	0	0		0.93	0		0.93	0		0.93	0
0.94	0.020159	0	0	0		0.94	0	0	0	0		0.94	0	0	0	0		0.94	0		0.94	0		0.94	0
0.95	0.026258	0	0	0		0.95	0	0	0	0		0.95	0	0	0	0		0.95	0		0.95	0.002132		0.95	0
0.96	0.051543	0	0	0		0.96	0	0	0	0		0.96	0	0	0	0		0.96	0		0.96	0.003198		0.96	0
0.97	0.122949	0	0	0		0.97	0	0	0	0		0.97	0	0	0	0		0.97	0		0.97	0.003198		0.97	0
0.98	0.297548	0	0	0		0.98	0	0	0	0		0.98	0	0	0	0		0.98	0		0.98	0.010661		0.98	0
0.99	0.362664	0	0	0		0.99	0	0	0	0		0.99	0	0	0	0		0.99	0		0.99	0.00533		0.99	0
1	0.064123	0	0	0		1	0	0	0	0		1	0	0	0	0		1	0		1	0.013859		1	0
																		1.01	0		1.01	0.018124		1.01	0
																		1.02	0		1.02	0.036247		1.02	0
																		1.03	0		1.03	0.061834		1.03	0
																		1.04	0		1.04	0.075693		1.04	0.000985
																		1.05	0		1.05	0.08742		1.05	0
																		1.06	0		1.06	0.101279		1.06	0
																		1.07	0		1.07	0.098081		1.07	0
																		1.08	0		1.08	0.071429		1.08	0
																		1.09	0		1.09	0.08209		1.09	0
																		1.1	0		1.1	0.055437		1.1	0
																		1.11	0.001057		1.11	0.045842		1.11	0
																		1.12	0.001057		1.12	0.031983		1.12	0
																		1.13	0		1.13	0.033049		1.13	0
																		1.14	0		1.14	0.015991		1.14	0
																		1.15	0		1.15	0.021322		1.15	0
																		1.16	0		1.16	0.014925		1.16	0
																		1.17	0		1.17	0.006397		1.17	0
																		1.18	0		1.18	0.010661		1.18	0
																		1.19	0		1.19	0.010661		1.19	0
																		1.2	0		1.2	0.006397		1.2	0
																		1.21	0		1.21	0.00533		1.21	0
																		1.22	0		1.22	0.006397		1.22	0
																		1.23	0.002114		1.23	0.002132		1.23	0
																		1.24	0		1.24	0.003198		1.24	0
																		1.25	0		1.25	0.003198		1.25	0
																		1.26	0		1.26	0.006397		1.26	0
																		1.27	0		1.27	0.003198		1.27	0
																		1.28	0		1.28	0.003198		1.28	0
																		1.29	0		1.29	0.002132		1.29	0
																		1.3	0.001057		1.3	0.003198		1.3	0
																		1.31	0		1.31	0.002132		1.31	0
																		1.32	0		1.32	0.004264		1.32	0
																		1.33	0		1.33	0.004264		1.33	0.000985
																		1.34	0		1.34	0.003198		1.34	0
																		1.35	0		1.35	0.001066		1.35	0
																		1.36	0		1.36	0		1.36	0
																		1.37	0		1.37	0		1.37	0
																		1.38	0		1.38	0.001066		1.38	0
																		1.39	0		1.39	0.002132		1.39	0
																		1.4	0		1.4	0		1.4	0
																		1.41	0.002114		1.41	0		1.41	0
																		1.42	0		1.42	0.001066		1.42	0
																		1.43	0		1.43	0.002132		1.43	0
																		1.44	0		1.44	0.001066		1.44	0
																		1.45	0		1.45	0.001066		1.45	0
																		1.46	0		1.46	0		1.46	0
																		1.47	0		1.47	0.001066		1.47	0
																		1.48	0		1.48	0		1.48	0
																		1.49	0		1.49	0		1.49	0.00197
																		1.5	0		1.5	0		1.5	0.003941
																		1.51	0		1.51	0		1.51	0.003941
																		1.52	0		1.52	0		1.52	0.007882
																		1.53	0		1.53	0		1.53	0.011823
																		1.54	0		1.54	0.001066		1.54	0.014778
																		1.55	0		1.55	0.002132		1.55	0.027586
																		1.56	0		1.56	0		1.56	0.044335
																		1.57	0		1.57	0.001066		1.57	0.059113
																		1.58	0		1.58	0		1.58	0.101478
																		1.59	0		1.59	0		1.59	0.105419
																		1.6	0		1.6	0		1.6	0.117241
																		1.61	0		1.61	0		1.61	0.129064
																		1.62	0.001057		1.62	0.001066		1.62	0.095567
																		1.63	0		1.63	0.001066		1.63	0.075862
																		1.64	0		1.64	0		1.64	0.064039
																		1.65	0		1.65	0.001066		1.65	0.039409
																		1.66	0		1.66	0		1.66	0.023645
																		1.67	0		1.67	0		1.67	0.016749
																		1.68	0		1.68	0		1.68	0.003941
																		1.69	0		1.69	0		1.69	0.007882
																		1.7	0.001057		1.7	0		1.7	0.003941
																		1.71	0		1.71	0		1.71	0.004926
																		1.72	0.001057		1.72	0		1.72	0.002956
																		1.73	0		1.73	0		1.73	0.005911
																		1.74	0		1.74	0		1.74	0.000985
																		1.75	0		1.75	0.001066		1.75	0.00197
																		1.76	0		1.76	0		1.76	0.003941
																		1.77	0.001057		1.77	0.001066		1.77	0.002956
																		1.78	0		1.78	0.001066		1.78	0.003941
																		1.79	0		1.79	0.001066		1.79	0.000985
																		1.8	0		1.8	0		1.8	0.00197
																		1.81	0		1.81	0		1.81	0.00197
																		1.82	0		1.82	0.001066		1.82	0
																		1.83	0		1.83	0		1.83	0
																		1.84	0		1.84	0		1.84	0
																		1.85	0		1.85	0		1.85	0
																		1.86	0.001057		1.86	0		1.86	0
																		1.87	0		1.87	0.001066		1.87	0.003941
																		1.88	0		1.88	0		1.88	0.000985
																		1.89	0		1.89	0		1.89	0.000985
																		1.9	0.001057		1.9	0		1.9	0
																		1.91	0		1.91	0		1.91	0
																		1.92	0		1.92	0		1.92	0
																		1.93	0		1.93	0		1.93	0
																		1.94	0		1.94	0		1.94	0
																		1.95	0		1.95	0		1.95	0
																		1.96	0		1.96	0		1.96	0
																		1.97	0		1.97	0		1.97	0
																		1.98	0		1.98	0		1.98	0
																		1.99	0		1.99	0		1.99	0
																		2	0		2	0		2	0

## Sheet: Fig. 4
a	Observed frequency of Letter 'A'																Observed frequency of Letter 'Y'																	Observed frequency of Letter 'V'
10x				30x				50x				300x					10x				30x				50x				300x					10x				30x				50x				300x
A	T	G	C	A	T	G	C	A	T	G	C	A	T	G	C		A	T	G	C	A	T	G	C	A	T	G	C	A	T	G	C		A	T	G	C	A	T	G	C	A	T	G	C	A	T	G	C
1	0	0	0	0.9667	0.0333	0	0	0.98	0.02	0	0	0.98	0.02	0	0		0	0.2	0	0.8	0	0.3333	0	0.6667	0.02	0.38	0	0.6	0.0033	0.5433	0.0067	0.4467		0.1	0	0.4	0.5	0.1	0.0333	0.4	0.4667	0.12	0.04	0.34	0.5	0.2167	0.0067	0.4233	0.3533
1	0	0	0	1	0	0	0	1	0	0	0	0.9967	0	0.0033	0		0.1	0.1	0	0.8	0.0333	0.2667	0	0.7	0.02	0.4	0	0.58	0.0067	0.4467	0.0067	0.54		0.1	0	0.7	0.2	0.2333	0	0.4	0.3667	0.18	0	0.46	0.36	0.2967	0.0033	0.43	0.27
1	0	0	0	1	0	0	0	0.98	0.02	0	0	0.9833	0.0067	0.0067	0.0033		0	0.4	0	0.6	0	0.4333	0	0.5667	0	0.28	0	0.72	0	0.45	0.0033	0.5467		0.4	0	0.3	0.3	0.4667	0	0.2	0.3333	0.4	0	0.28	0.32	0.3133	0	0.36	0.3267
1	0	0	0	1	0	0	0	0.98	0	0	0.02	0.98	0.01	0.0033	0.0067		0	0.6	0	0.4	0	0.6333	0	0.3667	0	0.64	0	0.36	0.0067	0.4533	0	0.54		0.3	0	0.5	0.2	0.2333	0	0.3667	0.4	0.24	0.02	0.34	0.4	0.25	0.02	0.3833	0.3467
1	0	0	0	1	0	0	0	1	0	0	0	0.9967	0.0033	0	0		0	0.3	0	0.7	0	0.4	0	0.6	0	0.36	0	0.64	0	0.42	0.0133	0.5667		0.2	0	0.4	0.4	0.1667	0	0.2667	0.5667	0.26	0	0.22	0.52	0.2767	0.0033	0.31	0.41
1	0	0	0	1	0	0	0	1	0	0	0	0.9933	0	0.0067	0		0	0.4	0	0.6	0	0.5	0	0.5	0	0.56	0	0.44	0	0.5267	0.0067	0.4667		0.6	0	0.1	0.3	0.3667	0	0.2	0.4333	0.36	0	0.26	0.38	0.3333	0.0067	0.3267	0.3333
1	0	0	0	1	0	0	0	1	0	0	0	0.9967	0	0	0.0033		0	0.4	0	0.6	0	0.3	0	0.7	0	0.38	0	0.62	0.0033	0.5367	0	0.46		0.2	0	0.6	0.2	0.1333	0	0.5667	0.3	0.2	0	0.48	0.32	0.2933	0	0.38	0.3267
1	0	0	0	1	0	0	0	1	0	0	0	0.9967	0.0033	0	0		0	0.1	0	0.9	0	0.6	0	0.4	0	0.52	0	0.48	0.0067	0.4833	0	0.51		0.2	0	0.7	0.1	0.1333	0	0.5	0.3667	0.2	0	0.44	0.36	0.1933	0.0067	0.4833	0.3167
1	0	0	0	1	0	0	0	1	0	0	0	0.9967	0	0	0.0033		0	0.3	0	0.7	0	0.3333	0	0.6667	0	0.44	0	0.56	0.0033	0.5467	0	0.45		0.4	0	0.4	0.2	0.3	0	0.3	0.4	0.32	0	0.3	0.38	0.2633	0.0033	0.3867	0.3467
1	0	0	0	1	0	0	0	1	0	0	0	0.9967	0	0.0033	0		0	0.5	0	0.5	0	0.6	0	0.4	0	0.52	0	0.48	0	0.4433	0.0033	0.5533		0.4	0	0.4	0.2	0.4	0	0.4333	0.1667	0.32	0	0.48	0.2	0.2567	0.0067	0.4167	0.32
1	0	0	0	1	0	0	0	1	0	0	0	0.9933	0.0067	0	0		0	0.2	0	0.8	0	0.5667	0	0.4333	0	0.58	0	0.42	0.01	0.5467	0	0.4433		0.3	0	0.1	0.6	0.3333	0	0.4	0.2667	0.28	0	0.5	0.22	0.2533	0.01	0.4033	0.3333
1	0	0	0	1	0	0	0	0.98	0	0.02	0	0.99	0.0067	0.0033	0		0	0.6	0	0.4	0	0.7333	0	0.2667	0	0.58	0	0.42	0	0.52	0.0033	0.4767		0.5	0	0.3	0.2	0.2667	0	0.5	0.2333	0.2	0	0.46	0.34	0.2533	0	0.44	0.3067
1	0	0	0	1	0	0	0	1	0	0	0	0.99	0.0067	0	0.0033		0	0.4	0	0.6	0	0.5667	0	0.4333	0	0.56	0	0.44	0.0033	0.57	0	0.4267		0.2	0	0.7	0.1	0.2333	0	0.5333	0.2333	0.28	0	0.48	0.24	0.3233	0	0.3433	0.3333
1	0	0	0	1	0	0	0	0.98	0.02	0	0	0.9833	0.0133	0	0.0033		0	0.2	0	0.8	0	0.4	0	0.6	0	0.38	0	0.62	0	0.4967	0	0.5033		0.3	0	0.5	0.2	0.4	0	0.3667	0.2333	0.28	0	0.5	0.22	0.2933	0.01	0.4167	0.28
1	0	0	0	1	0	0	0	1	0	0	0	0.98	0.0133	0.0033	0.0033		0	0.6	0	0.4	0	0.7333	0	0.2667	0	0.68	0	0.32	0.0033	0.57	0.0067	0.42		0.3	0	0.4	0.3	0.2333	0	0.4	0.3667	0.2	0	0.3	0.5	0.31	0	0.36	0.33
1	0	0	0	1	0	0	0	1	0	0	0	0.9833	0.0133	0	0.0033		0	0.6	0	0.4	0	0.6333	0	0.3667	0	0.62	0	0.38	0	0.5033	0.0067	0.49		0.2	0	0.1	0.7	0.1333	0	0.3333	0.5333	0.1	0	0.44	0.46	0.29	0	0.32	0.39
1	0	0	0	1	0	0	0	1	0	0	0	0.9833	0	0.01	0.0067		0	0.8	0	0.2	0	0.8	0	0.2	0	0.74	0	0.26	0.0067	0.6167	0	0.3767		0.3	0	0.6	0.1	0.3333	0	0.4667	0.2	0.36	0	0.4	0.24	0.32	0.0033	0.31	0.3667
1	0	0	0	1	0	0	0	1	0	0	0	0.98	0.01	0	0.01		0	0.7	0	0.3	0.0333	0.5333	0	0.4333	0.02	0.5	0	0.48	0.02	0.52	0.0033	0.4567		0.6	0	0.3	0.1	0.4	0	0.3667	0.2333	0.4	0	0.28	0.32	0.3233	0	0.2733	0.4033
1	0	0	0	1	0	0	0	1	0	0	0	0.98	0.0167	0	0.0033		0	0.5	0	0.5	0	0.5333	0	0.4667	0	0.54	0	0.46	0	0.49	0.0167	0.4933		0	0	0.7	0.3	0.2667	0	0.4667	0.2667	0.22	0	0.36	0.42	0.27	0.0067	0.2867	0.4367
1	0	0	0	1	0	0	0	1	0	0	0	0.98	0.0133	0.0067	0		0	0.5	0	0.5	0	0.4	0	0.6	0	0.48	0	0.52	0.0133	0.5	0	0.4867		0.3	0	0.5	0.2	0.1667	0	0.5667	0.2667	0.24	0	0.5	0.26	0.21	0.0033	0.4767	0.31
1	0	0	0	1	0	0	0	0.98	0.02	0	0	0.9767	0.0233	0	0		0	0.8	0	0.2	0	0.6	0	0.4	0	0.56	0	0.44	0.0067	0.5	0.0133	0.48		0.1	0.1	0.4	0.4	0.1333	0.0333	0.3333	0.5	0.1	0.04	0.34	0.52	0.18	0.0133	0.4467	0.36
1	0	0	0	1	0	0	0	0.98	0.02	0	0	0.9667	0.0267	0.0067	0		0	0.7	0	0.3	0	0.5667	0	0.4333	0	0.56	0	0.44	0.0067	0.5567	0.0033	0.4333		0.5	0	0.3	0.2	0.2667	0	0.3667	0.3667	0.26	0.02	0.4	0.32	0.2433	0.03	0.4067	0.32
0.9	0	0	0.1	0.9667	0	0	0.0333	0.98	0	0	0.02	0.9633	0.02	0.0067	0.01		0	0.4	0	0.6	0	0.5	0	0.5	0	0.52	0	0.48	0.0033	0.5467	0.0167	0.4333		0.2	0	0.3	0.5	0.1667	0	0.5	0.3333	0.16	0	0.46	0.38	0.2867	0.0033	0.4133	0.2967
1	0	0	0	1	0	0	0	1	0	0	0	0.9867	0.0033	0.0033	0.0067		0	0.5	0	0.5	0	0.5333	0	0.4667	0	0.5	0	0.5	0.0067	0.4767	0.0167	0.5		0.1	0	0.4	0.5	0.1333	0.0333	0.6	0.2333	0.2	0.02	0.54	0.24	0.2067	0.0067	0.5467	0.24
1	0	0	0	1	0	0	0	1	0	0	0	0.9967	0	0	0.0033		0	0.4	0	0.6	0	0.6333	0	0.3667	0	0.6	0	0.4	0.0033	0.5333	0.0033	0.46		0.1	0	0.6	0.3	0.1667	0	0.5667	0.2667	0.16	0	0.58	0.26	0.18	0.0133	0.5033	0.3033
1	0	0	0	1	0	0	0	1	0	0	0	0.9967	0.0033	0	0		0	0.6	0	0.4	0	0.3667	0	0.6333	0	0.34	0	0.66	0.0133	0.45	0.0067	0.53		0.1	0	0	0.9	0.1333	0	0.3667	0.5	0.1	0	0.46	0.44	0.19	0.0167	0.3833	0.41
1	0	0	0	0.9667	0.0333	0	0	0.98	0.02	0	0	0.99	0.01	0	0		0	0.4	0	0.6	0	0.4333	0	0.5667	0	0.46	0	0.54	0	0.46	0.0033	0.5367		0.4	0	0.5	0.1	0.3667	0	0.4667	0.1667	0.38	0	0.46	0.16	0.2233	0.0067	0.5133	0.2567
1	0	0	0	1	0	0	0	1	0	0	0	0.9967	0.0033	0	0		0	0.5	0	0.5	0	0.5	0	0.5	0	0.5	0	0.5	0.0133	0.4533	0.01	0.5233		0.4	0	0.1	0.5	0.1667	0	0.2667	0.5667	0.22	0	0.32	0.46	0.1967	0	0.36	0.4433
1	0	0	0	1	0	0	0	1	0	0	0	0.9967	0.0033	0	0		0	0.4	0	0.6	0	0.5333	0	0.4667	0	0.62	0	0.38	0	0.5133	0.0067	0.48		0.2	0	0.6	0.2	0.1333	0	0.5667	0.3	0.16	0	0.52	0.32	0.2667	0.0067	0.5067	0.22
1	0	0	0	1	0	0	0	1	0	0	0	1	0	0	0		0	0.4	0	0.6	0	0.3667	0	0.6333	0	0.42	0	0.58	0.0133	0.47	0.0067	0.51		0.3	0	0.2	0.5	0.3	0	0.3667	0.3333	0.34	0	0.36	0.3	0.2867	0.0033	0.3733	0.3367
1	0	0	0	1	0	0	0	0.98	0.02	0	0	0.9667	0.0033	0.02	0.01		0	0.7	0	0.3	0	0.6667	0	0.3333	0	0.58	0	0.42	0.0233	0.48	0	0.4967		0.1	0	0.2	0.7	0.2	0	0.3333	0.4667	0.18	0	0.36	0.46	0.2633	0.0033	0.3667	0.3667
1	0	0	0	1	0	0	0	0.98	0	0.02	0	0.97	0.0067	0.02	0.0033		0	0.6	0	0.4	0	0.6	0	0.4	0	0.54	0	0.46	0.0133	0.4867	0	0.5		0.3	0	0.2	0.5	0.2667	0	0.3	0.4333	0.32	0	0.28	0.4	0.3267	0.01	0.2867	0.3767
1	0	0	0	1	0	0	0	0.98	0.02	0	0	0.9667	0.0167	0.0133	0.0033		0	0.5	0	0.5	0	0.5	0	0.5	0	0.52	0	0.48	0.0033	0.5467	0.0067	0.4433		0.4	0	0.2	0.4	0.3333	0	0.4	0.2667	0.38	0	0.36	0.26	0.2867	0.0233	0.3067	0.3833
1	0	0	0	1	0	0	0	1	0	0	0	0.99	0.0033	0	0.0067		0	0.4	0	0.6	0	0.6	0	0.4	0	0.6	0	0.4	0.0067	0.4967	0.0067	0.49		0.4	0	0.3	0.3	0.3	0	0.3667	0.3333	0.3	0	0.34	0.36	0.3	0.0033	0.39	0.3067
1	0	0	0	1	0	0	0	1	0	0	0	0.9833	0.0033	0.01	0.0033		0	0.4	0	0.6	0	0.4333	0	0.5667	0	0.48	0.02	0.5	0	0.5133	0.0067	0.48		0.2	0	0.6	0.2	0.2	0	0.6667	0.1333	0.18	0	0.56	0.26	0.1767	0	0.51	0.3133
1	0	0	0	0.9667	0.0333	0	0	0.98	0.02	0	0	0.9767	0.0167	0	0.0067		0	0.5	0	0.5	0	0.6667	0	0.3333	0	0.64	0	0.36	0	0.48	0.0067	0.5133		0.4	0	0.1	0.5	0.4	0	0.1	0.5	0.34	0	0.2	0.46	0.3233	0.01	0.28	0.3867
1	0	0	0	0.9333	0.0667	0	0	0.96	0.04	0	0	0.97	0.0267	0.0033	0		0	0.5	0	0.5	0	0.3333	0	0.6667	0	0.44	0.02	0.54	0	0.4933	0.0067	0.5		0.3	0	0.2	0.5	0.2667	0	0.3667	0.3667	0.24	0	0.38	0.38	0.2667	0.0067	0.39	0.3367
1	0	0	0	0.9333	0.0667	0	0	0.94	0.06	0	0	0.9567	0.0367	0.0033	0.0033		0	0.7	0	0.3	0.0333	0.5	0	0.4667	0.02	0.5	0.02	0.46	0.0067	0.45	0.0033	0.54		0	0	0.5	0.5	0.2333	0	0.4667	0.3	0.26	0	0.42	0.32	0.2533	0.0067	0.45	0.29
1	0	0	0	0.9667	0	0.0333	0	0.98	0	0.02	0	0.9733	0.0067	0.0133	0.0067		0	0.6	0	0.4	0	0.5333	0	0.4667	0	0.52	0.04	0.44	0.0067	0.4667	0.0067	0.52		0.2	0	0.7	0.1	0.2667	0	0.5667	0.1667	0.22	0.02	0.54	0.22	0.1833	0.0167	0.5267	0.2733
1	0	0	0	1	0	0	0	1	0	0	0	0.99	0	0.01	0		0	0.3	0	0.7	0	0.5	0	0.5	0	0.56	0.02	0.42	0.0067	0.49	0.0067	0.4967		0.1	0.1	0.2	0.6	0.2	0.0333	0.2333	0.5333	0.18	0.04	0.34	0.44	0.2067	0.0133	0.43	0.35
1	0	0	0	1	0	0	0	1	0	0	0	0.99	0.0033	0	0.0067		0	0.3	0	0.7	0	0.3667	0	0.6333	0	0.42	0.02	0.56	0.0033	0.4833	0.0033	0.51		0.2	0	0.5	0.3	0.1667	0	0.4667	0.3667	0.16	0	0.44	0.4	0.1467	0.0033	0.4433	0.4067
1	0	0	0	1	0	0	0	1	0	0	0	0.9833	0.0033	0.01	0.0033		0	0.4	0	0.6	0.0333	0.4	0	0.5667	0.02	0.42	0	0.56	0.0033	0.52	0.0067	0.47		0.5	0	0.4	0.1	0.5	0	0.2667	0.2333	0.42	0	0.28	0.3	0.2767	0.01	0.3167	0.3967
1	0	0	0	1	0	0	0	0.98	0	0.02	0	0.97	0.0167	0.01	0.0033		0	0.7	0	0.3	0	0.5667	0	0.4333	0	0.54	0	0.46	0	0.54	0.0033	0.4567		0	0	0.6	0.4	0.2333	0	0.5	0.2667	0.28	0.02	0.46	0.24	0.2333	0.0067	0.4633	0.2967
1	0	0	0	1	0	0	0	1	0	0	0	0.99	0.0033	0.0033	0.0033		0	0.8	0	0.2	0	0.6	0.0667	0.3333	0.02	0.6	0.04	0.34	0.0033	0.4967	0.01	0.49		0.1	0	0.4	0.5	0.3	0	0.4667	0.2333	0.26	0	0.44	0.3	0.19	0	0.47	0.34
1	0	0	0	1	0	0	0	1	0	0	0	0.9967	0	0	0.0033		0	0.5	0	0.5	0	0.6333	0	0.3667	0	0.56	0.02	0.42	0.01	0.52	0.01	0.46		0.1	0	0.6	0.3	0.2667	0	0.4333	0.3	0.28	0	0.4	0.32	0.3067	0.0067	0.3033	0.3833
1	0	0	0	0.9667	0	0	0.0333	0.98	0	0	0.02	0.98	0	0.01	0.01		0	0.7	0	0.3	0	0.5	0.0667	0.4333	0	0.5	0.04	0.46	0.0067	0.48	0.01	0.5033		0.1	0	0.4	0.5	0.2	0	0.3333	0.4667	0.22	0	0.32	0.46	0.27	0	0.3867	0.3433
1	0	0	0	0.9667	0	0	0.0333	0.98	0	0	0.02	0.9733	0.0067	0.0167	0.0033		0	0.6	0	0.4	0	0.5333	0	0.4667	0	0.58	0	0.42	0	0.59	0	0.41		0.2	0	0.2	0.6	0.2	0	0.3	0.5	0.18	0	0.32	0.5	0.1833	0.0033	0.33	0.4833
1	0	0	0	1	0	0	0	1	0	0	0	0.9767	0.0033	0.0033	0.0167		0	0.6	0	0.4	0	0.6	0	0.4	0	0.62	0	0.38	0.0133	0.5467	0.0033	0.4367		0.2	0	0.2	0.6	0.3333	0	0.3667	0.3	0.34	0	0.36	0.3	0.2567	0.0033	0.3533	0.3867
1	0	0	0	1	0	0	0	1	0	0	0	0.98	0	0.02	0		0	0.7	0	0.3	0	0.6333	0	0.3667	0	0.58	0	0.42	0.0033	0.5433	0.01	0.4433		0.1	0	0.2	0.7	0.1333	0	0.5	0.3667	0.16	0	0.34	0.5	0.21	0.01	0.35	0.43
1	0	0	0	1	0	0	0	1	0	0	0	0.9833	0	0.0167	0		0	0.3	0	0.7	0	0.3667	0	0.6333	0	0.4	0	0.6	0	0.4533	0.0033	0.5433		0.2	0	0.5	0.3	0.2667	0	0.4667	0.2667	0.26	0	0.48	0.26	0.26	0.01	0.4	0.33
1	0	0	0	1	0	0	0	0.98	0.02	0	0	0.9933	0.0067	0	0		0	0.5	0	0.5	0	0.4333	0.0333	0.5333	0	0.44	0.02	0.54	0	0.52	0.01	0.47		0.1	0	0.6	0.3	0.1333	0	0.5	0.3667	0.1	0	0.52	0.38	0.1467	0.0133	0.4767	0.3633
1	0	0	0	1	0	0	0	1	0	0	0	0.9967	0	0	0.0033		0	0.5	0	0.5	0	0.5667	0.0333	0.4	0	0.46	0.04	0.5	0.0067	0.4933	0.03	0.47		0.2	0	0.8	0	0.2	0	0.6	0.2	0.22	0	0.46	0.32	0.23	0.0167	0.47	0.2833
1	0	0	0	1	0	0	0	1	0	0	0	1	0	0	0		0	0.5	0	0.5	0	0.4667	0	0.5333	0	0.48	0	0.52	0	0.5133	0.0033	0.4833		0.4	0	0.4	0.2	0.2	0	0.3667	0.4333	0.2	0	0.4	0.4	0.1967	0.0067	0.43	0.3667
1	0	0	0	1	0	0	0	1	0	0	0	0.9967	0.0033	0	0		0	0.3	0	0.7	0	0.4	0.0333	0.5667	0	0.44	0.02	0.54	0	0.4733	0.0133	0.5133		0	0	0.5	0.5	0.2	0	0.4	0.4	0.24	0	0.36	0.4	0.2567	0.0167	0.4167	0.31
1	0	0	0	1	0	0	0	1	0	0	0	0.9867	0.0067	0.0067	0		0	0.7	0	0.3	0	0.6667	0	0.3333	0	0.6	0.02	0.38	0.0067	0.51	0.0133	0.47		0.2	0	0.2	0.6	0.2	0	0.2667	0.5333	0.18	0	0.32	0.5	0.2733	0.0067	0.4233	0.2967
1	0	0	0	1	0	0	0	1	0	0	0	0.9867	0.0067	0.0033	0.0033		0	0.6	0	0.4	0.0333	0.5	0	0.4667	0.02	0.4	0	0.58	0.0033	0.4033	0.0033	0.59		0.4	0	0.5	0.1	0.2667	0	0.4667	0.2667	0.3	0	0.38	0.32	0.2633	0.0067	0.4533	0.2767
1	0	0	0	1	0	0	0	1	0	0	0	0.9767	0.01	0.01	0.0033		0	0.2	0	0.8	0.0333	0.3	0	0.6667	0.02	0.28	0	0.7	0.0067	0.3267	0.0133	0.6533		0.5	0	0.3	0.2	0.3667	0	0.5333	0.1	0.38	0	0.48	0.14	0.2933	0	0.4933	0.2133
1	0	0	0	1	0	0	0	0.98	0	0.02	0	0.97	0.0067	0.0133	0.01		0	0.2	0	0.8	0	0.3333	0	0.6667	0	0.32	0	0.68	0.0133	0.4067	0.0033	0.5767		0.2	0	0.2	0.6	0.4	0	0.2	0.4	0.38	0	0.36	0.26	0.25	0	0.37	0.38
1	0	0	0	1	0	0	0	0.98	0.02	0	0	0.97	0.01	0.0167	0.0033		0	0.4	0	0.6	0	0.3667	0	0.6333	0.02	0.4	0	0.58	0.0067	0.3933	0	0.6		0.1	0	0.6	0.3	0.1667	0	0.7333	0.1	0.2	0	0.66	0.14	0.23	0.0033	0.4967	0.27
1	0	0	0	1	0	0	0	1	0	0	0	0.97	0.02	0.0033	0.0067		0	0.2	0	0.8	0	0.4	0	0.6	0	0.38	0	0.62	0.0067	0.4367	0	0.5567		0.3	0	0.5	0.2	0.2667	0	0.3333	0.4	0.26	0	0.38	0.36	0.2667	0	0.37	0.3633
1	0	0	0	1	0	0	0	0.98	0.02	0	0	0.9767	0.0133	0.0067	0.0033		0	0.6	0	0.4	0	0.4333	0	0.5667	0	0.42	0	0.58	0.0033	0.43	0.0067	0.56		0.3	0	0.1	0.6	0.2667	0	0.3667	0.3667	0.24	0	0.48	0.28	0.22	0	0.35	0.43
1	0	0	0	1	0	0	0	1	0	0	0	0.9933	0	0.0067	0		0	0.5	0	0.5	0	0.5333	0	0.4667	0	0.58	0	0.42	0	0.49	0	0.51		0.1	0	0.6	0.3	0.4667	0	0.2667	0.2667	0.38	0	0.4	0.22	0.29	0	0.4	0.31
1	0	0	0	1	0	0	0	1	0	0	0	0.9833	0.0133	0.0033	0		0	0.5	0	0.5	0	0.4	0	0.6	0	0.4	0	0.6	0.0033	0.5533	0.0033	0.44		0.2	0	0	0.8	0.2667	0	0.1667	0.5667	0.26	0	0.2	0.54	0.2633	0.0033	0.3	0.4333
1	0	0	0	1	0	0	0	1	0	0	0	0.9933	0	0	0.0067		0	0.4	0	0.6	0	0.5667	0	0.4333	0	0.56	0	0.44	0	0.5	0.0033	0.4967		0.5	0	0.3	0.2	0.3333	0	0.4667	0.2	0.28	0	0.5	0.22	0.3333	0.0033	0.33	0.3333
1	0	0	0	1	0	0	0	1	0	0	0	0.9967	0	0	0.0033		0	0.6	0	0.4	0	0.7333	0	0.2667	0	0.62	0	0.38	0	0.59	0.0067	0.4033		0.3	0	0	0.7	0.3	0	0.1333	0.5667	0.28	0	0.18	0.54	0.3367	0	0.2867	0.3767
1	0	0	0	1	0	0	0	1	0	0	0	0.9967	0	0	0.0033		0	0.7	0	0.3	0	0.6333	0	0.3667	0	0.64	0	0.36	0	0.6433	0.0067	0.35		0.2	0	0.7	0.1	0.2	0	0.6	0.2	0.2	0	0.64	0.16	0.2733	0.0133	0.49	0.2233
1	0	0	0	0.9667	0.0333	0	0	0.98	0.02	0	0	0.9833	0.01	0.0067	0		0	0.6	0	0.4	0	0.5667	0	0.4333	0	0.56	0	0.44	0	0.5733	0.0033	0.4233		0.4	0	0.5	0.1	0.3	0.0333	0.6	0.0667	0.32	0.02	0.46	0.2	0.27	0.0233	0.4067	0.3
1	0	0	0	1	0	0	0	1	0	0	0	0.9833	0.0067	0.0067	0.0033		0	0.4	0	0.6	0	0.5	0	0.5	0	0.52	0	0.48	0.0067	0.56	0	0.4333		0.4	0	0.1	0.5	0.3	0.0333	0.3	0.3667	0.32	0.02	0.32	0.34	0.2133	0.02	0.4167	0.35
1	0	0	0	1	0	0	0	1	0	0	0	0.9933	0.0033	0	0.0033		0	0.5	0	0.5	0	0.4667	0	0.5333	0	0.5	0	0.5	0.0033	0.49	0.0033	0.5033		0.1	0	0.8	0.1	0.2	0.0667	0.5333	0.2	0.2	0.04	0.52	0.24	0.24	0.0067	0.4433	0.31
1	0	0	0	1	0	0	0	1	0	0	0	0.99	0.0067	0.0033	0		0	0.9	0	0.1	0	0.8	0	0.2	0	0.64	0	0.36	0	0.5633	0	0.4367		0.1	0	0.3	0.6	0.3667	0	0.3	0.3333	0.32	0	0.36	0.32	0.2967	0	0.38	0.3233
1	0	0	0	1	0	0	0	1	0	0	0	0.98	0.01	0.0067	0.0033		0	0.5	0	0.5	0	0.5667	0	0.4333	0	0.62	0	0.38	0	0.5767	0.0033	0.42		0.1	0	0.5	0.4	0.2333	0	0.5	0.2667	0.24	0	0.46	0.3	0.31	0	0.4333	0.2567
1	0	0	0	1	0	0	0	1	0	0	0	1	0	0	0		0	0.7	0	0.3	0	0.6333	0	0.3667	0	0.62	0	0.38	0.0033	0.5567	0	0.44		0.1	0	0.5	0.4	0.0333	0.0333	0.5667	0.3667	0.08	0.02	0.56	0.34	0.1767	0.01	0.58	0.2333
1	0	0	0	1	0	0	0	1	0	0	0	0.9933	0.0067	0	0		0	1	0	0	0	0.6	0	0.4	0	0.54	0	0.46	0.0067	0.5567	0.0067	0.43		0.5	0	0.5	0	0.2333	0.0333	0.6	0.1333	0.18	0.02	0.5	0.3	0.1967	0.0033	0.5233	0.2767
1	0	0	0	1	0	0	0	0.98	0.02	0	0	0.99	0.0033	0	0.0067		0	0.3	0	0.7	0	0.5	0	0.5	0	0.5	0	0.5	0.0033	0.52	0.01	0.4667		0.4	0	0.5	0.1	0.1333	0	0.6	0.2667	0.16	0	0.54	0.3	0.2267	0.0033	0.5333	0.2367
1	0	0	0	1	0	0	0	0.98	0.02	0	0	0.9867	0.01	0	0.0033		0	0.4	0.1	0.5	0	0.5	0.0333	0.4667	0	0.44	0.02	0.54	0.0033	0.5667	0.0167	0.4133		0.1	0	0.5	0.4	0.0667	0	0.3667	0.5667	0.12	0	0.5	0.38	0.2233	0.0033	0.4467	0.3267
0.9	0	0.1	0	0.9667	0	0.0333	0	0.96	0	0.04	0	0.97	0	0.01	0.02		0	0.4	0.1	0.5	0	0.4333	0.0333	0.5333	0	0.44	0.02	0.54	0.01	0.5167	0.0033	0.47		0.7	0	0.1	0.2	0.4333	0	0.2667	0.3	0.42	0	0.24	0.34	0.2833	0.0067	0.37	0.34
0.9	0	0.1	0	0.9667	0	0.0333	0	0.96	0	0.04	0	0.9767	0.0033	0.02	0		0	0.6	0	0.4	0	0.5333	0	0.4667	0	0.54	0	0.46	0	0.4933	0.0033	0.5033		0.7	0	0.2	0.1	0.5	0.0333	0.3	0.1667	0.4	0.02	0.38	0.2	0.3167	0.01	0.3467	0.3267
1	0	0	0	1	0	0	0	0.98	0	0	0.02	0.98	0.0133	0.0033	0.0033		0	0.3	0.1	0.6	0	0.2333	0.0333	0.7333	0	0.4	0.02	0.58	0.0033	0.4767	0.0067	0.5133		0	0	0.6	0.4	0.0667	0	0.4	0.5333	0.24	0	0.34	0.42	0.1833	0.0033	0.4733	0.34
1	0	0	0	1	0	0	0	1	0	0	0	0.99	0.0033	0	0.0067		0	0.6	0.1	0.3	0	0.6	0.0333	0.3667	0	0.6	0.02	0.38	0	0.47	0.01	0.52		0.6	0	0.3	0.1	0.3333	0	0.3	0.3667	0.26	0	0.38	0.36	0.21	0	0.4567	0.3333
1	0	0	0	0.9667	0.0333	0	0	0.96	0.04	0	0	0.9533	0.03	0.0033	0.0133		0	0.6	0	0.4	0	0.3667	0	0.6333	0	0.46	0	0.54	0.01	0.4633	0.0033	0.5233		0.4	0	0.5	0.1	0.4	0	0.4333	0.1667	0.32	0	0.36	0.32	0.2467	0.0067	0.4667	0.28
0.9	0.1	0	0	0.9667	0.0333	0	0	0.98	0.02	0	0	0.99	0.01	0	0		0	0.9	0	0.1	0	0.6667	0	0.3333	0.02	0.56	0	0.42	0.0033	0.5533	0.0033	0.44		0.1	0	0.7	0.2	0.2	0	0.6	0.2	0.2	0	0.44	0.36	0.2733	0	0.4833	0.2433
1	0	0	0	0.9667	0.0333	0	0	0.98	0.02	0	0	0.9767	0.0167	0.0033	0.0033		0	0.7	0	0.3	0	0.5333	0	0.4667	0	0.48	0	0.52	0.01	0.4867	0	0.5033		0.5	0	0.1	0.4	0.2667	0	0.3333	0.4	0.22	0	0.48	0.3	0.26	0	0.4733	0.2667
1	0	0	0	0.9	0.1	0	0	0.94	0.06	0	0	0.9633	0.02	0.01	0.0067		0	0.8	0	0.2	0	0.5	0	0.5	0	0.54	0	0.46	0.0067	0.5067	0.0067	0.48		0.1	0	0.7	0.2	0.1667	0	0.6	0.2333	0.14	0	0.56	0.3	0.2167	0	0.49	0.2933
1	0	0	0	1	0	0	0	1	0	0	0	0.99	0	0.0033	0.0067		0	0.3	0	0.7	0	0.6667	0	0.3333	0	0.52	0	0.48	0.01	0.46	0	0.53		0.5	0	0.2	0.3	0.2667	0	0.4	0.3333	0.22	0	0.34	0.44	0.2933	0.0033	0.38	0.3233
1	0	0	0	1	0	0	0	1	0	0	0	0.99	0	0.0033	0.0067		0	0.4	0	0.6	0	0.3333	0	0.6667	0	0.44	0	0.56	0.0033	0.5667	0	0.43		0.4	0	0.5	0.1	0.4	0	0.3667	0.2333	0.32	0	0.42	0.26	0.31	0.0033	0.3933	0.2933
1	0	0	0	1	0	0	0	1	0	0	0	0.9767	0.02	0	0.0033		0	0.1	0	0.9	0	0.4	0	0.6	0	0.44	0	0.56	0	0.5133	0.0067	0.48		0.4	0	0.6	0	0.4333	0	0.4667	0.1	0.38	0	0.52	0.1	0.2833	0	0.4433	0.2733
1	0	0	0	1	0	0	0	0.98	0.02	0	0	0.9867	0.01	0	0.0033		0	0.7	0	0.3	0	0.4333	0	0.5667	0	0.54	0	0.46	0.0033	0.4233	0	0.5733		0.4	0	0.2	0.4	0.4333	0	0.3	0.2667	0.34	0	0.34	0.32	0.3133	0	0.4033	0.2833
1	0	0	0	1	0	0	0	0.98	0	0	0.02	0.9767	0.02	0	0.0033		0	0	0	1	0	0.2333	0	0.7667	0	0.3	0	0.7	0	0.43	0	0.57		0.3	0	0.3	0.4	0.3333	0.0333	0.3667	0.2667	0.34	0.02	0.42	0.22	0.3	0.01	0.3667	0.3233
1	0	0	0	1	0	0	0	1	0	0	0	0.9933	0.0067	0	0		0	0.6	0	0.4	0	0.6	0	0.4	0	0.54	0	0.46	0	0.41	0.01	0.58		0.3	0	0.1	0.6	0.3667	0	0.2333	0.4	0.4	0	0.3	0.3	0.2367	0.01	0.44	0.3133
1	0	0	0	1	0	0	0	1	0	0	0	0.9967	0	0.0033	0		0	0.3	0	0.7	0.0333	0.2667	0	0.7	0.02	0.38	0	0.6	0.0067	0.4733	0.0067	0.5133		0	0	0.5	0.5	0.1333	0	0.4	0.4667	0.2	0	0.38	0.42	0.1967	0.02	0.4167	0.3667
1	0	0	0	1	0	0	0	1	0	0	0	0.9767	0.02	0.0033	0		0	0.8	0	0.2	0	0.6	0	0.4	0	0.6	0	0.4	0	0.6133	0.0033	0.3833		0.2	0	0.5	0.3	0.1667	0	0.4	0.4333	0.16	0	0.46	0.38	0.2933	0.0467	0.4433	0.2167
1	0	0	0	1	0	0	0	1	0	0	0	0.9867	0.0067	0	0.0067		0.1	0.4	0	0.5	0.0333	0.4333	0	0.5333	0.04	0.44	0	0.52	0.01	0.5233	0.01	0.4567		0.3	0	0.5	0.2	0.2	0	0.5	0.3	0.18	0.02	0.5	0.3	0.2633	0.0267	0.4867	0.2233
1	0	0	0	1	0	0	0	1	0	0	0	0.9733	0.0167	0.01	0		0	0.5	0	0.5	0	0.3	0	0.7	0	0.4	0	0.6	0.01	0.4767	0	0.5133		0.2	0	0.6	0.2	0.2667	0	0.5333	0.2	0.28	0	0.52	0.2	0.2233	0.0067	0.45	0.32
1	0	0	0	1	0	0	0	1	0	0	0	0.9867	0.0067	0	0.0067		0	0.6	0	0.4	0	0.4	0	0.6	0	0.38	0	0.62	0	0.4333	0.0067	0.56		0.2	0.1	0.3	0.4	0.2	0.0333	0.6333	0.1333	0.26	0.04	0.54	0.16	0.2733	0.01	0.5067	0.21
1	0	0	0	1	0	0	0	1	0	0	0	0.9933	0	0	0.0067		0	0.3	0	0.7	0	0.5	0	0.5	0	0.58	0	0.42	0	0.4333	0.01	0.5567		0.2	0	0.6	0.2	0.2333	0	0.5667	0.2	0.24	0	0.58	0.18	0.1967	0	0.4833	0.32
1	0	0	0	1	0	0	0	1	0	0	0	0.9833	0.0133	0	0.0033		0	0.5	0	0.5	0	0.5	0	0.5	0	0.5	0	0.5	0.0133	0.4667	0.0033	0.5167		0.1	0	0.8	0.1	0.1333	0	0.5667	0.3	0.14	0	0.6	0.26	0.1867	0.0067	0.5233	0.2833
1	0	0	0	1	0	0	0	0.96	0	0.04	0	0.99	0.0033	0.0067	0		0	0.4	0	0.6	0	0.4	0	0.6	0	0.38	0	0.62	0	0.4767	0	0.5233		0.2	0	0.4	0.4	0.1	0	0.5333	0.3667	0.1	0	0.5	0.4	0.2433	0.0067	0.4567	0.2933
1	0	0	0	1	0	0	0	0.96	0	0.04	0	0.99	0	0.01	0		0	0.8	0	0.2	0	0.6667	0	0.3333	0	0.5	0	0.5	0	0.56	0	0.44		0.5	0	0.1	0.4	0.3333	0.0333	0.2667	0.3667	0.3	0.02	0.22	0.46	0.24	0.02	0.3333	0.4067
1	0	0	0	1	0	0	0	1	0	0	0	0.9933	0.0033	0.0033	0		0	0.3	0	0.7	0	0.3333	0	0.6667	0.02	0.26	0	0.72	0.0033	0.3633	0	0.6333		0.2	0.1	0.5	0.2	0.1333	0.0667	0.5	0.3	0.24	0.04	0.46	0.26	0.2533	0.0167	0.48	0.25
1	0	0	0	1	0	0	0	1	0	0	0	0.9933	0	0	0.0067		0	0.5	0	0.5	0	0.4	0	0.6	0	0.5	0	0.5	0	0.5033	0.0033	0.4933		0.1	0	0.4	0.5	0.1667	0.0333	0.3	0.5	0.22	0.04	0.32	0.42	0.1833	0.0167	0.4167	0.3833
1	0	0	0	1	0	0	0	1	0	0	0	0.9967	0	0	0.0033		0	0.6	0	0.4	0	0.5667	0	0.4333	0	0.54	0	0.46	0.0067	0.5367	0.0267	0.43		0.1	0	0.3	0.6	0.1333	0	0.5333	0.3333	0.18	0	0.56	0.26	0.2733	0.0067	0.4867	0.2333
1	0	0	0	1	0	0	0	1	0	0	0	0.99	0.01	0	0		0	0.6	0	0.4	0	0.6333	0	0.3667	0	0.56	0	0.44	0.02	0.48	0	0.5		0.5	0	0.5	0	0.3667	0	0.4333	0.2	0.24	0	0.5	0.26	0.21	0.01	0.5133	0.2667
1	0	0	0	1	0	0	0	0.96	0.04	0	0	0.9867	0.0133	0	0		0	0.4	0	0.6	0	0.5667	0	0.4333	0	0.5	0	0.5	0.0033	0.4867	0.01	0.5		0.2	0	0.3	0.5	0.2333	0	0.3667	0.4	0.22	0	0.36	0.42	0.2933	0	0.4833	0.2233
1	0	0	0	1	0	0	0	1	0	0	0	0.9933	0	0.0067	0		0	0.5	0	0.5	0	0.6333	0	0.3667	0	0.6	0	0.4	0.0233	0.5167	0	0.46		0.1	0	0.6	0.3	0.1333	0	0.4333	0.4333	0.12	0	0.42	0.46	0.2133	0.0067	0.4833	0.2967
1	0	0	0	1	0	0	0	1	0	0	0	0.9933	0.0033	0.0033	0		0	0.6	0	0.4	0.0333	0.6667	0	0.3	0.02	0.62	0	0.36	0.0367	0.5	0.0033	0.46		0.4	0	0.4	0.2	0.3	0	0.5	0.2	0.32	0	0.48	0.2	0.27	0.0033	0.37	0.3567
1	0	0	0	1	0	0	0	1	0	0	0	0.9967	0.0033	0	0		0	0.1	0	0.9	0	0.3333	0	0.6667	0	0.36	0	0.64	0.0033	0.4633	0.0033	0.53		0.2	0	0.5	0.3	0.3	0	0.5	0.2	0.28	0	0.42	0.3	0.2133	0.0033	0.4367	0.3467
1	0	0	0	1	0	0	0	1	0	0	0	1	0	0	0		0	0.4	0	0.6	0	0.5	0	0.5	0	0.36	0	0.64	0.0167	0.39	0.0033	0.59		0.4	0	0	0.6	0.3333	0	0.2333	0.4333	0.32	0	0.32	0.36	0.29	0.0033	0.38	0.3267
1	0	0	0	1	0	0	0	1	0	0	0	0.9967	0	0	0.0033		0	0.5	0	0.5	0	0.7333	0	0.2667	0	0.66	0	0.34	0.0033	0.5667	0.01	0.42		0.2	0	0.5	0.3	0.2	0	0.4667	0.3333	0.28	0	0.44	0.28	0.2867	0.0133	0.45	0.25
1	0	0	0	1	0	0	0	1	0	0	0	0.9933	0.0033	0	0.0033		0	0.5	0	0.5	0	0.5667	0	0.4333	0	0.62	0	0.38	0	0.5767	0.0133	0.41		0.1	0	0.6	0.3	0.3333	0	0.5	0.1667	0.38	0	0.38	0.24	0.2433	0.0133	0.4533	0.29
1	0	0	0	1	0	0	0	1	0	0	0	0.9767	0.0033	0.0033	0.0167		0	0.6	0	0.4	0.0333	0.5	0	0.4667	0.02	0.48	0	0.5	0.0133	0.55	0	0.4367		0.2	0	0.3	0.5	0.2	0	0.2667	0.5333	0.22	0	0.22	0.56	0.2133	0.01	0.2967	0.48
1	0	0	0	1	0	0	0	1	0	0	0	0.9933	0.0033	0.0033	0		0	0.5	0	0.5	0	0.4333	0.0333	0.5333	0	0.44	0.02	0.54	0	0.4533	0.01	0.5367		0.2	0	0.4	0.4	0.2667	0	0.3333	0.4	0.2	0	0.38	0.42	0.27	0.0067	0.38	0.3433
1	0	0	0	1	0	0	0	1	0	0	0	0.9967	0	0	0.0033		0	0.5	0	0.5	0	0.5333	0	0.4667	0	0.48	0	0.52	0	0.45	0.0067	0.5433		0.2	0	0.4	0.4	0.2667	0	0.4333	0.3	0.26	0	0.46	0.28	0.26	0.0067	0.48	0.2533
1	0	0	0	1	0	0	0	0.98	0.02	0	0	0.99	0.01	0	0		0	0.3	0	0.7	0	0.3333	0	0.6667	0	0.38	0	0.62	0	0.5	0.0033	0.4967		0.4	0	0.4	0.2	0.3667	0	0.2667	0.3667	0.34	0	0.32	0.34	0.32	0.0033	0.3967	0.28
1	0	0	0	1	0	0	0	0.98	0	0	0.02	0.9833	0.0033	0	0.0133		0	0.4	0	0.6	0	0.5333	0	0.4667	0.02	0.54	0	0.44	0.01	0.56	0	0.43		0.3	0	0.1	0.6	0.2	0	0.2667	0.5333	0.32	0.02	0.24	0.42	0.34	0.0167	0.3433	0.3
1	0	0	0	1	0	0	0	0.98	0	0.02	0	0.99	0	0.0067	0.0033		0	0.8	0	0.2	0	0.7	0	0.3	0.04	0.62	0	0.34	0.0067	0.6467	0.01	0.3367		0.2	0	0.3	0.5	0.3333	0	0.3667	0.3	0.36	0	0.34	0.3	0.26	0	0.3967	0.3433
1	0	0	0	1	0	0	0	0.98	0	0	0.02	0.9867	0.0033	0.0067	0.0033		0	0.7	0	0.3	0	0.5	0	0.5	0	0.58	0.02	0.4	0.0067	0.53	0.0033	0.46		0.2	0	0.3	0.5	0.1667	0	0.5333	0.3	0.16	0	0.6	0.24	0.1533	0.0033	0.5033	0.34
0.9	0	0.1	0	0.9667	0	0.0333	0	0.98	0	0.02	0	0.9967	0	0.0033	0		0	0.7	0	0.3	0	0.6	0	0.4	0.02	0.52	0	0.46	0.0067	0.5267	0.0033	0.4633		0.1	0	0.6	0.3	0.2	0	0.4667	0.3333	0.2	0	0.52	0.28	0.1733	0	0.4667	0.36
1	0	0	0	1	0	0	0	1	0	0	0	0.9967	0.0033	0	0		0	0.6	0	0.4	0	0.5667	0	0.4333	0	0.6	0	0.4	0	0.53	0	0.47		0.2	0	0.4	0.4	0.1333	0	0.5	0.3667	0.16	0	0.46	0.38	0.21	0.0067	0.4967	0.2867
1	0	0	0	1	0	0	0	0.98	0.02	0	0	0.99	0.0067	0	0.0033		0	0.5	0	0.5	0	0.3667	0	0.6333	0	0.44	0.04	0.52	0	0.5667	0.0067	0.4267		0.2	0	0.6	0.2	0.1667	0	0.4333	0.4	0.26	0	0.38	0.36	0.23	0.0067	0.4433	0.32
1	0	0	0	1	0	0	0	1	0	0	0	0.9933	0.0067	0	0		0	0.6	0	0.4	0	0.4333	0	0.5667	0	0.46	0	0.54	0.0067	0.61	0	0.3833		0.3	0	0.6	0.1	0.3	0	0.5	0.2	0.32	0.04	0.44	0.2	0.2833	0.0067	0.4167	0.2933
1	0	0	0	1	0	0	0	1	0	0	0	0.9867	0.0067	0	0.0067		0	0.3	0	0.7	0	0.5333	0	0.4667	0	0.46	0.02	0.52	0.0033	0.49	0.0067	0.5		0.2	0	0.6	0.2	0.3667	0	0.3	0.3333	0.32	0.04	0.28	0.36	0.2933	0.01	0.3633	0.3333
1	0	0	0	1	0	0	0	1	0	0	0	0.99	0.0067	0.0033	0		0.1	0.7	0	0.2	0.1	0.5333	0	0.3667	0.06	0.48	0	0.46	0.0233	0.58	0.0033	0.3933		0.1	0	0.5	0.4	0.2667	0	0.4333	0.3	0.26	0	0.38	0.36	0.2267	0	0.3833	0.39
1	0	0	0	1	0	0	0	1	0	0	0	0.9933	0.0033	0.0033	0		0	0.3	0	0.7	0.0333	0.4333	0	0.5333	0.02	0.46	0	0.52	0.0033	0.57	0.0133	0.4133		0.1	0	0.5	0.4	0.1333	0	0.5	0.3667	0.24	0	0.52	0.24	0.2867	0.0067	0.3567	0.35
1	0	0	0	1	0	0	0	1	0	0	0	0.9967	0	0	0.0033		0	0.5	0	0.5	0	0.6667	0	0.3333	0	0.74	0	0.26	0	0.6367	0.0067	0.3567		0.1	0	0.5	0.4	0.1333	0	0.4667	0.4	0.2	0	0.4	0.4	0.2367	0.0067	0.34	0.4167
1	0	0	0	1	0	0	0	1	0	0	0	0.9967	0	0.0033	0		0	0.5	0	0.5	0	0.3667	0	0.6333	0	0.5	0	0.5	0	0.61	0.0033	0.3867		0.2	0	0.5	0.3	0.3	0	0.3667	0.3333	0.32	0	0.34	0.34	0.2867	0.01	0.3133	0.39
0.9	0	0.1	0	0.9667	0	0.0333	0	0.98	0	0.02	0	0.9967	0	0.0033	0		0	0.6	0	0.4	0.0333	0.5667	0	0.4	0.02	0.56	0	0.42	0.0033	0.5733	0	0.4233		0.3	0	0.4	0.3	0.3	0	0.4	0.3	0.24	0	0.46	0.3	0.2267	0.0033	0.4733	0.2967
0.8	0.2	0	0	0.9	0.1	0	0	0.94	0.06	0	0	0.9733	0.0167	0.01	0		0	0.8	0	0.2	0.0333	0.5	0	0.4667	0.02	0.58	0	0.4	0.0033	0.6267	0.0033	0.3667		0.2	0	0.4	0.4	0.1667	0	0.6333	0.2	0.18	0	0.62	0.2	0.2167	0.0167	0.4733	0.2933
1	0	0	0	0.9667	0.0333	0	0	0.92	0.06	0	0.02	0.9467	0.0367	0.0067	0.01		0	0.4	0	0.6	0	0.4667	0.0333	0.5	0	0.46	0.02	0.52	0.0033	0.5733	0.0067	0.4167		0.2	0	0.7	0.1	0.3333	0	0.3667	0.3	0.32	0	0.36	0.32	0.24	0.0033	0.4767	0.28
1	0	0	0	1	0	0	0	1	0	0	0	0.97	0.0033	0.02	0.0067		0	0.8	0	0.2	0.0667	0.5	0	0.4333	0.04	0.5	0	0.46	0.0067	0.57	0	0.4233		0.2	0	0.4	0.4	0.1333	0	0.5667	0.3	0.24	0	0.54	0.22	0.25	0.0067	0.46	0.2833
1	0	0	0	0.9667	0	0	0.0333	0.98	0	0	0.02	0.96	0.01	0.01	0.02		0	0.5	0	0.5	0.0667	0.4333	0.0333	0.4667	0.04	0.54	0.02	0.4	0.01	0.5467	0.0067	0.4367		0.7	0	0.1	0.2	0.4333	0	0.3	0.2667	0.36	0	0.34	0.3	0.2267	0	0.4667	0.3067
1	0	0	0	1	0	0	0	1	0	0	0	0.9867	0	0.0067	0.0067		0	0.6	0	0.4	0.0333	0.5	0.0667	0.4	0.02	0.54	0.04	0.4	0.01	0.5533	0.0067	0.43		0.2	0	0.3	0.5	0.2667	0	0.4333	0.3	0.32	0	0.42	0.26	0.2767	0	0.4267	0.2967
1	0	0	0	0.9667	0	0.0333	0	0.96	0	0.02	0.02	0.9667	0	0.03	0.0033		0	0.7	0	0.3	0	0.5667	0.0667	0.3667	0	0.6	0.04	0.36	0.0033	0.5	0.0133	0.4833		0.4	0	0.5	0.1	0.2	0	0.5667	0.2333	0.34	0	0.44	0.22	0.2667	0	0.4267	0.3067
1	0	0	0	0.9667	0	0	0.0333	0.96	0.02	0	0.02	0.9633	0.01	0.01	0.0167		0.1	0.5	0	0.4	0.0333	0.5	0.0333	0.4333	0.04	0.58	0.06	0.32	0.03	0.5333	0.01	0.4267		0	0	0.8	0.2	0.1	0.0333	0.6333	0.2333	0.18	0.02	0.6	0.2	0.1733	0.0033	0.4767	0.3467
1	0	0	0	1	0	0	0	0.98	0.02	0	0	0.99	0.0033	0	0.0067		0	0.5	0	0.5	0	0.6667	0	0.3333	0	0.64	0	0.36	0	0.63	0	0.37		0.1	0	0.8	0.1	0.1333	0	0.5333	0.3333	0.16	0	0.58	0.26	0.19	0.0067	0.53	0.2733
1	0	0	0	1	0	0	0	0.94	0.02	0	0.04	0.9467	0.0367	0	0.0167		0.1	0.4	0	0.5	0.0333	0.6	0	0.3667	0.04	0.56	0.08	0.32	0.0133	0.54	0.0533	0.3933		0.3	0	0.5	0.2	0.1667	0	0.5333	0.3	0.18	0	0.56	0.26	0.2233	0	0.4933	0.2833
1	0	0	0	0.9667	0.0333	0	0	0.94	0.06	0	0	0.96	0.0367	0	0.0033		0.1	0.6	0	0.3	0.0333	0.5	0	0.4667	0.04	0.42	0	0.54	0.0167	0.5233	0	0.46		0.1	0	0.1	0.8	0.2	0	0.3333	0.4667	0.16	0	0.38	0.46	0.2067	0	0.4733	0.32
1	0	0	0	0.9667	0.0333	0	0	0.94	0.06	0	0	0.96	0.0367	0.0033	0		0.1	0.2	0	0.7	0.0333	0.3	0	0.6667	0.02	0.36	0	0.62	0.01	0.5133	0	0.4767		0.1	0	0.7	0.2	0.2333	0	0.4667	0.3	0.16	0	0.38	0.46	0.2067	0	0.4133	0.38
1	0	0	0	1	0	0	0	1	0	0	0	0.9967	0	0	0.0033		0	0.5	0	0.5	0	0.6	0	0.4	0	0.58	0.04	0.38	0	0.4967	0.0233	0.48		0	0	0.6	0.4	0.1667	0	0.3333	0.5	0.18	0.02	0.36	0.44	0.3033	0.01	0.3133	0.3733
1	0	0	0	0.9667	0	0.0333	0	0.94	0	0.06	0	0.9667	0.0033	0.03	0		0	0.5	0	0.5	0	0.5333	0	0.4667	0	0.56	0	0.44	0.0067	0.5667	0	0.4267		0.1	0	0.4	0.5	0.2333	0	0.4	0.3667	0.26	0	0.42	0.32	0.2533	0	0.46	0.2867
1	0	0	0	1	0	0	0	1	0	0	0	0.9733	0.0167	0.0033	0.0067		0	0.6	0	0.4	0	0.6333	0	0.3667	0	0.62	0	0.38	0	0.57	0.0033	0.4267		0.3	0	0.5	0.2	0.3	0	0.4	0.3	0.26	0	0.38	0.36	0.1867	0	0.5333	0.28
1	0	0	0	1	0	0	0	1	0	0	0	0.9867	0.0033	0.01	0		0	0.5	0	0.5	0	0.5333	0	0.4667	0	0.54	0.02	0.44	0.01	0.4833	0.0067	0.5		0.1	0	0.7	0.2	0.1333	0	0.5	0.3667	0.2	0	0.48	0.32	0.1933	0.0033	0.5567	0.2467
1	0	0	0	1	0	0	0	1	0	0	0	0.9967	0.0033	0	0		0	0.6	0	0.4	0	0.6667	0	0.3333	0.02	0.6	0	0.38	0.0067	0.5533	0.0133	0.4267		0.3	0	0.4	0.3	0.3333	0	0.3667	0.3	0.28	0	0.34	0.38	0.29	0	0.3867	0.3233
1	0	0	0	1	0	0	0	1	0	0	0	0.99	0.0033	0	0.0067		0	0.6	0	0.4	0	0.4	0	0.6	0	0.48	0	0.52	0.01	0.54	0.01	0.44		0	0	0.5	0.5	0.0667	0	0.4333	0.5	0.14	0	0.46	0.4	0.23	0	0.4467	0.3233
1	0	0	0	1	0	0	0	1	0	0	0	0.9833	0	0.0167	0		0	0.3	0	0.7	0	0.5667	0	0.4333	0	0.52	0.06	0.42	0.01	0.4933	0.01	0.4867		0.1	0	0.2	0.7	0.2	0	0.3333	0.4667	0.2	0	0.34	0.46	0.2633	0	0.36	0.3767
1	0	0	0	1	0	0	0	0.98	0.02	0	0	0.9867	0.0033	0	0.01		0	0.6	0	0.4	0	0.7	0.0333	0.2667	0	0.6	0.1	0.3	0.0133	0.5567	0.0167	0.4133		0.1	0	0.5	0.4	0.1333	0	0.4	0.4667	0.14	0	0.36	0.5	0.2433	0	0.3	0.4567
1	0	0	0	1	0	0	0	1	0	0	0	0.9833	0.0067	0	0.01		0	0.5	0	0.5	0	0.6667	0	0.3333	0	0.6	0	0.4	0	0.5467	0	0.4533		0.3	0	0.2	0.5	0.2333	0	0.2333	0.5333	0.2	0	0.32	0.48	0.2367	0.0033	0.37	0.39
1	0	0	0	1	0	0	0	1	0	0	0	0.9767	0.02	0	0.0033		0	0.9	0	0.1	0	0.6667	0	0.3333	0.08	0.54	0	0.38	0.0267	0.55	0.0033	0.42		0.1	0	0.9	0	0.2667	0	0.5333	0.2	0.22	0	0.46	0.32	0.23	0	0.4567	0.3133
1	0	0	0	1	0	0	0	0.98	0	0	0.02	0.9833	0.01	0	0.0067		0	0.4	0	0.6	0	0.4667	0	0.5333	0	0.46	0.08	0.46	0.0033	0.4633	0.0233	0.51		0.3	0.1	0.5	0.1	0.3333	0.0333	0.4	0.2333	0.24	0.02	0.4	0.34	0.2767	0.0033	0.3867	0.3333
1	0	0	0	1	0	0	0	1	0	0	0	0.98	0.0133	0	0.0067		0	0.2	0	0.8	0	0.4	0	0.6	0	0.4	0.08	0.52	0.01	0.5333	0.02	0.4367		0	0	0.5	0.5	0.2	0	0.4	0.4	0.24	0	0.38	0.38	0.2533	0	0.3767	0.37
1	0	0	0	0.9667	0.0333	0	0	0.96	0.04	0	0	0.9667	0.0267	0.0033	0.0033		0	0.2	0	0.8	0	0.4	0	0.6	0	0.34	0	0.66	0	0.5133	0.0033	0.4833		0.4	0	0.4	0.2	0.3333	0	0.3	0.3667	0.32	0	0.3	0.38	0.2533	0	0.3567	0.39
1	0	0	0	0.9667	0.0333	0	0	0.96	0.04	0	0	0.9767	0.01	0.0033	0.01		0	0.7	0	0.3	0	0.5333	0	0.4667	0	0.54	0	0.46	0.0067	0.58	0	0.4133		0.2	0	0.6	0.2	0.3333	0	0.4333	0.2333	0.22	0	0.42	0.36	0.2733	0	0.3833	0.3433
1	0	0	0	1	0	0	0	1	0	0	0	0.9667	0.03	0	0.0033		0	1	0	0	0	0.6667	0	0.3333	0	0.7	0	0.3	0.0067	0.6	0	0.3933		0.4	0	0.3	0.3	0.3667	0	0.3333	0.3	0.36	0	0.4	0.24	0.31	0	0.39	0.3
1	0	0	0	1	0	0	0	1	0	0	0	0.9767	0.0033	0	0.02		0	0.4	0	0.6	0.0333	0.5	0	0.4667	0.02	0.42	0	0.56	0.0033	0.52	0.0133	0.4633		0.1	0	0.5	0.4	0.1333	0.0333	0.5333	0.3	0.2	0.02	0.5	0.28	0.2367	0.0167	0.48	0.2667
1	0	0	0	1	0	0	0	1	0	0	0	0.9633	0.0267	0.0067	0.0033		0	0.8	0	0.2	0	0.5667	0	0.4333	0.02	0.66	0	0.32	0.0033	0.5533	0.01	0.4333		0.2	0	0.6	0.2	0.1	0	0.4667	0.4333	0.12	0	0.52	0.36	0.2	0	0.5067	0.2933
1	0	0	0	1	0	0	0	1	0	0	0	0.9833	0.0067	0	0.01		0	0.7	0	0.3	0	0.6	0.0333	0.3667	0	0.58	0.02	0.4	0.0033	0.5767	0.0067	0.4133		0.1	0	0.7	0.2	0.3333	0	0.3667	0.3	0.28	0	0.46	0.26	0.26	0.0033	0.43	0.3067
1	0	0	0	0.9667	0.0333	0	0	0.98	0.02	0	0	0.97	0.01	0.0033	0.0167		0	0.7	0	0.3	0	0.5	0	0.5	0	0.52	0	0.48	0.0033	0.4933	0.0033	0.5		0.2	0	0.4	0.4	0.2	0	0.4333	0.3667	0.24	0	0.3	0.46	0.1933	0.0067	0.4767	0.3233
1	0	0	0	1	0	0	0	1	0	0	0	0.9867	0.0033	0.0033	0.0067		0	0.7	0	0.3	0	0.6333	0	0.3667	0	0.52	0	0.48	0.0033	0.5533	0.0033	0.44		0.1	0	0.6	0.3	0.2667	0	0.5333	0.2	0.26	0	0.54	0.2	0.24	0	0.4433	0.3167
1	0	0	0	1	0	0	0	1	0	0	0	0.9833	0.0067	0.01	0		0	0.7	0	0.3	0	0.5667	0	0.4333	0	0.48	0	0.52	0	0.5367	0	0.4633		0.5	0	0.2	0.3	0.3667	0.0333	0.3667	0.2333	0.32	0.04	0.36	0.28	0.2467	0.0133	0.4	0.34
1	0	0	0	1	0	0	0	1	0	0	0	0.99	0	0.01	0		0	0.4	0	0.6	0	0.6333	0	0.3667	0	0.6	0	0.4	0	0.5633	0	0.4367		0.5	0	0.2	0.3	0.3	0	0.5	0.2	0.26	0.02	0.46	0.26	0.2167	0.0033	0.3733	0.4067
0.9	0	0.1	0	0.9667	0	0.0333	0	0.96	0.02	0.02	0	0.9833	0.0067	0.01	0		0	0.6	0	0.4	0	0.6667	0	0.3333	0	0.68	0	0.32	0	0.6567	0	0.3433		0.3	0	0.4	0.3	0.2333	0.0333	0.3667	0.3667	0.22	0.02	0.34	0.42	0.22	0.0133	0.3733	0.3933
1	0	0	0	0.9667	0	0	0.0333	0.98	0	0	0.02	0.9967	0	0	0.0033		0	0.5	0	0.5	0	0.4667	0	0.5333	0	0.46	0	0.54	0	0.5667	0	0.4333		0.2	0	0.4	0.4	0.4333	0	0.3	0.2667	0.28	0	0.34	0.38	0.2567	0.0333	0.4067	0.3033
1	0	0	0	0.9667	0	0	0.0333	0.98	0	0	0.02	0.9867	0.0067	0	0.0067		0	0.6	0	0.4	0	0.4667	0	0.5333	0	0.5	0	0.5	0	0.4933	0	0.5067		0.6	0	0.4	0	0.4	0.0333	0.3333	0.2333	0.34	0.08	0.36	0.22	0.2933	0.0367	0.4167	0.2533
1	0	0	0	0.9333	0	0.0667	0	0.96	0	0.04	0	0.99	0.0033	0.0067	0		0	0.7	0	0.3	0	0.5667	0	0.4333	0	0.52	0	0.48	0.0067	0.4867	0.0067	0.5		0.2	0	0.7	0.1	0.1	0	0.6	0.3	0.2	0	0.56	0.24	0.2133	0.0033	0.45	0.3333
1	0	0	0	0.9333	0	0	0.0667	0.96	0	0	0.04	0.9933	0	0	0.0067		0	0.3	0	0.7	0	0.4667	0	0.5333	0	0.44	0	0.56	0.0033	0.49	0.0033	0.5033		0.2	0	0.4	0.4	0.2333	0.0333	0.3333	0.4	0.32	0.02	0.3	0.36	0.2033	0.01	0.4567	0.33
1	0	0	0	1	0	0	0	0.98	0.02	0	0	0.9833	0.01	0.0033	0.0033		0	0.1	0	0.9	0	0.4333	0	0.5667	0	0.4	0	0.6	0.0033	0.4467	0.0033	0.5467		0.1	0	0.6	0.3	0.2	0.0333	0.5333	0.2333	0.3	0.02	0.4	0.28	0.2533	0.0133	0.4233	0.31
1	0	0	0	1	0	0	0	1	0	0	0	0.9967	0.0033	0	0		0	0.6	0	0.4	0	0.7333	0	0.2667	0.02	0.58	0	0.4	0.0067	0.64	0	0.3533		0.1	0	0.6	0.3	0.3333	0.0333	0.4333	0.2	0.26	0.06	0.44	0.24	0.23	0.0467	0.4233	0.3
1	0	0	0	0.9333	0	0.0667	0	0.96	0	0.04	0	0.9833	0.0067	0.01	0		0	0.9	0	0.1	0	0.6333	0	0.3667	0.02	0.56	0.02	0.4	0.0067	0.6133	0.01	0.37		0.3	0	0.1	0.6	0.1667	0	0.1667	0.6667	0.24	0	0.2	0.56	0.2567	0.0033	0.3367	0.4033
1	0	0	0	0.9333	0	0.0667	0	0.96	0	0.04	0	0.9833	0.01	0.0067	0		0	0.8	0	0.2	0	0.5	0	0.5	0	0.6	0	0.4	0	0.5967	0	0.4033		0.3	0	0.2	0.5	0.3	0	0.3667	0.3333	0.22	0	0.44	0.34	0.21	0	0.45	0.34
1	0	0	0	1	0	0	0	0.98	0	0	0.02	0.9833	0.0033	0	0.0133		0	0.5	0	0.5	0	0.5333	0	0.4667	0	0.6	0	0.4	0.02	0.5833	0	0.3967		0.3	0	0.5	0.2	0.2	0	0.6	0.2	0.24	0	0.56	0.2	0.2533	0	0.41	0.3367
1	0	0	0	0.9333	0.0667	0	0	0.96	0.04	0	0	0.9833	0.0133	0	0.0033		0	0.7	0	0.3	0.0333	0.5667	0.0333	0.3667	0.02	0.6	0.02	0.36	0.0033	0.5233	0.0067	0.4667		0.5	0	0.2	0.3	0.5333	0	0.1667	0.3	0.44	0	0.22	0.34	0.2933	0	0.3267	0.38
0.9	0.1	0	0	0.9333	0.0667	0	0	0.94	0.06	0	0	0.9567	0.03	0	0.0133		0	0.7	0	0.3	0	0.6	0	0.4	0	0.64	0	0.36	0.0033	0.5933	0.0033	0.4		0.5	0	0.4	0.1	0.4	0	0.3667	0.2333	0.46	0	0.34	0.2	0.2667	0	0.4067	0.3267
1	0	0	0	1	0	0	0	1	0	0	0	0.9833	0.0133	0.0033	0		0	0.6	0	0.4	0	0.5667	0	0.4333	0	0.6	0	0.4	0	0.5833	0	0.4167		0.5	0	0.3	0.2	0.3667	0	0.2667	0.3667	0.36	0	0.28	0.36	0.22	0.0033	0.4267	0.35
0.9	0.1	0	0	0.9667	0.0333	0	0	0.98	0.02	0	0	0.9733	0.02	0	0.0067		0	0.4	0	0.6	0	0.5333	0	0.4667	0	0.52	0	0.48	0	0.5767	0.0033	0.42		0.1	0	0.2	0.7	0.1667	0.0333	0.3333	0.4667	0.18	0.02	0.38	0.42	0.2567	0.0167	0.39	0.3367
1	0	0	0	1	0	0	0	1	0	0	0	0.98	0.02	0	0		0	0.7	0	0.3	0	0.6333	0	0.3667	0	0.54	0.02	0.44	0.0033	0.52	0.01	0.4667		0.3	0	0.2	0.5	0.2667	0	0.2667	0.4667	0.22	0	0.38	0.4	0.2267	0.0167	0.3533	0.4033
1	0	0	0	1	0	0	0	1	0	0	0	0.9867	0	0.0133	0		0	0.6	0	0.4	0	0.5333	0	0.4667	0	0.56	0	0.44	0.0033	0.54	0.0033	0.4533		0.2	0	0.5	0.3	0.2667	0	0.4667	0.2667	0.28	0	0.42	0.3	0.2533	0.0067	0.4033	0.3367
1	0	0	0	1	0	0	0	1	0	0	0	0.9767	0.01	0.0033	0.01		0	0.9	0	0.1	0	0.6333	0	0.3667	0	0.54	0	0.46	0.0033	0.5533	0.0033	0.44		0.6	0	0.1	0.3	0.3667	0	0.2333	0.4	0.38	0.02	0.26	0.34	0.19	0.0033	0.48	0.3267
1	0	0	0	1	0	0	0	0.96	0.04	0	0	0.9667	0.0267	0	0.0067		0	0.7	0	0.3	0	0.5333	0	0.4667	0	0.62	0	0.38	0.0033	0.5833	0	0.4133		0.4	0	0.2	0.4	0.2	0	0.4	0.4	0.2	0	0.44	0.36	0.2333	0	0.41	0.3567
1	0	0	0	1	0	0	0	0.96	0	0	0.04	0.9733	0	0.0067	0.02		0	0.7	0	0.3	0	0.7333	0	0.2667	0	0.76	0	0.24	0.0033	0.59	0	0.4067		0.4	0	0.4	0.2	0.3333	0.0333	0.3667	0.2667	0.28	0.02	0.44	0.26	0.2367	0.0067	0.41	0.3467
0.9	0.1	0	0	0.9667	0.0333	0	0	0.94	0.02	0	0.04	0.9567	0.02	0	0.0233		0.1	0.1	0	0.8	0.0333	0.5	0	0.4667	0.02	0.64	0	0.34	0.0067	0.6567	0	0.3367		0.3	0	0.3	0.4	0.3	0	0.4667	0.2333	0.22	0	0.5	0.28	0.2267	0.0033	0.49	0.28
0.9	0	0.1	0	0.9667	0	0.0333	0	0.98	0	0.02	0	0.99	0.0067	0.0033	0		0.1	0.3	0	0.6	0.0333	0.5667	0	0.4	0.02	0.56	0	0.42	0.0067	0.58	0	0.4133		0.2	0	0.8	0	0.3	0	0.6	0.1	0.26	0.02	0.56	0.16	0.21	0.0067	0.5433	0.24
1	0	0	0	1	0	0	0	1	0	0	0	0.9833	0.01	0.0033	0.0033		0	0.4	0	0.6	0	0.4667	0	0.5333	0	0.48	0	0.52	0.0033	0.56	0.0067	0.43		0.1	0	0.3	0.6	0.2	0	0.5	0.3	0.18	0	0.5	0.32	0.1867	0.0033	0.5	0.31
0.9	0.1	0	0	0.9	0.0333	0	0.0667	0.94	0.02	0	0.04	0.9733	0.0133	0.0033	0.01		0	0.7	0	0.3	0	0.4333	0	0.5667	0.02	0.44	0	0.54	0.0167	0.5167	0.0033	0.4633		0.4	0	0.5	0.1	0.2333	0	0.6333	0.1333	0.22	0	0.56	0.22	0.2233	0.0033	0.4467	0.3267
0.9	0	0	0.1	0.9667	0	0	0.0333	0.98	0	0	0.02	0.98	0	0.0033	0.0167		0.1	0.6	0	0.3	0.0333	0.7333	0	0.2333	0.04	0.68	0.02	0.26	0.0067	0.65	0.0133	0.33		0.1	0.1	0.3	0.5	0.1667	0.0333	0.4333	0.3667	0.16	0.04	0.46	0.34	0.22	0.0167	0.4633	0.3
0.9	0	0	0.1	0.9333	0	0	0.0667	0.96	0	0	0.04	0.9733	0.0033	0.0033	0.02		0	0.5	0	0.5	0	0.6333	0	0.3667	0.02	0.68	0	0.3	0.01	0.65	0.0033	0.3367		0.1	0	0.4	0.5	0.1333	0	0.5333	0.3333	0.16	0	0.46	0.38	0.1967	0.0033	0.49	0.31
1	0	0	0	1	0	0	0	1	0	0	0	0.9833	0.0033	0	0.0133		0	0.6	0	0.4	0	0.6333	0	0.3667	0.02	0.58	0	0.4	0.0133	0.58	0.0067	0.4		0.3	0	0.6	0.1	0.2	0	0.6333	0.1667	0.22	0	0.62	0.16	0.2267	0.0033	0.4733	0.2967
1	0	0	0	1	0	0	0	0.98	0.02	0	0	0.9833	0.0133	0.0033	0		0	0.8	0	0.2	0	0.7	0	0.3	0	0.68	0	0.32	0	0.68	0.0033	0.3167		0.4	0	0.2	0.4	0.3333	0	0.4333	0.2333	0.26	0	0.48	0.26	0.2967	0	0.3967	0.3067
1	0	0	0	1	0	0	0	1	0	0	0	1	0	0	0		0	0.7	0	0.3	0	0.6	0	0.4	0	0.7	0	0.3	0.0067	0.6367	0	0.3567		0	0	0.7	0.3	0.1333	0	0.5667	0.3	0.12	0	0.54	0.34	0.2067	0	0.5133	0.28
1	0	0	0	1	0	0	0	1	0	0	0	0.99	0.0067	0.0033	0		0	0.7	0	0.3	0	0.8333	0	0.1667	0.04	0.8	0	0.16	0.0167	0.64	0	0.3433		0.2	0	0.5	0.3	0.1667	0	0.6667	0.1667	0.2	0	0.6	0.2	0.17	0.0033	0.59	0.2367
1	0	0	0	1	0	0	0	1	0	0	0	0.9967	0.0033	0	0		0	0.5	0	0.5	0	0.5	0	0.5	0	0.56	0.02	0.42	0	0.57	0.01	0.42		0.1	0	0.7	0.2	0.1	0	0.5667	0.3333	0.12	0	0.5	0.38	0.2067	0.01	0.4333	0.35
1	0	0	0	1	0	0	0	1	0	0	0	0.9867	0.01	0	0.0033		0.1	0.7	0	0.2	0.0333	0.6	0	0.3667	0.02	0.66	0	0.32	0.0033	0.6233	0.01	0.3633		0.2	0	0.5	0.3	0.2667	0	0.5333	0.2	0.24	0	0.5	0.26	0.2333	0	0.5267	0.24
1	0	0	0	1	0	0	0	1	0	0	0	0.9833	0.01	0.0033	0.0033		0	0.7	0	0.3	0	0.4667	0	0.5333	0	0.52	0	0.48	0	0.5367	0.0033	0.46		0.1	0	0.5	0.4	0.1667	0	0.3667	0.4667	0.18	0	0.38	0.44	0.2967	0	0.3867	0.3167
1	0	0	0	1	0	0	0	1	0	0	0	0.9833	0.0033	0.0133	0		0	0.6	0	0.4	0	0.4667	0	0.5333	0.02	0.52	0.02	0.44	0.0067	0.61	0.0033	0.38		0.5	0	0.4	0.1	0.4	0	0.3333	0.2667	0.4	0.02	0.3	0.28	0.2833	0.01	0.33	0.3767
1	0	0	0	1	0	0	0	1	0	0	0	0.9933	0.0033	0	0.0033		0	0.4	0	0.6	0	0.5333	0	0.4667	0	0.58	0	0.42	0	0.5033	0.0033	0.4933		0.4	0	0.3	0.3	0.4	0	0.2667	0.3333	0.4	0	0.32	0.28	0.2833	0.0067	0.35	0.36
1	0	0	0	1	0	0	0	1	0	0	0	1	0	0	0		0	0.8	0	0.2	0	0.5333	0	0.4667	0	0.54	0	0.46	0	0.52	0.0133	0.4667		0	0	0.6	0.4	0.1	0	0.4333	0.4667	0.22	0	0.34	0.44	0.2	0.01	0.4033	0.3867
1	0	0	0	1	0	0	0	1	0	0	0	0.99	0.0067	0.0033	0		0	0.5	0	0.5	0	0.4667	0	0.5333	0	0.58	0	0.42	0	0.6167	0.0133	0.37		0.3	0	0.4	0.3	0.2	0.0333	0.2667	0.5	0.2	0.06	0.26	0.48	0.24	0.02	0.3933	0.3467
1	0	0	0	1	0	0	0	1	0	0	0	0.9867	0.0033	0.01	0		0	0.3	0	0.7	0	0.5	0	0.5	0	0.52	0.02	0.46	0.0067	0.5333	0.0133	0.4467		0	0	0.7	0.3	0.3	0	0.4	0.3	0.26	0.02	0.36	0.36	0.21	0.0233	0.3767	0.39
1	0	0	0	1	0	0	0	1	0	0	0	0.9833	0.01	0	0.0067		0	0.1	0	0.9	0	0.4667	0	0.5333	0	0.44	0	0.56	0.0033	0.4267	0.0133	0.5567		0	0	0.5	0.5	0.0667	0	0.5	0.4333	0.18	0	0.44	0.38	0.2067	0.0067	0.4267	0.36
0.9	0.1	0	0	0.9667	0.0333	0	0	0.98	0.02	0	0	0.9867	0.0033	0.01	0		0	0.3	0	0.7	0	0.4333	0	0.5667	0	0.54	0	0.46	0.0067	0.5833	0	0.41		0.4	0	0.5	0.1	0.3	0	0.4	0.3	0.26	0	0.42	0.32	0.2333	0	0.4233	0.3433
1	0	0	0	1	0	0	0	1	0	0	0	0.99	0	0.01	0		0	0.7	0	0.3	0	0.6667	0	0.3333	0.02	0.7	0	0.28	0.0267	0.6	0	0.3733		0.3	0	0.5	0.2	0.2667	0	0.5	0.2333	0.28	0	0.44	0.28	0.2533	0	0.4333	0.3133
1	0	0	0	1	0	0	0	1	0	0	0	0.99	0	0.01	0		0	0.7	0	0.3	0.0667	0.5667	0	0.3667	0.04	0.52	0	0.44	0.0133	0.5767	0	0.41		0.2	0	0.1	0.7	0.1667	0	0.2667	0.5667	0.18	0	0.34	0.48	0.2	0.0067	0.35	0.4433
1	0	0	0	1	0	0	0	1	0	0	0	0.9933	0	0	0.0067		0	0.5	0	0.5	0.0667	0.3667	0	0.5667	0.04	0.44	0	0.52	0.0133	0.49	0	0.4967		0	0	0.2	0.8	0.2	0	0.3667	0.4333	0.2	0	0.42	0.38	0.3033	0	0.3433	0.3533
1	0	0	0	1	0	0	0	0.96	0	0	0.04	0.98	0.0033	0.01	0.0067		0	0.9	0	0.1	0	0.6667	0.0333	0.3	0	0.68	0.02	0.3	0.01	0.5967	0.0033	0.39		0.1	0	0.3	0.6	0.0667	0	0.4333	0.5	0.14	0	0.38	0.48	0.2833	0.01	0.36	0.3467
0.9	0	0.1	0	0.9667	0	0.0333	0	0.94	0.04	0.02	0	0.9667	0.0133	0.02	0		0	0.8	0	0.2	0	0.5333	0	0.4667	0	0.54	0	0.46	0.0133	0.5767	0.0033	0.4067		0.5	0	0.2	0.3	0.2333	0	0.3	0.4667	0.28	0	0.2	0.52	0.2767	0	0.4267	0.2967
1	0	0	0	1	0	0	0	1	0	0	0	0.9867	0.0067	0	0.0067		0	0.2	0	0.8	0	0.3667	0.0333	0.6	0	0.38	0.02	0.6	0.0067	0.4667	0.0067	0.52		0.2	0	0.4	0.4	0.2667	0	0.2667	0.4667	0.32	0	0.32	0.36	0.27	0.01	0.39	0.33
1	0	0	0	1	0	0	0	1	0	0	0	0.9867	0.0033	0	0.01		0	0.5	0	0.5	0	0.6667	0	0.3333	0.04	0.58	0	0.38	0.0067	0.5233	0.0067	0.4633		0.1	0.1	0.5	0.3	0.2	0.0333	0.4	0.3667	0.18	0.02	0.48	0.32	0.1667	0.0067	0.5467	0.28
1	0	0	0	1	0	0	0	1	0	0	0	0.98	0.0067	0	0.0133		0	0.5	0	0.5	0.0333	0.5667	0	0.4	0.02	0.56	0	0.42	0.0067	0.6267	0	0.3667		0.5	0	0.2	0.3	0.3	0	0.3667	0.3333	0.32	0	0.3	0.38	0.2567	0	0.4	0.3433
1	0	0	0	1	0	0	0	1	0	0	0	0.9867	0.0033	0.0033	0.0067		0	0.5	0	0.5	0	0.6333	0	0.3667	0	0.54	0	0.46	0.0133	0.5	0	0.4867		0.3	0	0.4	0.3	0.2	0	0.4667	0.3333	0.22	0	0.54	0.24	0.2	0	0.54	0.26
1	0	0	0	0.9333	0	0.0667	0	0.96	0	0.04	0	0.9767	0.0067	0.0167	0		0	0.7	0	0.3	0	0.7	0	0.3	0	0.72	0	0.28	0.0033	0.6133	0	0.3833		0.1	0	0.6	0.3	0.1333	0	0.6	0.2667	0.16	0	0.6	0.24	0.2167	0.0033	0.5233	0.2567
1	0	0	0	0.9333	0	0	0.0667	0.96	0	0	0.04	0.98	0.0033	0	0.0167		0	0.3	0	0.7	0	0.3667	0	0.6333	0	0.6	0	0.4	0	0.5233	0	0.4767		0.2	0	0.7	0.1	0.2667	0	0.3667	0.3667	0.24	0	0.46	0.3	0.2267	0	0.4633	0.31
1	0	0	0	0.9333	0	0.0667	0	0.94	0.02	0.04	0	0.9733	0.02	0.0067	0		0	0.6	0	0.4	0	0.5	0	0.5	0.02	0.44	0	0.54	0.0033	0.4633	0.0133	0.52		0.3	0	0.4	0.3	0.2667	0	0.3	0.4333	0.26	0	0.3	0.44	0.2233	0.0067	0.4333	0.3367
0.9	0.1	0	0	0.9	0.0333	0	0.0667	0.94	0.02	0	0.04	0.97	0.0167	0	0.0133		0	0.7	0	0.3	0	0.5667	0.0333	0.4	0	0.52	0.02	0.46	0.0033	0.5567	0.0067	0.4333		0	0	0.4	0.6	0.1333	0	0.3	0.5667	0.14	0	0.48	0.38	0.1967	0.0033	0.46	0.34
0.9	0	0	0.1	0.9	0	0.0667	0.0333	0.92	0.02	0.04	0.02	0.97	0.0167	0.0067	0.0067		0	0.1	0	0.9	0	0.3667	0	0.6333	0.02	0.52	0	0.46	0.01	0.5133	0	0.4767		0.3	0	0.5	0.2	0.3667	0	0.4667	0.1667	0.26	0	0.54	0.2	0.31	0.01	0.4667	0.2133
1	0	0	0	0.9333	0.0667	0	0	0.94	0.06	0	0	0.9667	0.0267	0.0033	0.0033		0	0.5	0	0.5	0	0.6	0.0333	0.3667	0	0.52	0.02	0.46	0.0067	0.5933	0.0033	0.3967		0.2	0	0.3	0.5	0.1	0	0.3667	0.5333	0.16	0	0.4	0.44	0.21	0.0167	0.3633	0.41
1	0	0	0	0.9333	0.0667	0	0	0.94	0.04	0	0.02	0.97	0.0267	0	0.0033		0	0.4	0	0.6	0	0.6333	0.0333	0.3333	0	0.64	0.02	0.34	0	0.54	0.0067	0.4533		0.1	0	0.3	0.6	0.1333	0	0.1667	0.7	0.18	0	0.3	0.52	0.2433	0.0067	0.3933	0.3567
1	0	0	0	0.9333	0	0.0667	0	0.94	0.02	0.04	0	0.9667	0.0167	0.0133	0.0033		0	0.7	0	0.3	0	0.8333	0	0.1667	0	0.78	0	0.22	0.0067	0.68	0.0067	0.3067		0.7	0	0.1	0.2	0.2667	0	0.3667	0.3667	0.22	0	0.42	0.36	0.18	0.0067	0.4467	0.3667
0.9	0.1	0	0	0.9	0.1	0	0	0.92	0.08	0	0	0.9667	0.0233	0	0.01		0	0.6	0.1	0.3	0	0.7	0.0333	0.2667	0	0.66	0.02	0.32	0.0067	0.6433	0.0133	0.3367		0.1	0	0.4	0.5	0.1	0.0333	0.4	0.4667	0.1	0.02	0.48	0.4	0.1467	0.0067	0.42	0.4267
0.9	0.1	0	0	0.9667	0.0333	0	0	0.96	0.02	0.02	0	0.98	0.0067	0.01	0.0033		0	0.8	0	0.2	0	0.6	0	0.4	0	0.6	0	0.4	0.0167	0.6233	0.0133	0.3467		0.1	0	0.6	0.3	0.3	0.0333	0.4667	0.2	0.26	0.02	0.5	0.22	0.2267	0.0067	0.4333	0.3333
1	0	0	0	0.9333	0.0667	0	0	0.96	0.04	0	0	0.9733	0.0067	0.01	0.01		0	0.6	0	0.4	0	0.6	0	0.4	0	0.66	0	0.34	0.0133	0.5567	0	0.43		0.1	0	0.1	0.8	0.1667	0	0.3333	0.5	0.16	0.02	0.42	0.4	0.1833	0.0167	0.5	0.3
1	0	0	0	1	0	0	0	1	0	0	0	0.9933	0	0.0067	0		0	0.4	0	0.6	0	0.5333	0	0.4667	0	0.46	0.02	0.52	0	0.46	0.0133	0.5267		0.1	0	0.4	0.5	0.1	0	0.5	0.4	0.14	0.02	0.56	0.28	0.1967	0.01	0.5167	0.2767
1	0	0	0	1	0	0	0	1	0	0	0	0.9933	0.0033	0	0.0033		0	0.5	0	0.5	0	0.3333	0	0.6667	0	0.46	0	0.54	0.0067	0.4833	0.0133	0.4967		0.2	0	0.8	0	0.1333	0	0.6667	0.2	0.18	0	0.52	0.3	0.26	0	0.4233	0.3167
1	0	0	0	1	0	0	0	1	0	0	0	0.99	0.0033	0.0067	0		0	0.6	0	0.4	0	0.6	0	0.4	0	0.66	0.02	0.32	0	0.56	0.0133	0.4267		0.2	0	0.1	0.7	0.3333	0.0333	0.2	0.4333	0.26	0.02	0.32	0.4	0.26	0.01	0.43	0.3
1	0	0	0	0.9333	0.0667	0	0	0.96	0.04	0	0	0.96	0.0367	0.0033	0		0	0.8	0	0.2	0	0.6333	0	0.3667	0	0.66	0	0.34	0.0033	0.59	0	0.4067		0.1	0	0.3	0.6	0.2667	0	0.3667	0.3667	0.22	0	0.4	0.38	0.2367	0	0.43	0.3333
1	0	0	0	0.9333	0.0667	0	0	0.96	0.04	0	0	0.9633	0.03	0.0033	0.0033		0	0.5	0	0.5	0	0.5667	0	0.4333	0	0.64	0	0.36	0.0067	0.6	0.0067	0.3867		0.2	0	0.2	0.6	0.1333	0	0.4333	0.4333	0.16	0	0.5	0.34	0.23	0	0.4533	0.3167
1	0	0	0	1	0	0	0	0.98	0.02	0	0	0.9533	0.0333	0.0133	0		0	0.7	0	0.3	0	0.5667	0	0.4333	0	0.54	0	0.46	0.0067	0.6167	0	0.3767		0.3	0	0.7	0	0.3333	0	0.4667	0.2	0.3	0	0.48	0.22	0.22	0.0033	0.42	0.3567
1	0	0	0	1	0	0	0	1	0	0	0	0.9767	0.02	0	0.0033		0	0.8	0	0.2	0	0.8	0	0.2	0	0.72	0	0.28	0	0.6767	0	0.3233		0.4	0.1	0.4	0.1	0.3333	0.0333	0.3667	0.2667	0.3	0.02	0.32	0.36	0.25	0.01	0.4433	0.2967
0.9	0.1	0	0	0.9333	0.0667	0	0	0.96	0.04	0	0	0.97	0.0267	0.0033	0		0	0.5	0	0.5	0	0.5	0	0.5	0	0.56	0	0.44	0	0.61	0.0033	0.3867		0.2	0	0.5	0.3	0.2333	0	0.4667	0.3	0.24	0	0.4	0.36	0.2333	0.0167	0.47	0.28
1	0	0	0	1	0	0	0	1	0	0	0	0.9867	0	0.01	0.0033		0	0.6	0	0.4	0	0.6333	0	0.3667	0	0.64	0	0.36	0.01	0.5567	0.0067	0.4267		0.3	0	0.4	0.3	0.2667	0	0.4	0.3333	0.18	0	0.52	0.3	0.2233	0	0.4733	0.3033
0.9	0	0	0.1	0.9667	0	0	0.0333	0.98	0	0	0.02	0.9933	0	0	0.0067		0	0.6	0	0.4	0	0.7	0	0.3	0	0.62	0	0.38	0.0033	0.5667	0.0067	0.4233		0	0	0.8	0.2	0.1667	0	0.4667	0.3667	0.2	0	0.44	0.36	0.2133	0.0033	0.4833	0.3
1	0	0	0	1	0	0	0	1	0	0	0	0.99	0.0033	0.0033	0.0033		0	0.4	0	0.6	0	0.4667	0	0.5333	0	0.46	0	0.54	0.01	0.5233	0.0033	0.4633		0.1	0	0.4	0.5	0.2	0	0.4333	0.3667	0.26	0	0.4	0.34	0.2433	0.0067	0.4	0.35
1	0	0	0	1	0	0	0	1	0	0	0	0.98	0.0133	0.0033	0.0033		0	0.6	0	0.4	0	0.5	0	0.5	0	0.56	0	0.44	0.0033	0.62	0.0033	0.3733		0.2	0.1	0.5	0.2	0.2333	0.0333	0.5	0.2333	0.2	0.02	0.54	0.24	0.2267	0.0067	0.4333	0.3333
1	0	0	0	1	0	0	0	0.98	0.02	0	0	0.9867	0.0133	0	0		0	0.3	0	0.7	0	0.5	0	0.5	0	0.52	0	0.48	0.0033	0.5	0.0067	0.49		0.1	0	0.6	0.3	0.0667	0	0.7	0.2333	0.1	0.02	0.62	0.26	0.1733	0.0167	0.4967	0.3133
1	0	0	0	1	0	0	0	1	0	0	0	0.9967	0	0	0.0033		0	0.5	0	0.5	0	0.6667	0	0.3333	0	0.64	0	0.36	0.0067	0.5533	0	0.44		0.1	0	0.7	0.2	0.3	0	0.5333	0.1667	0.26	0	0.62	0.12	0.23	0.0133	0.5767	0.18
1	0	0	0	1	0	0	0	1	0	0	0	0.9967	0.0033	0	0		0	0.3	0	0.7	0	0.5333	0	0.4667	0	0.58	0	0.42	0.0033	0.5867	0	0.41		0.4	0	0.3	0.3	0.2667	0	0.5	0.2333	0.24	0.02	0.52	0.22	0.1833	0.0033	0.59	0.2233
1	0	0	0	0.9667	0	0.0333	0	0.96	0.02	0.02	0	0.9867	0.0033	0.0067	0.0033		0	0.7	0	0.3	0	0.5667	0	0.4333	0	0.52	0	0.48	0	0.5333	0	0.4667		0	0	0.8	0.2	0.2333	0	0.6333	0.1333	0.18	0	0.62	0.2	0.2	0	0.5367	0.2633
1	0	0	0	0.9333	0.0333	0.0333	0	0.94	0.04	0.02	0	0.98	0.0133	0.0067	0		0	0.7	0	0.3	0	0.6	0.0333	0.3667	0	0.56	0.02	0.42	0	0.4767	0.0067	0.5167		0.3	0	0.3	0.4	0.2	0	0.4333	0.3667	0.18	0	0.42	0.4	0.1967	0.0033	0.4033	0.3967
1	0	0	0	0.9667	0	0	0.0333	0.96	0	0.02	0.02	0.9933	0	0.0033	0.0033		0	0.6	0	0.4	0	0.4667	0	0.5333	0	0.52	0	0.48	0.0033	0.5533	0	0.4433		0.3	0	0.5	0.2	0.2667	0	0.4667	0.2667	0.24	0	0.42	0.34	0.1867	0.0067	0.44	0.3667
1	0	0	0	1	0	0	0	0.98	0	0.02	0	0.99	0	0.0067	0.0033		0.1	0.5	0	0.4	0.0333	0.5667	0.0333	0.3667	0.02	0.5	0.04	0.44	0.0033	0.4967	0.0067	0.4933		0.1	0	0.4	0.5	0.2	0	0.4333	0.3667	0.16	0	0.46	0.38	0.1633	0.0033	0.4267	0.4067
1	0	0	0	0.9667	0	0	0.0333	0.96	0.02	0	0.02	0.99	0.0033	0.0033	0.0033		0	0.8	0	0.2	0	0.4667	0.0333	0.5	0	0.5	0.02	0.48	0.01	0.42	0.0033	0.5667		0.3	0	0.5	0.2	0.1	0	0.5333	0.3667	0.12	0	0.48	0.4	0.1467	0.0033	0.5067	0.3433
1	0	0	0	1	0	0	0	1	0	0	0	0.9833	0.01	0	0.0067		0	0.7	0	0.3	0	0.7	0	0.3	0	0.72	0	0.28	0.0067	0.63	0.0033	0.36		0.3	0	0.5	0.2	0.1667	0	0.5	0.3333	0.22	0	0.46	0.32	0.22	0.0033	0.4367	0.34
1	0	0	0	1	0	0	0	1	0	0	0	0.9833	0.0033	0.01	0.0033		0	0.5	0	0.5	0	0.7667	0	0.2333	0	0.68	0	0.32	0.0033	0.5567	0.01	0.43		0.3	0	0.1	0.6	0.1333	0	0.4	0.4667	0.12	0	0.48	0.4	0.2233	0.0033	0.4533	0.32
1	0	0	0	1	0	0	0	1	0	0	0	0.98	0.0067	0.01	0.0033		0	0.5	0	0.5	0	0.5333	0	0.4667	0	0.48	0	0.52	0.0133	0.56	0.0033	0.4233		0.2	0	0.4	0.4	0.2667	0	0.3	0.4333	0.16	0	0.4	0.44	0.2	0	0.41	0.39
0.9	0	0.1	0	0.9667	0	0.0333	0	0.98	0	0.02	0	0.9933	0	0.0033	0.0033		0	0.7	0	0.3	0	0.4667	0	0.5333	0	0.56	0	0.44	0.0033	0.5833	0.0133	0.4		0.1	0	0.4	0.5	0.1	0	0.5333	0.3667	0.1	0	0.4	0.5	0.1433	0.0033	0.45	0.4033
0.8	0	0.1	0.1	0.9333	0	0.0333	0.0333	0.96	0	0.02	0.02	0.98	0	0.0133	0.0067		0	0.5	0	0.5	0	0.5333	0	0.4667	0	0.46	0	0.54	0.0133	0.51	0	0.4767		0.1	0	0.7	0.2	0.1	0	0.7333	0.1667	0.08	0.02	0.64	0.26	0.21	0.0033	0.5067	0.28
1	0	0	0	0.9667	0.0333	0	0	0.98	0.02	0	0	0.98	0.01	0.0067	0.0033		0	0.7	0	0.3	0	0.6333	0	0.3667	0	0.6	0	0.4	0.0067	0.51	0.01	0.4733		0.2	0	0.4	0.4	0.2333	0	0.5333	0.2333	0.2	0.04	0.52	0.24	0.2433	0.0067	0.4867	0.2633
1	0	0	0	0.9667	0	0.0333	0	0.98	0	0.02	0	0.9833	0.01	0.0067	0		0	0.5	0	0.5	0	0.5667	0	0.4333	0	0.66	0	0.34	0.01	0.6167	0	0.3733		0.2	0.1	0.2	0.5	0.1	0.1	0.4667	0.3333	0.14	0.06	0.44	0.36	0.2433	0.02	0.3533	0.3833
1	0	0	0	1	0	0	0	1	0	0	0	0.99	0.0067	0.0033	0		0	0.4	0	0.6	0	0.6333	0	0.3667	0	0.56	0	0.44	0.0067	0.5833	0.0067	0.4033		0.4	0	0.4	0.2	0.3	0	0.5667	0.1333	0.22	0	0.56	0.22	0.2267	0.0067	0.44	0.3267
1	0	0	0	0.9667	0.0333	0	0	0.98	0.02	0	0	0.9867	0.0033	0.01	0		0	0.9	0	0.1	0	0.8	0	0.2	0	0.76	0	0.24	0	0.6133	0.0033	0.3833		0.1	0	0.6	0.3	0.2	0	0.5333	0.2667	0.26	0	0.5	0.24	0.2367	0	0.4867	0.2767
1	0	0	0	0.9667	0	0.0333	0	0.98	0	0.02	0	0.9833	0.01	0.0067	0		0	0.5	0	0.5	0	0.4333	0	0.5667	0	0.44	0	0.56	0.01	0.4533	0.0067	0.53		0.4	0	0.4	0.2	0.2667	0	0.4333	0.3	0.3	0	0.42	0.28	0.2433	0	0.3967	0.36
1	0	0	0	0.9667	0	0.0333	0	0.98	0	0.02	0	0.99	0	0.01	0		0	0.9	0	0.1	0	0.7333	0	0.2667	0	0.66	0.02	0.32	0	0.5233	0.0067	0.47		0.2	0	0.8	0	0.4	0	0.5	0.1	0.28	0	0.56	0.16	0.28	0.0033	0.3733	0.3433
1	0	0	0	1	0	0	0	1	0	0	0	0.9933	0.0033	0	0.0033		0	0.4	0	0.6	0	0.6	0	0.4	0.02	0.44	0	0.54	0.0133	0.4767	0	0.51		0.2	0	0.6	0.2	0.2	0	0.4667	0.3333	0.2	0	0.48	0.32	0.2233	0.0067	0.4033	0.3667
1	0	0	0	1	0	0	0	1	0	0	0	0.9867	0.01	0	0.0033		0	0.4	0	0.6	0.0333	0.4667	0	0.5	0.02	0.4	0	0.58	0.01	0.44	0	0.55		0	0	0.7	0.3	0.3333	0	0.4667	0.2	0.24	0	0.46	0.3	0.26	0.0067	0.42	0.3133
1	0	0	0	1	0	0	0	1	0	0	0	0.9833	0.0133	0	0.0033		0	0.6	0	0.4	0	0.6333	0	0.3667	0	0.56	0	0.44	0.0033	0.5367	0.0033	0.4567		0.3	0	0.5	0.2	0.4	0	0.3667	0.2333	0.26	0	0.44	0.3	0.21	0.0067	0.4433	0.34
0.9	0.1	0	0	0.9667	0.0333	0	0	0.98	0.02	0	0	0.9833	0.0167	0	0		0.1	0.7	0	0.2	0.0333	0.5333	0	0.4333	0.02	0.56	0.06	0.36	0.0133	0.6233	0.0233	0.34		0.5	0	0.1	0.4	0.3667	0	0.3667	0.2667	0.3	0	0.4	0.3	0.2333	0.0033	0.3733	0.39
1	0	0	0	1	0	0	0	1	0	0	0	0.9867	0.0033	0	0.01		0	0.5	0	0.5	0	0.6	0	0.4	0	0.46	0.06	0.48	0.01	0.5867	0.0233	0.38		0.2	0	0.5	0.3	0.1667	0	0.5667	0.2667	0.14	0	0.58	0.28	0.1567	0.0133	0.4967	0.3333
0.8	0.2	0	0	0.9	0.0667	0.0333	0	0.92	0.06	0.02	0	0.97	0.0167	0.01	0.0033		0	0.6	0.1	0.3	0	0.6333	0.0333	0.3333	0	0.64	0.04	0.32	0.01	0.6267	0.0267	0.3367		0.3	0	0.5	0.2	0.1667	0	0.4333	0.4	0.22	0	0.34	0.44	0.22	0	0.4433	0.3367
1	0	0	0	0.9667	0	0	0.0333	0.96	0.02	0	0.02	0.9733	0.0133	0.0067	0.0067		0	0.6	0	0.4	0	0.6333	0	0.3667	0.02	0.52	0	0.46	0.0167	0.5767	0	0.4067		0.1	0	0.5	0.4	0.1667	0	0.5333	0.3	0.16	0	0.54	0.3	0.1767	0.0067	0.3667	0.45
1	0	0	0	1	0	0	0	0.98	0.02	0	0	0.97	0.0233	0	0.0067		0	0.5	0	0.5	0	0.6333	0	0.3667	0	0.6	0.08	0.32	0.02	0.5833	0.0233	0.3733		0.1	0	0.4	0.5	0.2667	0	0.3667	0.3667	0.24	0	0.36	0.4	0.2267	0.0067	0.3333	0.4333
1	0	0	0	0.9667	0.0333	0	0	0.96	0.02	0	0.02	0.98	0.0067	0.0067	0.0067		0	0.6	0.1	0.3	0	0.6	0.0667	0.3333	0	0.58	0.04	0.38	0.0133	0.55	0.0233	0.4133		0.1	0	0.5	0.4	0.1667	0	0.3667	0.4667	0.22	0	0.34	0.44	0.2333	0.01	0.2833	0.4733
1	0	0	0	1	0	0	0	0.98	0	0	0.02	0.9833	0.0033	0.0033	0.01		0	0.3	0	0.7	0.0333	0.3667	0	0.6	0.1	0.38	0	0.52	0.04	0.44	0.0133	0.5067		0.2	0	0.8	0	0.1333	0	0.7	0.1667	0.08	0	0.62	0.3	0.16	0.0033	0.5233	0.3133
1	0	0	0	1	0	0	0	0.98	0	0	0.02	0.9867	0	0.0033	0.01		0	0.3	0	0.7	0	0.2667	0	0.7333	0	0.36	0	0.64	0	0.4833	0	0.5167		0.2	0	0.4	0.4	0.1667	0	0.4333	0.4	0.2	0	0.36	0.44	0.21	0.0033	0.36	0.4267
1	0	0	0	1	0	0	0	0.98	0	0.02	0	0.9867	0	0.01	0.0033		0	0.5	0	0.5	0	0.4333	0	0.5667	0	0.56	0	0.44	0.0067	0.54	0.0067	0.4467		0.3	0	0.2	0.5	0.3333	0	0.3	0.3667	0.44	0	0.32	0.24	0.2667	0.0033	0.4367	0.2933
1	0	0	0	1	0	0	0	0.98	0.02	0	0	0.9667	0.0233	0.0067	0.0033		0	0.6	0	0.4	0.0333	0.7333	0	0.2333	0.02	0.64	0	0.34	0.01	0.54	0	0.45		0.1	0	0.6	0.3	0.2	0	0.2667	0.5333	0.16	0	0.34	0.5	0.16	0.0033	0.46	0.3767
1	0	0	0	1	0	0	0	1	0	0	0	0.97	0.01	0.0067	0.0133		0	0.8	0	0.2	0.0333	0.6333	0	0.3333	0.02	0.56	0	0.42	0.01	0.5533	0	0.4367		0.5	0	0.3	0.2	0.3333	0	0.5333	0.1333	0.34	0	0.46	0.2	0.2267	0.0067	0.45	0.3167
1	0	0	0	0.9667	0.0333	0	0	0.96	0.02	0	0.02	0.96	0.02	0	0.02		0	0.6	0	0.4	0	0.5	0.0333	0.4667	0.02	0.36	0.02	0.6	0.0133	0.49	0.01	0.4867		0.1	0	0.6	0.3	0.1333	0	0.5667	0.3	0.22	0	0.54	0.24	0.2267	0	0.4667	0.3067
1	0	0	0	0.9667	0.0333	0	0	0.96	0.04	0	0	0.9633	0.0167	0.0167	0.0033		0	0	0	1	0	0.3	0	0.7	0	0.42	0	0.58	0.0033	0.4033	0.01	0.5833		0.1	0	0.8	0.1	0.2667	0	0.6667	0.0667	0.2	0	0.58	0.22	0.2133	0.0167	0.39	0.38
1	0	0	0	1	0	0	0	1	0	0	0	0.97	0.0033	0.0067	0.02		0	0.7	0	0.3	0	0.5	0	0.5	0	0.5	0.02	0.48	0.01	0.46	0.0167	0.5133		0.3	0	0.1	0.6	0.2667	0.0333	0.4	0.3	0.3	0.04	0.34	0.32	0.2233	0.02	0.4367	0.32
1	0	0	0	1	0	0	0	1	0	0	0	0.9867	0	0.01	0.0033		0	0.7	0	0.3	0.0333	0.5333	0	0.4333	0.02	0.42	0	0.56	0.01	0.49	0.0033	0.4967		0.2	0	0.3	0.5	0.2333	0	0.4667	0.3	0.22	0	0.4	0.38	0.2233	0.0133	0.3833	0.38
1	0	0	0	1	0	0	0	1	0	0	0	0.9933	0.0033	0.0033	0		0	0.4	0	0.6	0	0.5333	0	0.4667	0	0.46	0.02	0.52	0.0033	0.45	0.0067	0.54		0.3	0	0.3	0.4	0.2333	0	0.5	0.2667	0.2	0	0.58	0.22	0.2333	0	0.4367	0.33
1	0	0	0	1	0	0	0	1	0	0	0	0.9867	0.01	0.0033	0		0	0.5	0	0.5	0	0.5333	0	0.4667	0	0.48	0	0.52	0.0033	0.54	0.0067	0.45		0	0	0.5	0.5	0	0	0.5333	0.4667	0.04	0	0.64	0.32	0.1933	0	0.5567	0.25
1	0	0	0	1	0	0	0	1	0	0	0	0.9833	0.0067	0.0033	0.0067		0	0.6	0	0.4	0	0.5667	0	0.4333	0	0.6	0	0.4	0.0033	0.58	0.0033	0.4133		0.1	0	0.4	0.5	0.2333	0	0.4	0.3667	0.22	0	0.42	0.36	0.25	0.0067	0.4567	0.2867
1	0	0	0	1	0	0	0	1	0	0	0	0.9633	0.0167	0.02	0		0	0.2	0	0.8	0	0.4667	0	0.5333	0	0.56	0	0.44	0.0067	0.5833	0	0.41		0.1	0	0.6	0.3	0.2	0	0.4333	0.3667	0.24	0	0.42	0.34	0.34	0.0067	0.3833	0.27
0.7	0	0	0.3	0.8333	0	0.0333	0.1333	0.78	0.02	0.02	0.18	0.8367	0.02	0.02	0.1233		0	0.6	0	0.4	0	0.5667	0	0.4333	0	0.54	0	0.46	0.0067	0.5167	0.0167	0.46		0.2	0	0.3	0.5	0.2333	0.0333	0.3667	0.3667	0.18	0.02	0.44	0.36	0.2233	0.0133	0.4367	0.3267
0.7	0	0.1	0.2	0.8333	0	0.0333	0.1333	0.82	0	0.04	0.14	0.8867	0	0.0133	0.1		0	0.8	0	0.2	0	0.6667	0	0.3333	0	0.64	0	0.36	0.0033	0.5667	0	0.43		0.5	0	0.2	0.3	0.5667	0	0.3	0.1333	0.44	0	0.34	0.22	0.35	0	0.3633	0.2867
0.6	0.1	0.2	0.1	0.7667	0.1333	0.0667	0.0333	0.74	0.16	0.06	0.04	0.8367	0.0967	0.0367	0.03		0	0.4	0	0.6	0	0.4667	0	0.5333	0	0.52	0	0.48	0.0133	0.5333	0	0.4533		0.3	0	0.2	0.5	0.2333	0	0.5	0.2667	0.22	0	0.56	0.22	0.29	0.01	0.45	0.25
0.8	0	0.1	0.1	0.9	0	0.0333	0.0667	0.9	0	0.06	0.04	0.9167	0.0233	0.0433	0.0167		0	0.5	0	0.5	0	0.4667	0.0333	0.5	0	0.46	0.02	0.52	0.01	0.5067	0.02	0.4633		0.4	0	0.3	0.3	0.2333	0	0.5333	0.2333	0.24	0	0.44	0.32	0.2967	0.0033	0.46	0.24
0.8	0.1	0.1	0	0.8667	0.0333	0.0667	0.0333	0.8	0.08	0.06	0.06	0.8467	0.0533	0.0333	0.0667		0	0.5	0	0.5	0	0.4667	0	0.5333	0	0.52	0	0.48	0.0033	0.5733	0.0033	0.42		0.2	0	0.1	0.7	0.2333	0	0.3333	0.4333	0.22	0	0.38	0.4	0.31	0	0.3667	0.3233
0.6	0	0.3	0.1	0.8	0	0.1667	0.0333	0.78	0	0.14	0.08	0.8733	0.01	0.0633	0.0533		0	0.8	0	0.2	0	0.6333	0	0.3667	0	0.64	0	0.36	0.0033	0.6333	0	0.3633		0	0	0.5	0.5	0	0	0.6	0.4	0.1	0.02	0.56	0.32	0.1933	0.0033	0.4967	0.3067
0.7	0.2	0	0.1	0.8333	0.0667	0.0333	0.0667	0.84	0.08	0.02	0.06	0.8633	0.0633	0.03	0.0433		0	0.5	0.1	0.4	0	0.4333	0.0333	0.5333	0	0.48	0.02	0.5	0	0.5267	0.01	0.4633		0	0	0.6	0.4	0.0667	0	0.5	0.4333	0.14	0	0.48	0.38	0.2733	0.0133	0.36	0.3533
0.6	0.1	0.2	0.1	0.8	0.1	0.0667	0.0333	0.78	0.06	0.14	0.02	0.8467	0.06	0.0733	0.02		0	0.6	0	0.4	0	0.4333	0.0333	0.5333	0	0.46	0.02	0.52	0.01	0.5267	0.0067	0.4567		0.3	0	0.2	0.5	0.2667	0	0.4333	0.3	0.34	0	0.42	0.24	0.2267	0.0067	0.4267	0.34
0.7	0.3	0	0	0.7333	0.2333	0	0.0333	0.74	0.24	0	0.02	0.83	0.1567	0.0067	0.0067		0	0.6	0	0.4	0	0.6667	0	0.3333	0	0.66	0	0.34	0.0067	0.62	0.0067	0.3667		0.1	0	0.3	0.6	0.2333	0	0.3667	0.4	0.22	0	0.38	0.4	0.18	0	0.4867	0.3333
0.6	0	0	0.4	0.8333	0	0	0.1667	0.8	0	0.06	0.14	0.88	0.01	0.0533	0.0567		0.1	0.6	0	0.3	0.0333	0.7	0	0.2667	0.02	0.64	0	0.34	0.0167	0.5667	0	0.4167		0.6	0	0.2	0.2	0.3667	0	0.4667	0.1667	0.34	0.02	0.4	0.24	0.2333	0.0033	0.4333	0.33
1	0	0	0	1	0	0	0	0.98	0	0.02	0	0.9767	0.0067	0.0067	0.01		0	0.6	0.1	0.3	0	0.7333	0.0333	0.2333	0	0.62	0.02	0.36	0.01	0.5533	0.02	0.4167		0.1	0	0.7	0.2	0.3	0	0.4667	0.2333	0.3	0	0.44	0.26	0.2633	0	0.3867	0.35
0.7	0	0.1	0.2	0.8667	0	0.0667	0.0667	0.82	0.06	0.04	0.08	0.85	0.05	0.0733	0.0267		0	0.8	0	0.2	0	0.8	0	0.2	0	0.74	0	0.26	0.0033	0.66	0.0033	0.3333		0.1	0	0.4	0.5	0.2	0	0.3667	0.4333	0.24	0	0.42	0.34	0.23	0.0067	0.39	0.3733
0.8	0.2	0	0	0.9	0.0667	0	0.0333	0.94	0.04	0	0.02	0.9633	0.0233	0.01	0.0033		0	0.5	0	0.5	0.0333	0.5667	0	0.4	0.02	0.66	0	0.32	0.0133	0.6467	0	0.34		0.5	0	0.5	0	0.2	0	0.4667	0.3333	0.24	0	0.44	0.32	0.26	0.0067	0.3733	0.36
0.8	0	0.2	0	0.9	0.0333	0.0667	0	0.94	0.02	0.04	0	0.96	0.0133	0.0233	0.0033		0	0.6	0.1	0.3	0	0.6667	0.0333	0.3	0	0.62	0.02	0.36	0.01	0.48	0.02	0.49		0.1	0	0.8	0.1	0.2333	0	0.5	0.2667	0.2	0	0.44	0.36	0.2333	0.0067	0.44	0.32
0.8	0	0	0.2	0.9333	0	0	0.0667	0.96	0	0	0.04	0.9667	0.0167	0.0033	0.0133		0	0.5	0	0.5	0	0.4	0	0.6	0	0.46	0	0.54	0	0.5433	0	0.4567		0.2	0	0.4	0.4	0.1333	0	0.5667	0.3	0.14	0	0.48	0.38	0.1833	0	0.4867	0.33
0.9	0.1	0	0	0.9667	0.0333	0	0	0.98	0.02	0	0	0.99	0.0033	0.0067	0		0	0.6	0	0.4	0	0.5667	0	0.4333	0.02	0.58	0	0.4	0.0133	0.55	0	0.4367		0.2	0	0.2	0.6	0.2667	0.0333	0.3	0.4	0.22	0.02	0.34	0.42	0.2033	0.02	0.4033	0.3733
0.9	0.1	0	0	0.9667	0.0333	0	0	0.98	0.02	0	0	0.98	0.02	0	0		0	0.2	0	0.8	0	0.4667	0	0.5333	0	0.52	0	0.48	0.0033	0.52	0.0133	0.4633		0.3	0	0.5	0.2	0.2333	0.0333	0.5	0.2333	0.32	0.02	0.4	0.26	0.2133	0.01	0.4967	0.28
0.8	0	0.1	0.1	0.9333	0	0.0333	0.0333	0.96	0	0.02	0.02	0.9767	0.01	0.0033	0.01		0	0.9	0	0.1	0	0.9	0	0.1	0	0.82	0	0.18	0.0033	0.62	0	0.3767		0.3	0	0.5	0.2	0.3	0	0.3667	0.3333	0.26	0	0.42	0.32	0.1867	0	0.4133	0.4
0.9	0	0.1	0	0.9667	0	0.0333	0	0.96	0.02	0.02	0	0.98	0.0033	0.0133	0.0033		0	0.3	0	0.7	0	0.3	0	0.7	0	0.42	0	0.58	0.0033	0.4833	0	0.5133		0	0	0.3	0.7	0.2	0.0333	0.2667	0.5	0.22	0.02	0.4	0.36	0.2367	0.0067	0.4633	0.2933
0.8	0.1	0	0.1	0.9333	0.0333	0	0.0333	0.96	0.02	0	0.02	0.9733	0.01	0.01	0.0067		0	0.8	0	0.2	0	0.6	0	0.4	0	0.64	0	0.36	0	0.6067	0.0067	0.3867		0.1	0	0.4	0.5	0.1333	0	0.5667	0.3	0.24	0	0.44	0.32	0.2167	0	0.4433	0.34
1	0	0	0	0.9667	0	0.0333	0	0.98	0	0.02	0	0.97	0.0033	0.0167	0.01		0	0.5	0	0.5	0.0333	0.4667	0	0.5	0.02	0.48	0.02	0.48	0.0133	0.57	0.0067	0.41		0.2	0	0.4	0.4	0.3333	0	0.2667	0.4	0.32	0	0.3	0.38	0.2967	0	0.39	0.3133
1	0	0	0	1	0	0	0	0.98	0	0.02	0	0.9767	0.0067	0.0133	0.0033		0	0.7	0	0.3	0	0.7667	0	0.2333	0	0.74	0	0.26	0.0033	0.6433	0.0033	0.35		0.2	0	0.7	0.1	0.1667	0.0333	0.3667	0.4333	0.18	0.02	0.42	0.38	0.2633	0.0067	0.39	0.34
1	0	0	0	1	0	0	0	1	0	0	0	0.9767	0.0033	0.0033	0.0167		0	0.7	0	0.3	0	0.5667	0	0.4333	0	0.6	0	0.4	0	0.4467	0.0067	0.5467		0.2	0	0.7	0.1	0.1667	0.0333	0.5667	0.2333	0.22	0.02	0.44	0.32	0.2	0.0133	0.4633	0.3233
1	0	0	0	1	0	0	0	1	0	0	0	0.9733	0.0067	0.0033	0.0167		0	0.4	0	0.6	0	0.5667	0	0.4333	0	0.46	0	0.54	0	0.47	0.01	0.52		0.5	0	0.4	0.1	0.3667	0	0.2667	0.3667	0.34	0	0.32	0.34	0.2867	0.0033	0.41	0.3
1	0	0	0	1	0	0	0	1	0	0	0	0.9733	0.0167	0.0067	0.0033		0	0.6	0	0.4	0	0.4667	0	0.5333	0	0.46	0	0.54	0	0.5567	0	0.4433		0.3	0	0.2	0.5	0.4	0	0.1667	0.4333	0.34	0	0.24	0.42	0.3167	0.0067	0.3333	0.3433
1	0	0	0	1	0	0	0	1	0	0	0	0.9833	0	0.0067	0.01		0	0.5	0.1	0.4	0	0.5333	0.0333	0.4333	0	0.56	0.02	0.42	0.0033	0.5733	0.0033	0.42		0.3	0	0.6	0.1	0.2667	0	0.4	0.3333	0.24	0	0.4	0.36	0.3233	0.0033	0.3433	0.33
1	0	0	0	1	0	0	0	1	0	0	0	0.99	0.0033	0.0067	0		0	0.4	0	0.6	0	0.5	0	0.5	0	0.48	0	0.52	0	0.4833	0.0033	0.5133		0.5	0	0.3	0.2	0.3333	0	0.4	0.2667	0.36	0	0.42	0.22	0.3067	0.0067	0.3667	0.32
1	0	0	0	1	0	0	0	1	0	0	0	0.9733	0.0133	0.0067	0.0067		0	0.5	0	0.5	0	0.5	0	0.5	0	0.54	0	0.46	0	0.5833	0.0067	0.41		0.2	0	0.6	0.2	0.3333	0	0.4667	0.2	0.24	0	0.42	0.34	0.2033	0.0033	0.41	0.3833
1	0	0	0	1	0	0	0	1	0	0	0	0.9833	0.0033	0.0033	0.01		0	0.5	0	0.5	0	0.5	0	0.5	0	0.52	0	0.48	0.0067	0.5267	0	0.4667		0.1	0	0.3	0.6	0.1333	0	0.5	0.3667	0.14	0	0.42	0.44	0.18	0.0033	0.4167	0.4
1	0	0	0	1	0	0	0	1	0	0	0	0.9867	0.0033	0.01	0		0	0.4	0	0.6	0	0.4333	0	0.5667	0	0.32	0	0.68	0.0067	0.5133	0	0.48		0.1	0	0.5	0.4	0.0667	0	0.6	0.3333	0.08	0.02	0.6	0.3	0.1767	0.0067	0.5067	0.31
1	0	0	0	1	0	0	0	1	0	0	0	0.9867	0.0067	0.0033	0.0033		0	0.6	0	0.4	0	0.5667	0	0.4333	0	0.58	0	0.42	0.0033	0.4767	0.0033	0.5167		0.2	0	0.5	0.3	0.1333	0	0.5	0.3667	0.14	0.02	0.5	0.34	0.1633	0.0033	0.4833	0.35
1	0	0	0	1	0	0	0	1	0	0	0	0.9767	0.0133	0.0067	0.0033		0	0.2	0	0.8	0	0.3333	0	0.6667	0	0.38	0	0.62	0.0033	0.4333	0.0167	0.5467		0.3	0	0.3	0.4	0.1667	0	0.5667	0.2667	0.1	0.02	0.62	0.26	0.1733	0.0133	0.5433	0.27
1	0	0	0	1	0	0	0	1	0	0	0	0.9833	0.0067	0	0.01		0.1	0.1	0	0.8	0.0333	0.5	0	0.4667	0.02	0.54	0	0.44	0.0067	0.5233	0	0.47		0.1	0	0.4	0.5	0.0667	0	0.5	0.4333	0.1	0	0.52	0.38	0.1267	0.0167	0.5767	0.28
1	0	0	0	1	0	0	0	1	0	0	0	0.98	0.01	0.0067	0.0033		0	0.7	0	0.3	0.0333	0.6	0	0.3667	0.02	0.6	0	0.38	0.0033	0.51	0	0.4867		0.2	0	0.2	0.6	0.2333	0	0.4	0.3667	0.22	0.02	0.48	0.28	0.1467	0.0167	0.5567	0.28
0.9	0	0.1	0	0.9667	0	0.0333	0	0.98	0	0.02	0	0.9767	0.02	0.0033	0		0	0.7	0	0.3	0	0.5667	0	0.4333	0	0.52	0	0.48	0.0033	0.6	0.0067	0.39		0	0	0.3	0.7	0.1667	0	0.4333	0.4	0.16	0	0.48	0.36	0.1967	0.0233	0.44	0.34
0.9	0	0	0.1	0.9667	0	0	0.0333	0.98	0	0	0.02	0.9867	0.0067	0	0.0067		0	0.5	0.1	0.4	0	0.4	0.0667	0.5333	0	0.44	0.04	0.52	0.0033	0.5	0.0067	0.49		0.2	0	0.2	0.6	0.2	0	0.3333	0.4667	0.22	0	0.34	0.44	0.1333	0.0167	0.39	0.46
0.9	0	0.1	0	0.9667	0	0.0333	0	0.98	0	0.02	0	0.98	0.01	0.01	0		0	0.6	0	0.4	0	0.6333	0	0.3667	0	0.56	0	0.44	0	0.4767	0	0.5233		0.4	0	0	0.6	0.3	0	0.2333	0.4667	0.3	0	0.3	0.4	0.24	0.0033	0.41	0.3467
0.9	0	0.1	0	0.9667	0	0.0333	0	0.98	0	0.02	0	0.9933	0.0033	0.0033	0		0	0.6	0	0.4	0	0.6333	0	0.3667	0	0.68	0	0.32	0.0033	0.64	0	0.3567		0	0	0.4	0.6	0.2333	0	0.4	0.3667	0.24	0.02	0.38	0.36	0.2133	0.01	0.4033	0.3733
0.9	0.1	0	0	0.9667	0.0333	0	0	0.98	0.02	0	0	0.9933	0.0033	0.0033	0		0	0.3	0	0.7	0	0.4	0	0.6	0	0.42	0	0.58	0.0133	0.5467	0	0.44		0	0	0.4	0.6	0.2333	0	0.3333	0.4333	0.2	0.02	0.38	0.4	0.2033	0.01	0.3933	0.3933
0.9	0	0.1	0	0.9667	0	0.0333	0	0.98	0	0.02	0	0.9867	0	0.0033	0.01		0	0.7	0	0.3	0	0.6333	0	0.3667	0	0.66	0	0.34	0.0033	0.5267	0	0.47		0.3	0	0.2	0.5	0.2667	0.0333	0.2333	0.4667	0.24	0.04	0.32	0.4	0.23	0.02	0.3567	0.3933
1	0	0	0	1	0	0	0	1	0	0	0	0.9933	0.0033	0.0033	0		0	0.8	0	0.2	0	0.7	0	0.3	0	0.74	0	0.26	0.01	0.5933	0	0.3967		0.3	0	0.3	0.4	0.2333	0	0.4333	0.3333	0.26	0.02	0.34	0.38	0.2567	0.0033	0.4233	0.3167
1	0	0	0	0.9667	0.0333	0	0	0.98	0.02	0	0	0.9833	0.0133	0	0.0033		0	0.5	0	0.5	0	0.4667	0	0.5333	0	0.4	0	0.6	0.01	0.5033	0	0.4867		0.1	0	0.7	0.2	0.2333	0	0.4	0.3667	0.2	0	0.5	0.3	0.2433	0.0033	0.46	0.2933
1	0	0	0	1	0	0	0	1	0	0	0	0.99	0.01	0	0		0	0.8	0	0.2	0	0.6333	0	0.3667	0.02	0.6	0	0.38	0.0033	0.59	0.0033	0.4033		0.1	0	0.7	0.2	0.1667	0	0.5667	0.2667	0.24	0.02	0.48	0.26	0.1667	0.0133	0.4833	0.3367
0.9	0	0	0.1	0.9667	0	0	0.0333	0.98	0	0	0.02	0.9867	0.0033	0	0.01		0	0.2	0	0.8	0	0.4333	0	0.5667	0	0.52	0	0.48	0.0033	0.5967	0	0.4		0.2	0	0.5	0.3	0.2	0	0.4333	0.3667	0.2	0.02	0.46	0.32	0.1433	0.0067	0.45	0.4
1	0	0	0	1	0	0	0	1	0	0	0	0.98	0.0033	0.0133	0.0033		0	0.1	0	0.9	0	0.4667	0	0.5333	0	0.48	0	0.52	0.0067	0.5733	0.0033	0.4167		0	0	0.7	0.3	0.0667	0	0.6333	0.3	0.14	0	0.42	0.44	0.21	0.0167	0.42	0.3533
1	0	0	0	1	0	0	0	1	0	0	0	0.9733	0.0067	0.01	0.01		0	0.6	0	0.4	0	0.5	0	0.5	0	0.56	0.02	0.42	0.01	0.5633	0.0033	0.4233		0.2	0	0.6	0.2	0.2	0	0.5333	0.2667	0.24	0	0.42	0.34	0.2267	0.0133	0.4867	0.2733
1	0	0	0	1	0	0	0	1	0	0	0	0.9867	0.0067	0.0033	0.0033		0	0.7	0	0.3	0	0.7333	0	0.2667	0	0.62	0	0.38	0.0067	0.6267	0.0033	0.3633		0.3	0	0.4	0.3	0.2	0	0.4333	0.3667	0.22	0	0.36	0.42	0.2	0.01	0.4133	0.3767
1	0	0	0	0.9667	0.0333	0	0	0.98	0.02	0	0	0.99	0.0067	0.0033	0		0	0.8	0	0.2	0	0.6333	0	0.3667	0	0.64	0	0.36	0.0033	0.6067	0.0033	0.3867		0.1	0	0.7	0.2	0.2667	0	0.4667	0.2667	0.22	0	0.44	0.34	0.19	0.0133	0.4267	0.37
1	0	0	0	1	0	0	0	1	0	0	0	1	0	0	0		0	0.6	0	0.4	0	0.6667	0.0333	0.3	0	0.64	0.02	0.34	0.0033	0.5567	0.0133	0.4267		0.1	0	0.6	0.3	0.1	0	0.2333	0.6667	0.12	0	0.34	0.54	0.12	0.0133	0.4067	0.46
1	0	0	0	1	0	0	0	1	0	0	0	0.9933	0	0.0067	0		0	0.5	0	0.5	0	0.5333	0	0.4667	0	0.56	0	0.44	0.0067	0.5267	0.0067	0.46		0.3	0	0.5	0.2	0.3	0	0.4	0.3	0.22	0.02	0.46	0.3	0.1733	0.0067	0.5267	0.2933
1	0	0	0	1	0	0	0	1	0	0	0	0.9933	0.0033	0.0033	0		0	0.4	0.1	0.5	0	0.3333	0.0667	0.6	0	0.42	0.04	0.54	0.04	0.4533	0.0133	0.4933		0.2	0	0.5	0.3	0.1667	0	0.6667	0.1667	0.2	0	0.6	0.2	0.18	0.0033	0.5867	0.23
1	0	0	0	1	0	0	0	1	0	0	0	0.9933	0.0033	0.0033	0		0	0.4	0	0.6	0	0.4667	0	0.5333	0	0.44	0	0.56	0.0033	0.42	0.01	0.5667		0.2	0	0.5	0.3	0.1667	0	0.5667	0.2667	0.26	0	0.44	0.3	0.2567	0.0033	0.4167	0.3233
1	0	0	0	1	0	0	0	1	0	0	0	0.9933	0.0033	0	0.0033		0	0.4	0	0.6	0	0.4667	0	0.5333	0	0.4	0.04	0.56	0	0.4633	0.0067	0.53		0.1	0	0.6	0.3	0.1	0	0.5333	0.3667	0.14	0.02	0.48	0.36	0.1933	0.0167	0.3933	0.3967
1	0	0	0	0.9667	0.0333	0	0	0.98	0.02	0	0	0.9933	0.0067	0	0		0	0.3	0	0.7	0	0.5333	0	0.4667	0	0.48	0.04	0.48	0.0367	0.4067	0.0133	0.5433		0	0	0.8	0.2	0.1	0	0.5667	0.3333	0.12	0	0.52	0.36	0.2033	0.01	0.48	0.3067
0.9	0.1	0	0	0.9333	0.0667	0	0	0.96	0.04	0	0	0.9867	0.01	0	0.0033		0	0.5	0	0.5	0	0.4333	0	0.5667	0.04	0.4	0	0.56	0.0133	0.4633	0.0133	0.51		0.3	0	0.5	0.2	0.2	0	0.5333	0.2667	0.14	0	0.6	0.26	0.1567	0.0033	0.58	0.26
1	0	0	0	0.9333	0.0667	0	0	0.96	0.04	0	0	0.9767	0.0167	0.0067	0		0	0.4	0	0.6	0	0.6	0	0.4	0	0.56	0.04	0.4	0.03	0.48	0.01	0.48		0.1	0.1	0.4	0.4	0.2333	0.0333	0.4667	0.2667	0.18	0.02	0.6	0.2	0.2233	0.01	0.46	0.3067
0.9	0	0	0.1	0.9667	0	0	0.0333	0.98	0	0	0.02	0.9867	0.0067	0	0.0067		0	0.7	0	0.3	0	0.5333	0.0333	0.4333	0.04	0.54	0.02	0.4	0.01	0.5633	0.0033	0.4233		0.3	0	0.6	0.1	0.4	0	0.4667	0.1333	0.3	0	0.46	0.24	0.2367	0.0133	0.3833	0.3667
0.9	0	0	0.1	0.9333	0	0	0.0667	0.96	0	0	0.04	0.9867	0.0067	0	0.0067		0	0.3	0	0.7	0.0333	0.3667	0.0333	0.5667	0.02	0.38	0.02	0.58	0.01	0.4767	0.0033	0.51		0.4	0	0.4	0.2	0.1667	0	0.6333	0.2	0.28	0	0.54	0.18	0.2167	0.0033	0.43	0.35
0.9	0	0	0.1	0.9667	0	0	0.0333	0.98	0	0	0.02	0.9867	0.01	0	0.0033		0	0.3	0	0.7	0.0667	0.3	0	0.6333	0.04	0.46	0	0.5	0.04	0.37	0.0033	0.5867		0.3	0.1	0.4	0.2	0.2	0.0333	0.6	0.1667	0.16	0.02	0.6	0.22	0.1533	0.0433	0.5033	0.3
0.9	0	0.1	0	0.9667	0	0.0333	0	0.98	0	0.02	0	0.9967	0	0.0033	0		0	0.3	0.1	0.6	0	0.4	0.0667	0.5333	0	0.46	0.04	0.5	0	0.53	0.01	0.46		0.3	0	0.3	0.4	0.4333	0	0.4	0.1667	0.34	0	0.36	0.3	0.2533	0	0.3667	0.38
0.9	0	0	0.1	0.9667	0	0	0.0333	0.98	0	0	0.02	0.9933	0.0033	0	0.0033		0	0.9	0	0.1	0	0.7	0.0333	0.2667	0	0.56	0.02	0.42	0.0033	0.5067	0.0033	0.4867		0.4	0.1	0.3	0.2	0.2	0.0333	0.3	0.4667	0.34	0.04	0.32	0.3	0.31	0.0233	0.3233	0.3433
0.9	0	0	0.1	0.9667	0	0	0.0333	0.98	0	0	0.02	0.9967	0	0	0.0033		0	0.5	0.1	0.4	0	0.7333	0.0333	0.2333	0	0.7	0.02	0.28	0	0.5367	0.0067	0.4567		0.1	0.2	0.3	0.4	0.2	0.1	0.3	0.4	0.18	0.1	0.26	0.46	0.1967	0.0567	0.3533	0.3933
0.9	0	0.1	0	0.9667	0	0.0333	0	0.98	0	0.02	0	0.99	0.0033	0.0033	0.0033		0	0.4	0	0.6	0	0.5333	0	0.4667	0	0.42	0	0.58	0.0067	0.48	0	0.5133		0.2	0.2	0.4	0.2	0.1333	0.0667	0.2667	0.5333	0.16	0.1	0.3	0.44	0.2233	0.07	0.42	0.2867
0.9	0.1	0	0	0.9667	0.0333	0	0	0.98	0.02	0	0	0.9967	0.0033	0	0		0	0.6	0	0.4	0.0333	0.5667	0	0.4	0.02	0.58	0	0.4	0.01	0.52	0.0067	0.4633		0.1	0.2	0.3	0.4	0.0667	0.0667	0.4333	0.4333	0.12	0.1	0.4	0.38	0.25	0.0533	0.3733	0.3233
1	0	0	0	1	0	0	0	1	0	0	0	0.99	0.0067	0	0.0033		0	0.5	0.1	0.4	0	0.5	0.0667	0.4333	0	0.44	0.04	0.52	0.0033	0.41	0.0133	0.5733		0.5	0	0.4	0.1	0.3	0	0.5333	0.1667	0.36	0	0.4	0.24	0.31	0.0067	0.4067	0.2767
1	0	0	0	0.9667	0	0	0.0333	0.98	0	0	0.02	0.99	0	0	0.01		0	0.4	0	0.6	0	0.4667	0	0.5333	0.02	0.58	0	0.4	0.0033	0.6233	0	0.3733		0.3	0	0.3	0.4	0.3667	0.0333	0.3333	0.2667	0.26	0.04	0.38	0.32	0.2267	0.06	0.3633	0.35
1	0	0	0	1	0	0	0	1	0	0	0	0.9933	0.0033	0	0.0033		0	0.8	0	0.2	0	0.4667	0	0.5333	0	0.54	0	0.46	0	0.49	0	0.51		0	0	0.5	0.5	0	0	0.7	0.3	0.1	0.02	0.56	0.32	0.19	0.0033	0.4267	0.38
1	0	0	0	1	0	0	0	1	0	0	0	0.99	0.01	0	0		0	0.5	0	0.5	0	0.5	0	0.5	0	0.58	0	0.42	0	0.54	0	0.46		0.6	0	0.3	0.1	0.3	0	0.5333	0.1667	0.26	0	0.48	0.26	0.2167	0.0033	0.4533	0.3267
1	0	0	0	0.9667	0	0	0.0333	0.98	0	0	0.02	0.9833	0.0133	0	0.0033		0	0.4	0	0.6	0.0333	0.5	0	0.4667	0.02	0.56	0	0.42	0.0033	0.55	0	0.4467		0.1	0	0.5	0.4	0.1333	0	0.5333	0.3333	0.18	0	0.5	0.32	0.1767	0.0067	0.4967	0.32
1	0	0	0	0.9667	0.0333	0	0	0.98	0.02	0	0	0.9867	0.01	0	0.0033		0	0.4	0	0.6	0	0.6	0	0.4	0	0.54	0	0.46	0	0.5367	0.0033	0.46		0	0	0.6	0.4	0.2	0.0333	0.4	0.3667	0.22	0.02	0.36	0.4	0.2633	0.0167	0.3833	0.3367
1	0	0	0	1	0	0	0	1	0	0	0	0.9933	0.0033	0	0.0033		0.7	0	0	0.3	0.4	0.2	0.1	0.3	0.38	0.24	0.06	0.32	0.3265	0.1565	0.1156	0.4014		0.2	0	0.2	0.6	0.2333	0	0.4333	0.3333	0.22	0	0.44	0.34	0.24	0	0.45	0.31
1	0	0	0	1	0	0	0	1	0	0	0	0.9967	0	0.0033	0		0.1	0	0.8	0.1	0.2	0.2333	0.3667	0.2	0.16	0.24	0.44	0.16	0.1837	0.2109	0.4694	0.1361		0.2	0	0.2	0.6	0.3333	0	0.4	0.2667	0.3	0	0.34	0.36	0.17	0.0033	0.3467	0.48
1	0	0	0	1	0	0	0	1	0	0	0	0.99	0.0033	0.0033	0.0033		0.2	0.5	0	0.3	0.2	0.4	0.0333	0.3667	0.24	0.46	0.02	0.28	0.2381	0.4014	0.0204	0.3401		0.3	0	0.3	0.4	0.1333	0	0.3667	0.5	0.2	0	0.28	0.52	0.28	0	0.3467	0.3733
1	0	0	0	1	0	0	0	1	0	0	0	0.9933	0	0.0067	0		0.2	0.6	0.2	0	0.2333	0.5667	0.1667	0.0333	0.3	0.54	0.1	0.06	0.4286	0.4014	0.0816	0.0884		0	0	0.8	0.2	0.1333	0	0.5	0.3667	0.18	0	0.44	0.38	0.2567	0.0233	0.3267	0.3933
1	0	0	0	1	0	0	0	1	0	0	0	0.9967	0	0.0033	0		0	0.4	0.1	0.5	0.1	0.4333	0.0667	0.4	0.16	0.48	0.06	0.3	0.2993	0.3401	0.0612	0.2993		0.2	0	0.4	0.4	0.1333	0	0.3	0.5667	0.14	0	0.28	0.58	0.2067	0.0167	0.2833	0.4933
1	0	0	0	1	0	0	0	1	0	0	0	0.9933	0.0067	0	0		0	0.6	0.4	0	0.1	0.5333	0.1667	0.2	0.12	0.48	0.14	0.26	0.1565	0.4694	0.1224	0.2517		0.4	0	0.6	0	0.4333	0	0.4333	0.1333	0.26	0	0.4	0.34	0.2033	0.0033	0.5233	0.27
1	0	0	0	1	0	0	0	1	0	0	0	0.99	0.0067	0.0033	0		0.2	0.1	0.2	0.5	0.1667	0.1667	0.2	0.4667	0.16	0.22	0.22	0.4	0.2041	0.1973	0.1429	0.4558		0.2	0	0.6	0.2	0.1667	0	0.6	0.2333	0.14	0	0.56	0.3	0.1767	0.01	0.52	0.2933
1	0	0	0	0.9667	0.0333	0	0	0.98	0.02	0	0	0.9867	0.0033	0.0033	0.0067		0	0.2	0.6	0.2	0.2333	0.3333	0.2333	0.2	0.2	0.32	0.3	0.18	0.1769	0.4626	0.2517	0.1088		0.2	0	0.4	0.4	0.1333	0	0.5	0.3667	0.14	0	0.52	0.34	0.1733	0.0233	0.4467	0.3567
1	0	0	0	0.9667	0.0333	0	0	0.98	0.02	0	0	0.9833	0.0167	0	0		0	0.4	0	0.6	0	0.4667	0	0.5333	0	0.5	0	0.5	0	0.52	0	0.48		0	0	0.7	0.3	0.2	0	0.6	0.2	0.16	0	0.54	0.3	0.1733	0.0033	0.44	0.3833
0.9	0	0.1	0	0.9667	0	0.0333	0	0.98	0	0.02	0	0.9933	0.0033	0.0033	0		0	0.4	0	0.6	0	0.3667	0	0.6333	0	0.36	0	0.64	0.0033	0.48	0	0.5167		0.1	0	0.5	0.4	0.1333	0	0.4	0.4667	0.22	0	0.36	0.42	0.24	0.0033	0.4033	0.3533
1	0	0	0	1	0	0	0	1	0	0	0	0.9867	0.0067	0.0033	0.0033		0	0.5	0	0.5	0	0.5667	0	0.4333	0	0.58	0	0.42	0	0.5367	0	0.4633		0.2	0	0.4	0.4	0.2667	0	0.4	0.3333	0.38	0	0.4	0.22	0.2833	0	0.39	0.3267
1	0	0	0	1	0	0	0	1	0	0	0	0.98	0.0167	0.0033	0		0	0.6	0	0.4	0	0.6333	0	0.3667	0	0.54	0	0.46	0	0.4433	0	0.5567		0.1	0	0.5	0.4	0.1	0	0.5333	0.3667	0.16	0	0.52	0.32	0.1533	0.0033	0.5333	0.31
1	0	0	0	1	0	0	0	1	0	0	0	0.99	0	0.0067	0.0033		0	0.6	0	0.4	0	0.6333	0	0.3667	0	0.6	0	0.4	0	0.5633	0.0033	0.4333		0.2	0	0.4	0.4	0.1667	0	0.5333	0.3	0.16	0	0.52	0.32	0.2267	0.0067	0.42	0.3467
1	0	0	0	1	0	0	0	1	0	0	0	0.9833	0.01	0	0.0067		0	0.6	0	0.4	0	0.5333	0	0.4667	0	0.44	0	0.56	0.0033	0.5167	0	0.48		0.3	0	0.3	0.4	0.2	0	0.5	0.3	0.22	0	0.42	0.36	0.22	0.0067	0.4033	0.37
0.9	0.1	0	0	0.9667	0.0333	0	0	0.98	0.02	0	0	0.9833	0.01	0	0.0067		0	0.4	0	0.6	0	0.4	0	0.6	0	0.48	0	0.52	0.0067	0.4533	0.0033	0.5367		0.2	0	0.3	0.5	0.1667	0	0.4333	0.4	0.22	0	0.42	0.36	0.2133	0.0133	0.4233	0.35
1	0	0	0	1	0	0	0	1	0	0	0	0.99	0.0033	0	0.0067		0	0.6	0	0.4	0.0333	0.6	0	0.3667	0.02	0.64	0	0.34	0.0067	0.63	0	0.3633		0.2	0	0.2	0.6	0.2667	0	0.2667	0.4667	0.28	0	0.34	0.38	0.24	0	0.3633	0.3967
1	0	0	0	1	0	0	0	1	0	0	0	0.9933	0.0033	0	0.0033		0	0.6	0	0.4	0.0333	0.4333	0	0.5333	0.02	0.46	0	0.52	0.01	0.5233	0.0033	0.4633		0.2	0	0.2	0.6	0.2333	0	0.3333	0.4333	0.24	0	0.26	0.5	0.2167	0.0033	0.38	0.4
0.9	0.1	0	0	0.9667	0.0333	0	0	0.98	0.02	0	0	0.96	0.03	0.01	0		0	0.6	0	0.4	0.0333	0.3667	0	0.6	0.02	0.36	0	0.62	0.0067	0.43	0.0067	0.5567		0.2	0	0.4	0.4	0.3	0	0.3333	0.3667	0.3	0	0.36	0.34	0.27	0.0067	0.4067	0.3167
1	0	0	0	1	0	0	0	1	0	0	0	0.9733	0.0233	0.0033	0		0	0.5	0	0.5	0.0333	0.5	0	0.4667	0.02	0.48	0	0.5	0.0067	0.53	0	0.4633		0.4	0	0.5	0.1	0.2667	0	0.4667	0.2667	0.26	0	0.38	0.36	0.27	0.02	0.3967	0.3133
0.8	0.2	0	0	0.9333	0.0667	0	0	0.96	0.04	0	0	0.97	0.03	0	0		0	0.7	0	0.3	0	0.5667	0	0.4333	0	0.62	0	0.38	0.0067	0.51	0	0.4833		0.5	0	0.1	0.4	0.3	0	0.3667	0.3333	0.24	0	0.48	0.28	0.23	0.0167	0.48	0.2733
0.8	0.2	0	0	0.9333	0.0667	0	0	0.96	0.04	0	0	0.9733	0.0233	0.0033	0		0	0.6	0	0.4	0	0.3667	0	0.6333	0	0.44	0	0.56	0	0.4767	0.01	0.5133		0.4	0	0.2	0.4	0.2	0	0.4667	0.3333	0.3	0	0.46	0.24	0.2967	0.0133	0.4233	0.2667
1	0	0	0	1	0	0	0	0.96	0	0.04	0	0.99	0	0.01	0		0	0.7	0	0.3	0	0.6333	0	0.3667	0	0.56	0.02	0.42	0	0.4967	0.0067	0.4967		0.2	0.1	0.5	0.2	0.2333	0.0333	0.4667	0.2667	0.22	0.02	0.4	0.36	0.27	0.01	0.37	0.35
0.8	0.2	0	0	0.9333	0.0667	0	0	0.96	0.04	0	0	0.9633	0.03	0	0.0067		0	0.6	0	0.4	0	0.6	0	0.4	0	0.5	0	0.5	0	0.4767	0.0133	0.51		0.3	0	0.4	0.3	0.1333	0	0.4333	0.4333	0.14	0	0.48	0.38	0.2233	0.01	0.4633	0.3033
0.8	0	0	0.2	0.9333	0	0	0.0667	0.96	0	0	0.04	0.9933	0	0	0.0067		0	0.7	0	0.3	0	0.5	0	0.5	0	0.48	0	0.52	0	0.4533	0.0033	0.5433		0.4	0	0.2	0.4	0.2	0	0.4333	0.3667	0.22	0	0.32	0.46	0.2433	0.0033	0.3833	0.37
0.8	0	0	0.2	0.9333	0	0	0.0667	0.96	0	0	0.04	0.99	0.0033	0	0.0067		0	0.3	0	0.7	0	0.5	0	0.5	0	0.52	0	0.48	0.0033	0.47	0.0033	0.5233		0.1	0	0.7	0.2	0.1333	0	0.5333	0.3333	0.2	0	0.48	0.32	0.1867	0.01	0.4567	0.3467
0.8	0.2	0	0	0.9333	0.0667	0	0	0.96	0.04	0	0	0.9867	0.0133	0	0		0	0.6	0	0.4	0	0.6333	0	0.3667	0	0.64	0	0.36	0.0033	0.5333	0	0.4633		0.1	0	0.4	0.5	0.2	0	0.5	0.3	0.24	0	0.44	0.32	0.2367	0.01	0.43	0.3233
0.8	0.2	0	0	0.9333	0.0667	0	0	0.96	0.04	0	0	0.99	0.0067	0	0.0033		0	0.5	0	0.5	0	0.6333	0	0.3667	0	0.64	0	0.36	0.0033	0.5033	0	0.4933		0.4	0	0.2	0.4	0.3	0	0.3	0.4	0.24	0	0.32	0.44	0.25	0.0033	0.3567	0.39
0.8	0	0	0.2	0.9333	0	0	0.0667	0.96	0	0	0.04	0.9933	0	0	0.0067		0	0.8	0	0.2	0	0.7333	0	0.2667	0	0.7	0	0.3	0	0.55	0	0.45		0.1	0	0.7	0.2	0.1333	0	0.5	0.3667	0.1	0	0.4	0.5	0.2633	0	0.3667	0.37
1	0	0	0	0.9667	0.0333	0	0	0.96	0.02	0.02	0	0.9767	0.01	0.0067	0.0067		0	0.6	0	0.4	0	0.5333	0	0.4667	0	0.56	0	0.44	0.0067	0.5667	0.0067	0.42		0.4	0	0.4	0.2	0.3667	0	0.4	0.2333	0.28	0	0.4	0.32	0.2	0	0.4033	0.3967
0.9	0.1	0	0	0.9333	0.0667	0	0	0.96	0.04	0	0	0.9767	0.01	0.01	0.0033		0	0.8	0	0.2	0	0.6333	0	0.3667	0	0.58	0	0.42	0	0.53	0	0.47		0.2	0	0.4	0.4	0.3	0	0.4	0.3	0.22	0	0.4	0.38	0.2267	0	0.38	0.3933
1	0	0	0	1	0	0	0	1	0	0	0	0.98	0.0067	0.0067	0.0067		0	0.6	0	0.4	0	0.4667	0	0.5333	0	0.5	0	0.5	0	0.55	0.0033	0.4467		0.3	0	0.4	0.3	0.1333	0	0.6667	0.2	0.2	0	0.5	0.3	0.2433	0.0033	0.3933	0.36
1	0	0	0	1	0	0	0	1	0	0	0	0.9867	0.0033	0	0.01		0	0.8	0	0.2	0	0.8	0	0.2	0	0.76	0	0.24	0.0067	0.66	0	0.3333		0.1	0	0.4	0.5	0.1667	0.0333	0.4667	0.3333	0.2	0.02	0.4	0.38	0.19	0.0067	0.3633	0.44
1	0	0	0	1	0	0	0	1	0	0	0	0.98	0.0133	0.0067	0		0	0.9	0	0.1	0	0.6	0	0.4	0	0.5	0	0.5	0	0.5633	0.0033	0.4333		0.2	0	0.4	0.4	0.2333	0	0.4667	0.3	0.2	0	0.38	0.42	0.22	0	0.44	0.34
0.9	0	0	0.1	0.9667	0	0	0.0333	0.98	0	0	0.02	0.98	0.0133	0	0.0067		0	0.5	0	0.5	0	0.4667	0	0.5333	0	0.56	0	0.44	0.01	0.5767	0	0.4133		0.1	0	0.3	0.6	0.1333	0	0.3667	0.5	0.12	0	0.4	0.48	0.22	0	0.3967	0.3833
0.9	0	0.1	0	0.9667	0	0.0333	0	0.98	0	0.02	0	0.9667	0.01	0.0067	0.0167		0	0.4	0	0.6	0	0.4667	0.0333	0.5	0	0.42	0.02	0.56	0.0067	0.4433	0.0033	0.5467		0.1	0	0.2	0.7	0.2	0	0.4	0.4	0.2	0	0.42	0.38	0.3567	0	0.36	0.2833
1	0	0	0	1	0	0	0	1	0	0	0	0.9867	0.01	0.0033	0		0	0.2	0	0.8	0	0.4	0	0.6	0	0.34	0	0.66	0.0067	0.4133	0	0.58		0.2	0	0.4	0.4	0.1667	0	0.5333	0.3	0.12	0	0.6	0.28	0.1733	0.0033	0.5367	0.2867
1	0	0	0	1	0	0	0	1	0	0	0	0.9867	0.0067	0	0.0067		0	0.3	0	0.7	0	0.4	0.0333	0.5667	0	0.4	0.04	0.56	0.0033	0.4533	0.02	0.5233		0.2	0	0.3	0.5	0.2667	0	0.3667	0.3667	0.18	0	0.46	0.36	0.2167	0.0067	0.38	0.3967
1	0	0	0	1	0	0	0	1	0	0	0	0.9933	0	0.0033	0.0033		0	0.3	0	0.7	0	0.3333	0	0.6667	0	0.38	0	0.62	0.0067	0.5167	0.0033	0.4733		0.4	0	0.3	0.3	0.2667	0	0.3333	0.4	0.22	0	0.42	0.36	0.1733	0	0.4267	0.4
0.9	0	0.1	0	0.9667	0	0.0333	0	0.98	0	0.02	0	0.9767	0.01	0.0133	0		0	0.5	0	0.5	0	0.5667	0	0.4333	0	0.58	0	0.42	0.01	0.5367	0	0.4533		0.1	0	0.5	0.4	0.2333	0	0.5	0.2667	0.24	0	0.5	0.26	0.21	0.0033	0.4767	0.31
1	0	0	0	1	0	0	0	1	0	0	0	0.98	0.0067	0	0.0133		0	0.5	0	0.5	0	0.4333	0	0.5667	0	0.46	0	0.54	0.0133	0.4833	0	0.5033		0.5	0	0.3	0.2	0.3	0	0.4667	0.2333	0.34	0	0.36	0.3	0.2833	0	0.4167	0.3
0.9	0.1	0	0	0.9667	0.0333	0	0	0.96	0.04	0	0	0.9667	0.0233	0.01	0		0	0.3	0	0.7	0	0.3333	0	0.6667	0	0.38	0	0.62	0.0067	0.39	0.0067	0.5967		0.1	0	0.5	0.4	0.3333	0	0.4667	0.2	0.36	0	0.42	0.22	0.3	0	0.4167	0.2833
0.9	0.1	0	0	0.9333	0.0667	0	0	0.94	0.06	0	0	0.9567	0.0333	0	0.01		0	0.6	0	0.4	0	0.3667	0	0.6333	0	0.42	0	0.58	0.0033	0.4167	0.0033	0.5767		0.2	0	0.3	0.5	0.2	0	0.5333	0.2667	0.26	0	0.5	0.24	0.2067	0.0067	0.53	0.2567
1	0	0	0	1	0	0	0	1	0	0	0	0.9867	0.01	0.0033	0		0	0.6	0	0.4	0	0.5	0	0.5	0	0.48	0	0.52	0	0.3167	0.0067	0.6767		0.5	0	0.5	0	0.3333	0	0.4667	0.2	0.3	0	0.46	0.24	0.3067	0.0033	0.36	0.33
0.9	0.1	0	0	0.9333	0.0667	0	0	0.96	0.04	0	0	0.97	0.0233	0.0067	0		0	0.7	0	0.3	0	0.5333	0	0.4667	0	0.52	0	0.48	0.0133	0.4967	0	0.49		0.5	0	0.5	0	0.3667	0	0.4	0.2333	0.32	0	0.34	0.34	0.2733	0.0033	0.3667	0.3567
1	0	0	0	1	0	0	0	1	0	0	0	0.9933	0.0067	0	0		0	0.6	0	0.4	0	0.5	0	0.5	0	0.52	0	0.48	0.0033	0.5367	0.0067	0.4533		0.4	0	0.2	0.4	0.4333	0	0.2667	0.3	0.4	0	0.36	0.24	0.3233	0	0.3033	0.3733
1	0	0	0	1	0	0	0	1	0	0	0	0.98	0.0133	0	0.0067		0	0.5	0	0.5	0	0.6	0	0.4	0	0.56	0	0.44	0	0.5367	0.0067	0.4567		0.4	0	0.5	0.1	0.4667	0	0.3	0.2333	0.44	0	0.28	0.28	0.24	0.0033	0.39	0.3667
1	0	0	0	1	0	0	0	1	0	0	0	0.99	0	0.0067	0.0033		0	0.4	0	0.6	0	0.4333	0	0.5667	0	0.48	0.02	0.5	0.02	0.5267	0.0133	0.44		0.2	0	0.6	0.2	0.1333	0	0.3333	0.5333	0.2	0	0.38	0.42	0.1967	0.0133	0.4133	0.3767
1	0	0	0	1	0	0	0	1	0	0	0	0.9867	0.0033	0.01	0		0	0.5	0	0.5	0	0.5667	0	0.4333	0	0.56	0	0.44	0.01	0.51	0	0.48		0.2	0	0.2	0.6	0.1333	0	0.4	0.4667	0.16	0	0.42	0.42	0.2267	0.01	0.4233	0.34
1	0	0	0	0.9667	0.0333	0	0	0.98	0.02	0	0	0.9833	0.0067	0	0.01		0	0.4	0	0.6	0	0.4333	0	0.5667	0	0.34	0	0.66	0.01	0.44	0	0.55		0.2	0	0.4	0.4	0.1667	0.0333	0.5667	0.2333	0.18	0.02	0.52	0.28	0.2033	0.0067	0.5033	0.2867
1	0	0	0	1	0	0	0	0.96	0	0	0.04	0.9667	0.0033	0	0.03		0	0.3	0	0.7	0	0.3	0	0.7	0	0.46	0	0.54	0	0.5133	0.0033	0.4833		0.2	0	0.2	0.6	0.1333	0	0.5	0.3667	0.16	0	0.54	0.3	0.1367	0.0067	0.4933	0.3633
1	0	0	0	1	0	0	0	1	0	0	0	0.99	0.0067	0	0.0033		0	0.6	0	0.4	0	0.5	0	0.5	0	0.54	0	0.46	0	0.45	0	0.55		0.2	0	0.4	0.4	0.4667	0	0.3	0.2333	0.44	0	0.24	0.32	0.3	0.0133	0.3433	0.3433
1	0	0	0	1	0	0	0	1	0	0	0	0.9967	0.0033	0	0		0	0.5	0	0.5	0	0.3667	0	0.6333	0	0.46	0	0.54	0.01	0.4567	0.0033	0.53		0.1	0.2	0.5	0.2	0.1667	0.0667	0.4667	0.3	0.14	0.04	0.56	0.26	0.17	0.01	0.5867	0.2333
1	0	0	0	1	0	0	0	0.96	0.04	0	0	0.9633	0.0233	0.0067	0.0067		0	0.6	0	0.4	0	0.5667	0	0.4333	0	0.54	0	0.46	0.0067	0.4567	0.0133	0.5233		0.4	0	0.2	0.4	0.2	0	0.4667	0.3333	0.2	0	0.46	0.34	0.21	0.0133	0.42	0.3567
1	0	0	0	1	0	0	0	0.96	0.04	0	0	0.97	0.0233	0.0067	0		0	0.5	0	0.5	0	0.5	0	0.5	0	0.58	0	0.42	0.0167	0.46	0.0033	0.52		0	0.2	0.3	0.5	0.1333	0.0667	0.4333	0.3667	0.12	0.04	0.48	0.36	0.18	0.01	0.5033	0.3067
1	0	0	0	1	0	0	0	0.96	0	0	0.04	0.9633	0.01	0.0067	0.02		0	0.7	0	0.3	0	0.5	0.0333	0.4667	0	0.48	0.02	0.5	0	0.5833	0.0067	0.41		0.4	0.2	0.2	0.2	0.2333	0.1	0.4333	0.2333	0.26	0.06	0.4	0.28	0.2967	0.0167	0.46	0.2267
0.9	0	0	0.1	0.9667	0	0	0.0333	0.94	0.04	0	0.02	0.97	0.02	0	0.01		0	0.7	0	0.3	0	0.5333	0	0.4667	0	0.54	0	0.46	0.0067	0.56	0.01	0.4233		0.1	0	0.1	0.8	0.2667	0	0.3667	0.3667	0.26	0	0.4	0.34	0.2367	0.01	0.5	0.2533
1	0	0	0	1	0	0	0	0.96	0	0	0.04	0.97	0	0.0033	0.0267		0	0.6	0	0.4	0	0.5667	0	0.4333	0	0.46	0	0.54	0	0.4933	0.0067	0.5		0.1	0.2	0.7	0	0.1333	0.0667	0.5333	0.2667	0.18	0.04	0.58	0.2	0.1867	0.01	0.52	0.2833
1	0	0	0	1	0	0	0	0.96	0	0.04	0	0.9833	0.0033	0.0133	0		0	0.7	0	0.3	0	0.5667	0	0.4333	0	0.52	0	0.48	0.0233	0.4733	0	0.5033		0.1	0	0.2	0.7	0.3667	0	0.3	0.3333	0.36	0	0.28	0.36	0.24	0	0.4133	0.3467
1	0	0	0	1	0	0	0	0.96	0	0.04	0	0.9767	0.0067	0.0133	0.0033		0	0.2	0	0.8	0	0.4667	0	0.5333	0	0.54	0	0.46	0.0133	0.5267	0.0133	0.4467		0.7	0	0.1	0.2	0.4333	0	0.3	0.2667	0.46	0	0.28	0.26	0.3267	0.0167	0.4033	0.2533
1	0	0	0	1	0	0	0	0.96	0.04	0	0	0.97	0.0233	0	0.0067		0	0.5	0	0.5	0	0.3333	0	0.6667	0.04	0.32	0	0.64	0.0167	0.4167	0	0.5667		0.2	0	0.3	0.5	0.2333	0	0.3667	0.4	0.26	0	0.4	0.34	0.2433	0.01	0.4067	0.34
1	0	0	0	1	0	0	0	0.96	0.04	0	0	0.9767	0.02	0	0.0033		0	0.5	0	0.5	0	0.3667	0	0.6333	0	0.4	0	0.6	0.0167	0.43	0.0067	0.5467		0.1	0	0.2	0.7	0.1	0	0.3	0.6	0.16	0	0.26	0.58	0.1833	0.0067	0.3733	0.4367
1	0	0	0	1	0	0	0	0.98	0.02	0	0	0.9467	0.0267	0.0167	0.01		0	0.5	0	0.5	0	0.3667	0	0.6333	0	0.38	0	0.62	0.0067	0.3367	0	0.6567		0	0	0.6	0.4	0.0667	0	0.5667	0.3667	0.16	0	0.52	0.32	0.1467	0.0167	0.5267	0.31
1	0	0	0	0.9667	0	0.0333	0	0.94	0.04	0.02	0	0.9233	0.05	0.0267	0		0	0.6	0	0.4	0.0333	0.6	0	0.3667	0.02	0.54	0	0.44	0.0033	0.49	0	0.5067		0	0	0.5	0.5	0.1333	0	0.3333	0.5333	0.22	0	0.32	0.46	0.1433	0.01	0.4667	0.38
1	0	0	0	0.9667	0.0333	0	0	0.94	0.04	0.02	0	0.9267	0.0367	0.0367	0		0	0.3	0	0.7	0.0333	0.4333	0	0.5333	0.02	0.44	0	0.54	0.0067	0.5233	0.0067	0.4633		0.4	0	0.3	0.3	0.2333	0	0.5	0.2667	0.28	0	0.48	0.24	0.1867	0	0.5567	0.2567
1	0	0	0	0.9333	0.0333	0.0333	0	0.92	0.04	0.02	0.02	0.9267	0.0467	0.02	0.0067		0	0.3	0	0.7	0	0.4	0	0.6	0	0.5	0	0.5	0.0033	0.54	0	0.4567		0.2	0	0.5	0.3	0.0667	0	0.6	0.3333	0.08	0	0.62	0.3	0.14	0	0.6133	0.2467
1	0	0	0	0.9667	0.0333	0	0	0.94	0.04	0.02	0	0.93	0.0267	0.03	0.0133		0	0.6	0	0.4	0.0333	0.4667	0	0.5	0.02	0.54	0	0.44	0.0067	0.5433	0.01	0.44		0.4	0	0.5	0.1	0.3	0	0.6	0.1	0.36	0	0.52	0.12	0.27	0.0133	0.5167	0.2
0.8	0.1	0.1	0	0.9333	0.0333	0.0333	0	0.92	0.06	0.02	0	0.9867	0.01	0.0033	0		0	0.5	0	0.5	0	0.6	0	0.4	0	0.56	0	0.44	0.0033	0.5667	0.01	0.42		0.5	0	0.3	0.2	0.3	0	0.4333	0.2667	0.3	0	0.44	0.26	0.2633	0.01	0.46	0.2667
0.9	0	0.1	0	0.9667	0	0.0333	0	0.96	0	0.04	0	0.9867	0.0033	0.01	0		0	0.7	0	0.3	0	0.6333	0.0333	0.3333	0	0.66	0.02	0.32	0.0067	0.53	0.0067	0.4567		0.3	0	0.5	0.2	0.2667	0	0.4667	0.2667	0.22	0	0.5	0.28	0.2367	0.01	0.4167	0.3367
0.9	0	0.1	0	0.9667	0	0.0333	0	0.96	0	0.04	0	0.99	0	0.0067	0.0033		0	0.5	0	0.5	0	0.6667	0	0.3333	0	0.68	0	0.32	0	0.5567	0.0133	0.43		0.2	0	0.2	0.6	0.2333	0	0.2667	0.5	0.16	0	0.28	0.56	0.2167	0.0033	0.4	0.38
1	0	0	0	1	0	0	0	0.98	0	0.02	0	0.99	0.0033	0.0033	0.0033		0	0.5	0	0.5	0.0333	0.5333	0	0.4333	0.02	0.52	0	0.46	0.01	0.47	0.0067	0.5133		0.1	0	0.6	0.3	0.0667	0	0.6	0.3333	0.1	0	0.5	0.4	0.2	0.0067	0.37	0.4233
0.9	0	0.1	0	0.9333	0.0333	0.0333	0	0.94	0.04	0.02	0	0.9867	0.0067	0.0033	0.0033		0	0.7	0	0.3	0	0.6	0	0.4	0	0.6	0	0.4	0.0067	0.4533	0	0.54		0.2	0.1	0.5	0.2	0.1667	0.0333	0.4	0.4	0.16	0.02	0.34	0.48	0.2367	0.02	0.3967	0.3467
1	0	0	0	1	0	0	0	1	0	0	0	0.9933	0.0067	0	0		0	0.7	0	0.3	0	0.6	0.0333	0.3667	0.02	0.52	0.02	0.44	0.0133	0.5467	0.0067	0.4333		0.4	0	0.2	0.4	0.3	0	0.2667	0.4333	0.28	0	0.32	0.4	0.2533	0.0033	0.43	0.3133
0.9	0.1	0	0	0.9333	0.0667	0	0	0.96	0.04	0	0	0.97	0.0267	0.0033	0		0	0.6	0	0.4	0	0.5667	0.0333	0.4	0	0.54	0.02	0.44	0.0067	0.54	0.0067	0.4467		0.4	0	0.3	0.3	0.4	0	0.2333	0.3667	0.32	0	0.26	0.42	0.2433	0.0167	0.3633	0.3767
1	0	0	0	1	0	0	0	1	0	0	0	0.9967	0	0	0.0033		0	0.8	0.1	0.1	0.0333	0.5667	0.0333	0.3667	0.02	0.62	0.02	0.34	0.0033	0.55	0.01	0.4367		0.6	0	0.4	0	0.3667	0	0.5	0.1333	0.36	0	0.42	0.22	0.3067	0	0.4733	0.22
1	0	0	0	0.9667	0.0333	0	0	0.98	0.02	0	0	0.9833	0.01	0	0.0067		0	0.3	0	0.7	0.0333	0.2333	0	0.7333	0.02	0.4	0	0.58	0.0067	0.4567	0.0067	0.53		0.2	0	0.7	0.1	0.1667	0	0.6333	0.2	0.26	0	0.56	0.18	0.3433	0.01	0.4367	0.21
1	0	0	0	1	0	0	0	1	0	0	0	0.99	0.01	0	0		0	0.7	0	0.3	0	0.7667	0	0.2333	0	0.64	0	0.36	0	0.5333	0.0067	0.46		0.1	0	0.6	0.3	0.1	0	0.5	0.4	0.1	0	0.54	0.36	0.1633	0.0167	0.53	0.29
1	0	0	0	1	0	0	0	1	0	0	0	0.98	0.0133	0.0067	0		0	0.6	0	0.4	0	0.6	0	0.4	0	0.56	0	0.44	0.0067	0.4433	0.0133	0.5367		0.4	0	0.6	0	0.4	0	0.4667	0.1333	0.32	0	0.4	0.28	0.28	0.0067	0.4367	0.2767
1	0	0	0	0.9667	0.0333	0	0	0.96	0.02	0.02	0	0.97	0.02	0.0067	0.0033		0	0.1	0	0.9	0	0.3	0	0.7	0	0.34	0	0.66	0.0067	0.4033	0	0.59		0.1	0	0.4	0.5	0.1	0	0.4667	0.4333	0.16	0	0.42	0.42	0.2233	0.0167	0.38	0.38
1	0	0	0	1	0	0	0	1	0	0	0	0.9867	0.01	0.0033	0		0	0.2	0	0.8	0.0333	0.2333	0	0.7333	0.02	0.32	0	0.66	0.0067	0.3133	0.0033	0.6767		0.3	0	0.4	0.3	0.2333	0	0.3667	0.4	0.24	0	0.36	0.4	0.2133	0.0233	0.4233	0.34
1	0	0	0	1	0	0	0	1	0	0	0	0.9767	0.0167	0.0067	0		0	0.4	0	0.6	0	0.5333	0	0.4667	0.02	0.52	0	0.46	0.0067	0.5733	0	0.42		0.1	0	0.6	0.3	0.1	0	0.6333	0.2667	0.22	0	0.6	0.18	0.2233	0.0133	0.4767	0.2867
1	0	0	0	1	0	0	0	0.98	0.02	0	0	0.9767	0.0133	0	0.01		0.1	0.1	0	0.8	0.0667	0.3667	0	0.5667	0.04	0.48	0	0.48	0.0067	0.4833	0.0033	0.5067		0	0	0.5	0.5	0.1667	0	0.5667	0.2667	0.24	0	0.5	0.26	0.1867	0	0.56	0.2533
1	0	0	0	0.9667	0.0333	0	0	0.98	0.02	0	0	0.9667	0.0233	0.01	0		0	0.5	0	0.5	0	0.3667	0	0.6333	0	0.42	0	0.58	0.0067	0.43	0	0.5633		0.1	0	0.7	0.2	0.2	0	0.6	0.2	0.22	0	0.56	0.22	0.1833	0	0.5167	0.3
1	0	0	0	1	0	0	0	1	0	0	0	0.9833	0	0.0067	0.01		0	0.6	0	0.4	0.0333	0.6	0	0.3667	0.02	0.56	0.02	0.4	0.0033	0.4933	0.0067	0.4967		0.1	0	0.6	0.3	0.2	0	0.5333	0.2667	0.18	0.04	0.46	0.32	0.1967	0.02	0.4833	0.3
1	0	0	0	1	0	0	0	1	0	0	0	0.9867	0.0033	0	0.01		0	0.7	0	0.3	0	0.7333	0	0.2667	0	0.78	0	0.22	0.0033	0.6733	0	0.3233		0.3	0	0.4	0.3	0.2	0	0.3333	0.4667	0.14	0.04	0.46	0.36	0.22	0.0167	0.39	0.3733
1	0	0	0	1	0	0	0	1	0	0	0	0.9967	0	0	0.0033		0	0.7	0	0.3	0	0.4667	0.0333	0.5	0	0.5	0.02	0.48	0.0067	0.5	0.0067	0.4867		0.3	0	0.2	0.5	0.1333	0	0.5333	0.3333	0.22	0	0.4	0.38	0.2233	0	0.4867	0.29
1	0	0	0	1	0	0	0	0.98	0	0	0.02	0.9933	0	0	0.0067		0	0.8	0	0.2	0	0.7667	0	0.2333	0	0.68	0	0.32	0	0.5767	0	0.4233		0.1	0	0.5	0.4	0.2	0	0.3333	0.4667	0.3	0	0.3	0.4	0.22	0.0033	0.45	0.3267
1	0	0	0	1	0	0	0	1	0	0	0	0.99	0.0067	0.0033	0		0	0.5	0	0.5	0	0.3667	0	0.6333	0	0.32	0	0.68	0.0067	0.4	0	0.5933		0	0	0.4	0.6	0.0667	0	0.5	0.4333	0.1	0.04	0.5	0.36	0.1833	0.01	0.4967	0.31
1	0	0	0	1	0	0	0	0.98	0	0	0.02	0.9933	0	0	0.0067		0	0.3	0	0.7	0	0.3667	0	0.6333	0	0.36	0	0.64	0	0.45	0.0033	0.5467		0.2	0	0.5	0.3	0.2	0	0.5667	0.2333	0.2	0	0.48	0.32	0.1633	0	0.5133	0.3233
1	0	0	0	0.9333	0.0667	0	0	0.94	0.04	0	0.02	0.9833	0.0067	0.0033	0.0067		0	0.5	0	0.5	0	0.5667	0	0.4333	0	0.58	0	0.42	0.0067	0.43	0	0.5633		0.4	0	0.5	0.1	0.3	0.0333	0.5	0.1667	0.28	0.02	0.5	0.2	0.2367	0.0133	0.4433	0.3067
1	0	0	0	1	0	0	0	0.98	0.02	0	0	0.99	0.01	0	0		0	0	0	1	0	0.5	0	0.5	0	0.44	0	0.56	0.0067	0.5067	0	0.4867		0.1	0	0.4	0.5	0.2667	0	0.4333	0.3	0.22	0.04	0.44	0.3	0.24	0.02	0.4133	0.3267
1	0	0	0	0.9667	0.0333	0	0	0.98	0.02	0	0	0.9833	0.0167	0	0		0	0.6	0	0.4	0	0.4333	0	0.5667	0	0.46	0	0.54	0	0.4433	0.0033	0.5533		0.2	0	0.6	0.2	0.1333	0	0.5333	0.3333	0.1	0	0.52	0.38	0.2	0.0233	0.42	0.3567
1	0	0	0	1	0	0	0	1	0	0	0	0.9967	0.0033	0	0		0	0.6	0	0.4	0	0.4667	0	0.5333	0	0.56	0	0.44	0.0133	0.42	0.0067	0.56		0.1	0	0.4	0.5	0.1333	0	0.5667	0.3	0.16	0.02	0.54	0.28	0.1833	0.0033	0.5067	0.3067
1	0	0	0	0.9667	0.0333	0	0	0.98	0.02	0	0	0.9833	0.0133	0.0033	0		0	0.3	0	0.7	0	0.4	0	0.6	0	0.38	0	0.62	0.01	0.4867	0.0033	0.5		0	0	0.2	0.8	0.1	0	0.4333	0.4667	0.2	0	0.44	0.36	0.23	0.0067	0.5033	0.26
1	0	0	0	0.9667	0.0333	0	0	0.98	0.02	0	0	0.98	0.02	0	0		0	0.7	0	0.3	0	0.5333	0	0.4667	0.02	0.58	0	0.4	0.0067	0.5933	0.0067	0.3933		0.1	0	0.6	0.3	0.1667	0.0333	0.4667	0.3333	0.22	0.04	0.44	0.3	0.2467	0.0233	0.44	0.29
1	0	0	0	1	0	0	0	1	0	0	0	1	0	0	0		0	0.2	0	0.8	0	0.4333	0	0.5667	0	0.56	0	0.44	0	0.4733	0.0033	0.5233		0.4	0	0.6	0	0.3	0.0333	0.4667	0.2	0.3	0.04	0.48	0.18	0.2133	0.05	0.4533	0.2833
1	0	0	0	1	0	0	0	1	0	0	0	0.9933	0	0.0067	0		0	0.5	0	0.5	0.0333	0.5333	0	0.4333	0.02	0.46	0	0.52	0.0067	0.4833	0.0033	0.5067		0.1	0	0.6	0.3	0.1333	0	0.4667	0.4	0.1	0.02	0.5	0.38	0.1933	0.0167	0.5367	0.2533
1	0	0	0	1	0	0	0	1	0	0	0	0.9867	0.01	0	0.0033		0	0.3	0	0.7	0	0.4667	0	0.5333	0	0.48	0	0.52	0	0.5233	0.0067	0.47		0.2	0	0.7	0.1	0.1667	0.0333	0.4667	0.3333	0.16	0.08	0.46	0.3	0.1767	0.0333	0.4667	0.3233
0.7	0.3	0	0	0.8	0.2	0	0	0.88	0.12	0	0	0.9733	0.0267	0	0		0	0.3	0	0.7	0	0.4333	0	0.5667	0	0.5	0.02	0.48	0	0.51	0.0033	0.4867		0	0	0.4	0.6	0.2333	0	0.3667	0.4	0.2	0	0.4	0.4	0.16	0.0133	0.49	0.3367
0.7	0	0.3	0	0.8	0.0333	0.1667	0	0.88	0.02	0.1	0	0.9767	0.0067	0.0167	0		0	0.3	0	0.7	0	0.3333	0	0.6667	0	0.32	0	0.68	0.0067	0.44	0.0033	0.55		0.1	0	0.4	0.5	0.2	0	0.5	0.3	0.16	0	0.56	0.28	0.2267	0.0133	0.4367	0.3233
0.7	0	0	0.3	0.8333	0	0	0.1667	0.9	0	0	0.1	0.98	0	0	0.02		0	0.5	0	0.5	0	0.5667	0	0.4333	0	0.56	0	0.44	0.0067	0.46	0.0033	0.53		0.2	0	0.4	0.4	0.2	0	0.3667	0.4333	0.28	0	0.42	0.3	0.21	0.0267	0.45	0.3133
0.7	0	0.3	0	0.8333	0	0.1667	0	0.9	0	0.1	0	0.9767	0.0067	0.0167	0		0	0.4	0	0.6	0	0.5333	0	0.4667	0	0.52	0	0.48	0.0033	0.5933	0.0067	0.3967		0.2	0	0.4	0.4	0.2333	0	0.5	0.2667	0.2	0	0.4	0.4	0.1633	0.0267	0.4333	0.3767
1	0	0	0	0.9667	0.0333	0	0	0.98	0.02	0	0	0.9867	0.0067	0	0.0067		0	0.5	0	0.5	0.0333	0.4	0	0.5667	0.02	0.32	0	0.66	0.0067	0.52	0.0033	0.47		0.4	0	0.5	0.1	0.2	0	0.4333	0.3667	0.18	0	0.42	0.4	0.2233	0	0.3633	0.4133
1	0	0	0	1	0	0	0	0.96	0.04	0	0	0.9867	0.01	0	0.0033		0	0.4	0	0.6	0	0.5333	0	0.4667	0	0.58	0	0.42	0.0033	0.6033	0.0033	0.39		0.3	0	0.3	0.4	0.2333	0.0333	0.3667	0.3667	0.22	0.04	0.42	0.32	0.2133	0.0367	0.48	0.27
1	0	0	0	1	0	0	0	0.98	0.02	0	0	0.99	0.01	0	0		0	0.8	0	0.2	0.0333	0.6667	0	0.3	0.02	0.56	0	0.42	0.0067	0.5467	0.0067	0.44		0.1	0	0.6	0.3	0.2	0.0333	0.4333	0.3333	0.3	0.02	0.3	0.38	0.2533	0.01	0.35	0.3867
1	0	0	0	1	0	0	0	1	0	0	0	0.99	0.0067	0	0.0033		0	0.6	0	0.4	0	0.5333	0	0.4667	0	0.48	0	0.52	0.01	0.4967	0.0067	0.4867		0.1	0	0.7	0.2	0.3	0.0333	0.3333	0.3333	0.22	0.02	0.38	0.38	0.2333	0.04	0.38	0.3467
0.9	0.1	0	0	0.9667	0.0333	0	0	0.98	0.02	0	0	0.9833	0.0133	0.0033	0		0	0.5	0	0.5	0	0.5	0	0.5	0	0.54	0	0.46	0.0033	0.52	0	0.4767		0.2	0	0.6	0.2	0.2	0	0.5333	0.2667	0.22	0	0.6	0.18	0.18	0.01	0.43	0.38
0.9	0.1	0	0	0.9667	0.0333	0	0	0.98	0.02	0	0	0.9867	0.01	0.0033	0		0	0.6	0	0.4	0	0.5667	0	0.4333	0	0.58	0	0.42	0	0.4367	0	0.5633		0.1	0.1	0.4	0.4	0.1333	0.0333	0.3667	0.4667	0.2	0.02	0.42	0.36	0.2267	0.0033	0.4633	0.3067
0.9	0.1	0	0	0.9667	0.0333	0	0	0.98	0.02	0	0	0.9867	0.01	0	0.0033		0	0.3	0	0.7	0	0.3667	0.0333	0.6	0	0.4	0.02	0.58	0.0033	0.49	0.0033	0.5033		0.1	0	0.3	0.6	0.1333	0	0.3667	0.5	0.12	0	0.38	0.5	0.2	0	0.4767	0.3233
0.9	0	0.1	0	0.9667	0	0.0333	0	0.98	0	0.02	0	0.9967	0	0.0033	0		0	0.6	0	0.4	0	0.4667	0	0.5333	0	0.4	0	0.6	0	0.44	0	0.56		0.1	0.1	0.6	0.2	0.1667	0.0333	0.5667	0.2333	0.24	0.02	0.5	0.24	0.18	0.0067	0.47	0.3433
1	0	0	0	1	0	0	0	1	0	0	0	0.9967	0.0033	0	0		0	0.7	0	0.3	0	0.5333	0	0.4667	0	0.6	0	0.4	0.0033	0.4667	0.0067	0.5233		0.5	0.1	0	0.4	0.3333	0.0667	0.1667	0.4333	0.28	0.04	0.2	0.48	0.2	0.0167	0.39	0.3933
1	0	0	0	1	0	0	0	1	0	0	0	0.99	0.0033	0.0067	0		0	0.3	0	0.7	0	0.4667	0	0.5333	0	0.38	0	0.62	0.0133	0.5	0.0033	0.4833		0.2	0.1	0.3	0.4	0.3333	0.0333	0.4333	0.2	0.24	0.02	0.46	0.28	0.2667	0.0033	0.4067	0.3233
1	0	0	0	1	0	0	0	1	0	0	0	0.9933	0.0067	0	0		0	0.2	0	0.8	0	0.3333	0	0.6667	0	0.44	0	0.56	0.0033	0.51	0.0067	0.48		0.3	0	0.3	0.4	0.2667	0	0.4667	0.2667	0.24	0	0.4	0.36	0.23	0	0.43	0.34
1	0	0	0	1	0	0	0	1	0	0	0	0.99	0.0067	0	0.0033		0	0.4	0	0.6	0	0.4667	0	0.5333	0	0.52	0	0.48	0	0.4767	0.0067	0.5167		0.7	0	0.1	0.2	0.4667	0	0.3333	0.2	0.36	0	0.26	0.38	0.2533	0	0.44	0.3067
1	0	0	0	1	0	0	0	1	0	0	0	0.9867	0.0033	0.0033	0.0067		0	0.8	0	0.2	0	0.6333	0	0.3667	0	0.56	0	0.44	0.01	0.4367	0	0.5533		0.3	0	0.3	0.4	0.3	0	0.2333	0.4667	0.3	0	0.34	0.36	0.28	0.01	0.34	0.37
1	0	0	0	1	0	0	0	0.98	0.02	0	0	0.9867	0.01	0.0033	0		0	0.5	0	0.5	0	0.5333	0	0.4667	0	0.54	0	0.46	0.0033	0.5367	0.0067	0.4533		0.3	0	0.3	0.4	0.2333	0	0.3333	0.4333	0.22	0	0.3	0.48	0.2233	0.0033	0.3633	0.41
1	0	0	0	1	0	0	0	1	0	0	0	0.9967	0.0033	0	0		0	0.7	0	0.3	0	0.7333	0	0.2667	0	0.64	0	0.36	0.0033	0.5467	0.0033	0.4467		0	0.1	0.5	0.4	0.2333	0.0333	0.4	0.3333	0.16	0.02	0.46	0.36	0.18	0.0133	0.4467	0.36
1	0	0	0	1	0	0	0	1	0	0	0	0.9967	0.0033	0	0		0	0.5	0	0.5	0	0.5667	0	0.4333	0	0.58	0	0.42	0	0.5433	0.0133	0.4433		0.3	0	0.7	0	0.2	0	0.5333	0.2667	0.18	0	0.46	0.36	0.2333	0.0033	0.4367	0.3267
1	0	0	0	0.9667	0.0333	0	0	0.96	0.02	0	0.02	0.9867	0.01	0	0.0033		0	0.7	0	0.3	0	0.6	0	0.4	0	0.6	0	0.4	0	0.5967	0.0033	0.4		0	0	0.2	0.8	0.1333	0	0.4	0.4667	0.22	0	0.4	0.38	0.2467	0.0033	0.3633	0.3867
1	0	0	0	1	0	0	0	1	0	0	0	0.99	0.0033	0	0.0067		0	0.8	0	0.2	0	0.6	0	0.4	0	0.6	0	0.4	0	0.58	0	0.42		0.2	0	0.4	0.4	0.2	0	0.5	0.3	0.2	0.02	0.42	0.36	0.2033	0.02	0.48	0.2967
1	0	0	0	1	0	0	0	1	0	0	0	0.9967	0	0	0.0033		0	0.5	0	0.5	0	0.6667	0	0.3333	0	0.66	0	0.34	0.0067	0.5833	0	0.41		0.4	0	0.3	0.3	0.4	0	0.3333	0.2667	0.26	0	0.36	0.38	0.1833	0.0067	0.5267	0.2833
1	0	0	0	1	0	0	0	1	0	0	0	0.9833	0.0133	0.0033	0		0	0.2	0	0.8	0	0.3667	0.0667	0.5667	0.02	0.4	0.08	0.5	0.0133	0.5467	0.04	0.4		0	0	0.5	0.5	0.2333	0	0.4	0.3667	0.18	0	0.48	0.34	0.22	0.0167	0.47	0.2933
1	0	0	0	1	0	0	0	1	0	0	0	0.9867	0.0067	0.0067	0		0.1	0.4	0	0.5	0.0333	0.4333	0.0333	0.5	0.02	0.46	0.06	0.46	0.0067	0.4633	0.05	0.48		0.5	0	0.2	0.3	0.2	0	0.3667	0.4333	0.24	0	0.34	0.42	0.2033	0.0067	0.5267	0.2633
0.9	0.1	0	0	0.9667	0.0333	0	0	0.98	0.02	0	0	0.9833	0.01	0.0033	0.0033		0.1	0.5	0	0.4	0.0333	0.5667	0	0.4	0.02	0.54	0	0.44	0.0033	0.6133	0.01	0.3733		0.5	0	0.2	0.3	0.2333	0	0.5667	0.2	0.16	0	0.6	0.24	0.2	0.01	0.47	0.32
0.9	0	0.1	0	0.9667	0	0.0333	0	0.98	0	0.02	0	0.98	0.0133	0.0033	0.0033		0	0.2	0.1	0.7	0	0.4	0.0667	0.5333	0	0.44	0.04	0.52	0.0367	0.4433	0.0233	0.4967		0.2	0	0.5	0.3	0.2333	0	0.4333	0.3333	0.24	0	0.42	0.34	0.1733	0.0067	0.4367	0.3833
0.8	0.1	0	0.1	0.9333	0.0333	0	0.0333	0.96	0.02	0	0.02	0.97	0.0233	0.0033	0.0033		0	0.4	0	0.6	0	0.6	0.0667	0.3333	0	0.54	0.08	0.38	0.0133	0.4633	0.0367	0.4867		0.2	0	0.4	0.4	0.1667	0	0.6	0.2333	0.24	0	0.56	0.2	0.2133	0.0067	0.4733	0.3067
0.8	0.1	0.1	0	0.9333	0.0333	0.0333	0	0.96	0.02	0.02	0	0.9833	0.0133	0.0033	0		0	0.3	0.1	0.6	0.0667	0.3667	0.0667	0.5	0.1	0.34	0.04	0.52	0.07	0.38	0.02	0.53		0.2	0	0.3	0.5	0.1	0	0.4	0.5	0.16	0.02	0.44	0.38	0.1567	0.0067	0.4933	0.3433
0.9	0.1	0	0	0.9667	0.0333	0	0	0.96	0.04	0	0	0.9767	0.02	0.0033	0		0	0.5	0	0.5	0	0.5	0	0.5	0	0.5	0.02	0.48	0.0033	0.52	0.0067	0.47		0.2	0	0.3	0.5	0.2333	0	0.4333	0.3333	0.26	0	0.4	0.34	0.21	0.0033	0.47	0.3167
0.9	0	0.1	0	0.9667	0	0.0333	0	0.98	0	0.02	0	0.97	0.0067	0.0067	0.0167		0	0.5	0	0.5	0	0.4	0	0.6	0	0.42	0	0.58	0	0.4633	0.01	0.5267		0.1	0	0.7	0.2	0.1333	0	0.6333	0.2333	0.1	0	0.62	0.28	0.16	0.0033	0.56	0.2767
1	0	0	0	0.9667	0	0	0.0333	0.98	0	0	0.02	0.99	0	0.0033	0.0067		0	0.5	0	0.5	0	0.6333	0	0.3667	0	0.58	0	0.42	0	0.5667	0.0133	0.42		0.1	0	0.6	0.3	0.1667	0	0.6667	0.1667	0.18	0	0.56	0.26	0.2167	0.0167	0.47	0.2967
0.8	0.1	0	0.1	0.9	0.0667	0	0.0333	0.94	0.04	0	0.02	0.9667	0.02	0.0033	0.01		0	0.3	0	0.7	0	0.3	0	0.7	0	0.4	0	0.6	0	0.4567	0.01	0.5333		0.1	0	0.8	0.1	0.2333	0	0.5667	0.2	0.2	0	0.48	0.32	0.1967	0.0167	0.4367	0.35
0.8	0.1	0	0.1	0.9333	0.0333	0	0.0333	0.96	0.02	0	0.02	0.9733	0.0233	0	0.0033		0	0.5	0	0.5	0	0.5	0	0.5	0	0.6	0	0.4	0.0033	0.5767	0.0067	0.4133		0.1	0	0.7	0.2	0.3	0	0.4333	0.2667	0.26	0	0.58	0.16	0.2167	0	0.5567	0.2267
1	0	0	0	1	0	0	0	1	0	0	0	0.9767	0.0033	0.0167	0.0033		0	0.8	0	0.2	0	0.7333	0	0.2667	0.02	0.6	0	0.38	0.01	0.4833	0	0.5067		0	0	0.5	0.5	0.1333	0	0.4333	0.4333	0.16	0	0.42	0.42	0.1767	0	0.4833	0.34
1	0	0	0	1	0	0	0	1	0	0	0	0.99	0.0033	0.0067	0		0	0.7	0	0.3	0	0.5333	0	0.4667	0	0.46	0	0.54	0.01	0.5	0	0.49		0.4	0	0.5	0.1	0.2	0.0333	0.6333	0.1333	0.2	0.02	0.6	0.18	0.1633	0.0133	0.5267	0.2967
1	0	0	0	1	0	0	0	1	0	0	0	0.9767	0.0133	0.0033	0.0067		0	0.5	0	0.5	0	0.4333	0	0.5667	0	0.38	0	0.62	0	0.54	0	0.46		0.1	0	0.6	0.3	0.2333	0	0.5333	0.2333	0.26	0	0.54	0.2	0.2133	0.01	0.5133	0.2633
1	0	0	0	1	0	0	0	1	0	0	0	0.9767	0.0067	0.0133	0.0033		0	0.5	0	0.5	0	0.5	0	0.5	0	0.52	0	0.48	0.0033	0.5	0	0.4967		0.4	0	0.2	0.4	0.2	0	0.4	0.4	0.28	0	0.38	0.34	0.24	0.0067	0.5067	0.2467
1	0	0	0	1	0	0	0	1	0	0	0	0.9833	0.0133	0	0.0033		0	0.7	0	0.3	0	0.4333	0	0.5667	0	0.38	0	0.62	0	0.5567	0	0.4433		0.2	0	0.8	0	0.1	0.0333	0.6667	0.2	0.1	0.02	0.6	0.28	0.2033	0.0167	0.5	0.28
1	0	0	0	0.9667	0.0333	0	0	0.98	0.02	0	0	0.98	0.02	0	0		0	0.4	0	0.6	0	0.5333	0	0.4667	0	0.58	0	0.42	0	0.5633	0.0033	0.4333		0.2	0	0.7	0.1	0.2	0	0.6667	0.1333	0.22	0	0.56	0.22	0.1833	0.0033	0.56	0.2533
1	0	0	0	1	0	0	0	1	0	0	0	0.9833	0.0067	0.0067	0.0033		0	0.7	0	0.3	0	0.4667	0	0.5333	0	0.42	0	0.58	0	0.5033	0.0033	0.4933		0.4	0	0.1	0.5	0.4	0	0.2	0.4	0.34	0	0.28	0.38	0.2633	0.0067	0.4033	0.3267
1	0	0	0	1	0	0	0	1	0	0	0	0.9833	0.0067	0.0033	0.0067		0	0.5	0	0.5	0	0.4667	0	0.5333	0	0.54	0	0.46	0.0033	0.52	0	0.4767		0	0	0.8	0.2	0.1	0	0.7667	0.1333	0.22	0	0.62	0.16	0.2067	0.0067	0.47	0.3167
1	0	0	0	1	0	0	0	1	0	0	0	0.99	0	0.0033	0.0067		0	0.4	0	0.6	0	0.4	0	0.6	0	0.5	0	0.5	0	0.4833	0	0.5167		0.5	0	0	0.5	0.3667	0	0.2	0.4333	0.3	0	0.32	0.38	0.2167	0	0.4267	0.3567
0.9	0	0	0.1	0.9667	0	0	0.0333	0.96	0.02	0	0.02	0.99	0.0067	0	0.0033		0	0.5	0	0.5	0	0.3667	0.1	0.5333	0	0.3	0.06	0.64	0.0033	0.3533	0.0233	0.62		0.3	0	0	0.7	0.2333	0	0.1667	0.6	0.22	0	0.22	0.56	0.26	0.0067	0.3233	0.41
1	0	0	0	0.9667	0	0	0.0333	0.98	0	0	0.02	0.9833	0.0033	0.0067	0.0067		0	0.6	0	0.4	0.0333	0.6	0	0.3667	0.02	0.56	0	0.42	0.0033	0.5033	0	0.4933		0.1	0	0.6	0.3	0.0333	0.0333	0.5	0.4333	0.12	0.02	0.52	0.34	0.2833	0.0033	0.4567	0.2567
1	0	0	0	0.9667	0	0	0.0333	0.98	0	0	0.02	0.98	0.0033	0.0033	0.0133		0	0.7	0	0.3	0	0.7	0	0.3	0	0.52	0	0.48	0	0.4967	0	0.5033		0.2	0	0.4	0.4	0.2	0	0.5	0.3	0.32	0	0.46	0.22	0.33	0.0033	0.4167	0.25
0.9	0	0	0.1	0.9667	0	0	0.0333	0.98	0	0	0.02	0.9833	0.0133	0	0.0033		0	0.3	0	0.7	0	0.3667	0	0.6333	0	0.36	0	0.64	0	0.3667	0	0.6333		0	0	0.6	0.4	0.0667	0	0.6	0.3333	0.16	0	0.5	0.34	0.19	0	0.5467	0.2633
0.9	0	0	0.1	0.9667	0	0	0.0333	0.98	0	0	0.02	0.9833	0.0067	0.0067	0.0033		0	0.7	0	0.3	0	0.6	0.0333	0.3667	0	0.52	0.02	0.46	0	0.4333	0.0067	0.56		0.1	0.1	0.4	0.4	0.1333	0.0333	0.4333	0.4	0.22	0.02	0.4	0.36	0.2067	0.01	0.5467	0.2367
0.9	0.1	0	0	0.9667	0.0333	0	0	0.98	0.02	0	0	0.9633	0.02	0.0133	0.0033		0	0.6	0	0.4	0	0.5333	0	0.4667	0	0.48	0	0.52	0.0033	0.53	0	0.4667		0	0	0.6	0.4	0.1333	0	0.4667	0.4	0.14	0	0.52	0.34	0.1967	0.01	0.5133	0.28
1	0	0	0	1	0	0	0	1	0	0	0	0.9867	0.01	0.0033	0		0	0.7	0	0.3	0	0.6	0	0.4	0	0.64	0	0.36	0	0.5467	0	0.4533		0.1	0.1	0.7	0.1	0.1333	0.0333	0.6667	0.1667	0.1	0.02	0.64	0.24	0.2133	0.01	0.5067	0.27
0.7	0.3	0	0	0.9	0.1	0	0	0.94	0.06	0	0	0.9767	0.02	0.0033	0		0	0.6	0	0.4	0	0.5	0	0.5	0	0.5	0	0.5	0	0.39	0.0033	0.6067		0.3	0.1	0.3	0.3	0.3	0.0333	0.3667	0.3	0.3	0.02	0.34	0.34	0.2367	0.0133	0.42	0.33
1	0	0	0	1	0	0	0	1	0	0	0	0.9733	0.0133	0.0067	0.0067		0	0.4	0	0.6	0	0.5	0	0.5	0	0.54	0	0.46	0	0.5167	0.0133	0.47		0.1	0	0.2	0.7	0.2333	0	0.1333	0.6333	0.2	0	0.18	0.62	0.1933	0.0033	0.3167	0.4867
1	0	0	0	0.9667	0	0.0333	0	0.98	0	0.02	0	0.9867	0.0033	0.01	0		0	0.1	0	0.9	0	0.4	0.0333	0.5667	0	0.48	0.04	0.48	0	0.5967	0.0067	0.3967		0.1	0.1	0.1	0.7	0.2333	0.0333	0.2	0.5333	0.32	0.02	0.24	0.42	0.19	0.0133	0.4233	0.3733
1	0	0	0	1	0	0	0	1	0	0	0	0.9867	0.0067	0.0067	0		0	0.7	0	0.3	0	0.7333	0	0.2667	0	0.68	0	0.32	0	0.6267	0	0.3733		0.3	0	0.5	0.2	0.1667	0	0.6	0.2333	0.28	0	0.46	0.26	0.27	0.0133	0.4533	0.2633
1	0	0	0	1	0	0	0	1	0	0	0	0.9867	0.0067	0.0067	0		0	0.4	0	0.6	0	0.3667	0	0.6333	0	0.46	0	0.54	0.0033	0.5833	0	0.4133		0	0	0.4	0.6	0.0667	0	0.5667	0.3667	0.16	0.02	0.56	0.26	0.1533	0.0067	0.5667	0.2733
1	0	0	0	0.9667	0.0333	0	0	0.96	0.04	0	0	0.98	0.0133	0.0033	0.0033		0	0.5	0	0.5	0	0.6667	0	0.3333	0	0.56	0	0.44	0.01	0.51	0	0.48		0.1	0	0	0.9	0.2	0	0.4	0.4	0.2	0	0.48	0.32	0.23	0.0067	0.44	0.3233
1	0	0	0	0.9667	0.0333	0	0	0.96	0.04	0	0	0.9867	0.0133	0	0		0	0.5	0	0.5	0	0.2333	0.0333	0.7333	0	0.36	0.02	0.62	0.0067	0.4133	0.01	0.57		0.1	0	0.5	0.4	0.1333	0	0.5667	0.3	0.22	0	0.54	0.24	0.2233	0.0067	0.4533	0.3167
1	0	0	0	1	0	0	0	1	0	0	0	0.9867	0.0067	0	0.0067		0	0.6	0	0.4	0	0.6	0	0.4	0	0.52	0	0.48	0.0033	0.5467	0.0067	0.4433		0.4	0	0.5	0.1	0.2667	0	0.4667	0.2667	0.26	0	0.5	0.24	0.27	0.0033	0.49	0.2367
1	0	0	0	0.9667	0	0	0.0333	0.98	0	0	0.02	0.99	0	0	0.01		0	0.3	0	0.7	0	0.5333	0	0.4667	0	0.62	0	0.38	0.0033	0.5167	0	0.48		0.1	0.1	0.8	0	0.1	0.0333	0.7667	0.1	0.1	0.02	0.74	0.14	0.1833	0.0067	0.5067	0.3033
1	0	0	0	1	0	0	0	0.98	0.02	0	0	0.9833	0.0133	0.0033	0		0	0.5	0	0.5	0	0.4667	0	0.5333	0	0.46	0	0.54	0	0.5167	0	0.4833		0.1	0	0.7	0.2	0.0333	0	0.5333	0.4333	0.02	0	0.44	0.54	0.1633	0.0067	0.41	0.42
1	0	0	0	0.9333	0.0333	0.0333	0	0.94	0.02	0.02	0.02	0.9833	0.0033	0.0067	0.0067		0	0.3	0	0.7	0	0.4333	0	0.5667	0	0.52	0	0.48	0	0.5333	0	0.4667		0.4	0	0.3	0.3	0.4	0	0.2667	0.3333	0.3	0	0.38	0.32	0.2433	0	0.39	0.3667
1	0	0	0	0.9667	0	0	0.0333	0.96	0	0	0.04	0.9733	0.0133	0	0.0133		0	0.6	0	0.4	0	0.4667	0	0.5333	0	0.54	0	0.46	0.0033	0.58	0	0.4167		0.3	0	0.3	0.4	0.2333	0	0.3333	0.4333	0.34	0	0.26	0.4	0.2467	0.0067	0.3733	0.3733
1	0	0	0	0.9333	0.0667	0	0	0.94	0.06	0	0	0.98	0.02	0	0		0	0.4	0	0.6	0	0.6	0	0.4	0	0.56	0	0.44	0	0.5267	0	0.4733		0.1	0	0.7	0.2	0.1	0	0.5667	0.3333	0.18	0	0.52	0.3	0.22	0	0.4633	0.3167
1	0	0	0	0.9667	0.0333	0	0	0.96	0.02	0.02	0	0.9867	0.0067	0.0067	0		0	0.4	0.1	0.5	0	0.4	0.0333	0.5667	0	0.48	0.02	0.5	0.0033	0.56	0.0067	0.43		0	0	0.8	0.2	0.0333	0	0.6	0.3667	0.08	0.02	0.6	0.3	0.1633	0.0167	0.5767	0.2433
1	0	0	0	0.9667	0	0.0333	0	0.98	0	0.02	0	0.99	0.0067	0.0033	0		0	0.7	0	0.3	0	0.4333	0	0.5667	0	0.54	0	0.46	0.0033	0.5167	0	0.48		0	0	0.6	0.4	0.1	0	0.6333	0.2667	0.06	0	0.6	0.34	0.1667	0.0033	0.5167	0.3133
0.9	0	0	0.1	0.9667	0	0	0.0333	0.98	0	0	0.02	0.9867	0.0033	0.0033	0.0067		0	0.4	0	0.6	0	0.5667	0	0.4333	0	0.54	0	0.46	0.0033	0.58	0	0.4167		0.1	0.1	0.4	0.4	0.2333	0.0333	0.3333	0.4	0.2	0.02	0.42	0.36	0.2267	0.0067	0.45	0.3167
1	0	0	0	1	0	0	0	1	0	0	0	0.98	0.0133	0	0.0067		0	0.5	0	0.5	0	0.6	0	0.4	0	0.6	0	0.4	0	0.5633	0.0033	0.4333		0	0.1	0.4	0.5	0.1667	0.0333	0.3667	0.4333	0.14	0.02	0.4	0.44	0.2267	0.02	0.41	0.3433
0.9	0	0	0.1	0.9667	0	0	0.0333	0.98	0	0	0.02	0.95	0.0367	0.0067	0.0067		0	0.8	0	0.2	0	0.7	0	0.3	0	0.66	0	0.34	0	0.6267	0	0.3733		0	0	0.6	0.4	0.3	0	0.3333	0.3667	0.24	0	0.38	0.38	0.2867	0.0033	0.42	0.29
1	0	0	0	1	0	0	0	1	0	0	0	0.9667	0.0233	0.0067	0.0033		0	0.5	0	0.5	0	0.6333	0	0.3667	0	0.68	0	0.32	0.0067	0.63	0	0.3633		0.1	0	0.3	0.6	0.3667	0	0.2667	0.3667	0.24	0	0.26	0.5	0.18	0.0067	0.4767	0.3367
1	0	0	0	1	0	0	0	1	0	0	0	0.9867	0	0.0067	0.0067		0	0.2	0	0.8	0	0.3667	0	0.6333	0	0.5	0	0.5	0.0067	0.51	0.0033	0.48		0.3	0	0.5	0.2	0.3667	0	0.3	0.3333	0.4	0	0.26	0.34	0.28	0.0067	0.3367	0.3767
1	0	0	0	1	0	0	0	1	0	0	0	0.98	0.01	0.0033	0.0067		0	0.7	0	0.3	0	0.4	0	0.6	0	0.4	0	0.6	0.0033	0.5133	0	0.4833		0.2	0.1	0.3	0.4	0.1667	0.0333	0.6	0.2	0.22	0.02	0.52	0.24	0.2467	0.0133	0.4233	0.3167
1	0	0	0	1	0	0	0	0.98	0.02	0	0	0.9633	0.0333	0.0033	0		0	0.9	0	0.1	0	0.6667	0	0.3333	0	0.7	0	0.3	0.0033	0.5733	0.0033	0.42		0.4	0	0.2	0.4	0.1667	0.1	0.4667	0.2667	0.16	0.06	0.46	0.32	0.17	0.02	0.5367	0.2733
1	0	0	0	1	0	0	0	1	0	0	0	0.9733	0.0033	0.01	0.0133		0	0.8	0	0.2	0	0.5667	0	0.4333	0	0.52	0	0.48	0.0033	0.5433	0	0.4533		0.2	0.1	0.4	0.3	0.0667	0.0333	0.6333	0.2667	0.16	0.04	0.52	0.28	0.19	0.0133	0.5533	0.2433
1	0	0	0	1	0	0	0	1	0	0	0	0.98	0.0033	0.0167	0		0	0.6	0	0.4	0	0.5667	0	0.4333	0	0.6	0	0.4	0.0067	0.4967	0.0033	0.4933		0.3	0	0.5	0.2	0.2333	0.1	0.4667	0.2	0.2	0.06	0.48	0.26	0.1967	0.03	0.4733	0.3
1	0	0	0	0.9667	0.0333	0	0	0.98	0.02	0	0	0.9633	0.0233	0.0033	0.01		0	0.7	0	0.3	0	0.5333	0	0.4667	0	0.42	0	0.58	0	0.5167	0.0033	0.48		0.3	0.1	0.5	0.1	0.2333	0.0667	0.4	0.3	0.22	0.04	0.42	0.32	0.2233	0.02	0.3367	0.42
1	0	0	0	1	0	0	0	1	0	0	0	0.9767	0.0133	0.0067	0.0033		0	0.4	0	0.6	0	0.5333	0	0.4667	0	0.62	0	0.38	0.0067	0.5933	0.0067	0.3933		0.3	0	0.3	0.4	0.1333	0	0.5	0.3667	0.16	0	0.54	0.3	0.2167	0.0033	0.4367	0.3433
1	0	0	0	0.9667	0.0333	0	0	0.98	0.02	0	0	0.9767	0.0167	0.0067	0		0	0.7	0	0.3	0	0.7333	0	0.2667	0	0.74	0	0.26	0.0067	0.62	0.0067	0.3667		0.2	0	0.4	0.4	0.2667	0	0.4	0.3333	0.18	0	0.42	0.4	0.2067	0	0.4533	0.34
1	0	0	0	1	0	0	0	1	0	0	0	0.9767	0.0133	0.01	0		0	0.7	0	0.3	0	0.6	0	0.4	0	0.5	0	0.5	0.0067	0.4733	0	0.52		0	0	0.5	0.5	0.1333	0	0.4333	0.4333	0.16	0	0.44	0.4	0.1867	0.0033	0.44	0.37
1	0	0	0	1	0	0	0	1	0	0	0	0.99	0.01	0	0		0	0.7	0	0.3	0	0.6333	0	0.3667	0.02	0.56	0	0.42	0.0067	0.5967	0.0033	0.3933		0	0.1	0.3	0.6	0.1333	0.0333	0.2333	0.6	0.18	0.02	0.28	0.52	0.19	0.0133	0.42	0.3767
1	0	0	0	1	0	0	0	1	0	0	0	0.9967	0	0.0033	0		0	0.5	0	0.5	0	0.4	0	0.6	0.02	0.48	0	0.5	0.01	0.5133	0	0.4767		0.2	0.1	0.5	0.2	0.2333	0.0667	0.5667	0.1333	0.26	0.04	0.44	0.26	0.2033	0.01	0.4233	0.3633
1	0	0	0	1	0	0	0	1	0	0	0	0.99	0.0067	0	0.0033		0	0.7	0	0.3	0	0.6333	0	0.3667	0.02	0.52	0	0.46	0.01	0.5	0	0.49		0	0	0.5	0.5	0.1	0	0.4	0.5	0.16	0	0.42	0.42	0.1867	0.0067	0.4067	0.4
1	0	0	0	1	0	0	0	0.98	0	0.02	0	0.9833	0.01	0.0067	0		0	0.7	0	0.3	0	0.4333	0	0.5667	0	0.54	0	0.46	0	0.53	0	0.47		0.3	0	0.5	0.2	0.1333	0	0.6	0.2667	0.14	0	0.44	0.42	0.1767	0.0033	0.4033	0.4167
1	0	0	0	0.9667	0	0	0.0333	0.98	0	0	0.02	0.9867	0.0067	0.0033	0.0033		0	0.7	0	0.3	0	0.7333	0	0.2667	0	0.64	0	0.36	0.0033	0.54	0	0.4567		0.6	0	0.4	0	0.3667	0	0.5	0.1333	0.36	0	0.52	0.12	0.34	0	0.4267	0.2333
0.9	0	0.1	0	0.9667	0	0.0333	0	0.98	0	0.02	0	0.9767	0.01	0.01	0.0033		0	0.5	0	0.5	0	0.4667	0	0.5333	0	0.54	0	0.46	0.0033	0.5467	0.0033	0.4467		0.3	0	0.4	0.3	0.1667	0	0.6333	0.2	0.16	0	0.6	0.24	0.3067	0.0067	0.4267	0.26
1	0	0	0	1	0	0	0	1	0	0	0	0.9967	0	0.0033	0		0	0.4	0	0.6	0	0.3667	0	0.6333	0	0.46	0	0.54	0.0033	0.48	0	0.5167		0.3	0	0.6	0.1	0.2333	0	0.6	0.1667	0.26	0	0.54	0.2	0.26	0.0067	0.5067	0.2267
1	0	0	0	0.9667	0	0	0.0333	0.98	0	0	0.02	0.9933	0.0033	0	0.0033		0	0.3	0	0.7	0	0.4333	0	0.5667	0	0.5	0	0.5	0	0.45	0	0.55		0.1	0	0.5	0.4	0.3333	0	0.4333	0.2333	0.26	0	0.5	0.24	0.2767	0.0067	0.4833	0.2333
1	0	0	0	1	0	0	0	1	0	0	0	0.99	0.0067	0.0033	0		0	0.5	0	0.5	0	0.5	0	0.5	0	0.5	0	0.5	0	0.5833	0	0.4167		0.3	0	0.2	0.5	0.2333	0	0.5	0.2667	0.2	0	0.52	0.28	0.19	0.0167	0.5067	0.2867
1	0	0	0	1	0	0	0	1	0	0	0	0.9867	0.0033	0.0067	0.0033		0	0.6	0	0.4	0	0.6333	0	0.3667	0	0.68	0	0.32	0.01	0.6	0	0.39		0.4	0	0.2	0.4	0.2333	0	0.2667	0.5	0.2	0	0.36	0.44	0.1767	0.0133	0.4367	0.3733
1	0	0	0	0.9667	0	0.0333	0	0.98	0	0.02	0	0.98	0.01	0.01	0		0	0.6	0	0.4	0	0.6333	0	0.3667	0	0.6	0	0.4	0	0.6667	0	0.3333		0.1	0.1	0.3	0.5	0.1	0.0333	0.4333	0.4333	0.14	0.02	0.5	0.34	0.2067	0.0167	0.4467	0.33
1	0	0	0	0.9667	0.0333	0	0	0.98	0.02	0	0	0.98	0.0067	0.01	0.0033		0	0.2	0	0.8	0	0.3	0	0.7	0	0.44	0	0.56	0.0033	0.4533	0	0.5433		0.1	0	0.8	0.1	0.1333	0	0.6	0.2667	0.2	0	0.58	0.22	0.2	0.0067	0.5633	0.23
1	0	0	0	1	0	0	0	1	0	0	0	0.9967	0	0.0033	0		0	0.4	0	0.6	0	0.4333	0	0.5667	0	0.46	0	0.54	0	0.51	0.0033	0.4867		0.5	0	0.2	0.3	0.1667	0	0.3	0.5333	0.32	0	0.24	0.44	0.2167	0.0033	0.4233	0.3567
1	0	0	0	0.9667	0	0.0333	0	0.98	0	0.02	0	0.9633	0.0267	0.0067	0.0033		0	0.5	0	0.5	0	0.6333	0	0.3667	0	0.58	0	0.42	0	0.56	0	0.44		0	0	0.6	0.4	0.1667	0	0.5	0.3333	0.14	0	0.46	0.4	0.1967	0.0067	0.48	0.3167
0.9	0	0	0.1	0.9667	0	0	0.0333	0.98	0	0	0.02	0.98	0.0033	0.0067	0.01		0	0.5	0	0.5	0	0.4667	0	0.5333	0.02	0.42	0	0.56	0.0033	0.43	0	0.5667		0.3	0	0.2	0.5	0.2667	0	0.4	0.3333	0.38	0	0.36	0.26	0.25	0.02	0.4633	0.2667
0.9	0	0	0.1	0.9667	0	0	0.0333	0.98	0	0	0.02	0.9733	0.01	0.01	0.0067		0	0.4	0	0.6	0	0.6333	0	0.3667	0	0.56	0	0.44	0.0033	0.5267	0.0033	0.4667		0.2	0	0.5	0.3	0.2333	0	0.5667	0.2	0.2	0	0.6	0.2	0.2367	0	0.48	0.2833
1	0	0	0	1	0	0	0	1	0	0	0	0.9767	0.0133	0.01	0		0	0.7	0	0.3	0	0.6	0	0.4	0	0.58	0	0.42	0.0067	0.51	0.0067	0.4767		0.5	0	0.3	0.2	0.4667	0	0.4	0.1333	0.36	0	0.46	0.18	0.28	0.0133	0.3767	0.33
1	0	0	0	1	0	0	0	0.98	0.02	0	0	0.9733	0.0133	0	0.0133		0	0.5	0	0.5	0	0.5333	0	0.4667	0.02	0.54	0	0.44	0.0033	0.5733	0	0.4233		0.2	0	0.2	0.6	0.3667	0	0.3333	0.3	0.32	0.02	0.44	0.22	0.1933	0.0133	0.4867	0.3067
1	0	0	0	1	0	0	0	0.98	0	0	0.02	0.9833	0.0033	0	0.0133		0	0.4	0	0.6	0	0.4	0	0.6	0	0.46	0	0.54	0	0.4767	0	0.5233		0.3	0	0.2	0.5	0.2	0	0.3333	0.4667	0.16	0	0.38	0.46	0.22	0.0033	0.3967	0.38
1	0	0	0	0.9667	0	0	0.0333	0.96	0	0	0.04	0.9833	0.0067	0	0.01		0	0.5	0	0.5	0	0.4333	0	0.5667	0	0.44	0	0.56	0.0033	0.4733	0	0.5233		0.3	0	0.7	0	0.3333	0	0.3333	0.3333	0.26	0	0.32	0.42	0.2133	0.0033	0.47	0.3133
1	0	0	0	0.9667	0.0333	0	0	0.98	0.02	0	0	0.98	0.0167	0.0033	0		0	0.7	0	0.3	0	0.6667	0	0.3333	0	0.7	0	0.3	0.0033	0.5633	0.0067	0.4267		0.2	0	0.3	0.5	0.1667	0.0333	0.4	0.4	0.2	0.02	0.46	0.32	0.21	0.0067	0.51	0.2733
1	0	0	0	1	0	0	0	0.98	0.02	0	0	0.9767	0.02	0	0.0033		0	0.5	0	0.5	0	0.5667	0	0.4333	0	0.62	0	0.38	0	0.5967	0	0.4033		0.5	0	0.3	0.2	0.2333	0	0.5	0.2667	0.26	0	0.42	0.32	0.2933	0.0033	0.3867	0.3167
1	0	0	0	1	0	0	0	1	0	0	0	0.99	0.0067	0	0.0033		0	0.5	0	0.5	0	0.3333	0	0.6667	0	0.4	0	0.6	0.0067	0.5167	0.0067	0.47		0.3	0	0.5	0.2	0.1667	0	0.5333	0.3	0.18	0	0.54	0.28	0.1867	0.0067	0.4767	0.33
1	0	0	0	1	0	0	0	1	0	0	0	0.99	0.0067	0.0033	0		0	0.3	0	0.7	0	0.3333	0	0.6667	0	0.44	0	0.56	0	0.4167	0	0.5833		0	0	0.8	0.2	0.2	0	0.5667	0.2333	0.2	0	0.5	0.3	0.25	0.0033	0.4267	0.32
1	0	0	0	1	0	0	0	1	0	0	0	0.9833	0.0133	0.0033	0		0	0.6	0	0.4	0	0.5	0	0.5	0	0.42	0	0.58	0.0133	0.3433	0.0067	0.6367		0.6	0	0.3	0.1	0.3	0.0333	0.4333	0.2333	0.24	0.02	0.4	0.34	0.2133	0.0133	0.4433	0.33
1	0	0	0	1	0	0	0	1	0	0	0	0.99	0.0067	0	0.0033		0	0.6	0	0.4	0	0.5667	0	0.4333	0	0.58	0	0.42	0.0033	0.5467	0	0.45		0	0	0.5	0.5	0.2	0	0.4667	0.3333	0.18	0	0.5	0.32	0.18	0.0167	0.4667	0.3367
1	0	0	0	1	0	0	0	1	0	0	0	0.9733	0.02	0	0.0067		0	0.3	0	0.7	0	0.5	0	0.5	0	0.5	0	0.5	0.0033	0.47	0	0.5267		0.2	0	0.2	0.6	0.3667	0	0.3	0.3333	0.28	0	0.44	0.28	0.2533	0.0067	0.4533	0.2867
1	0	0	0	1	0	0	0	1	0	0	0	0.9933	0.0033	0	0.0033		0	0.6	0	0.4	0	0.5667	0	0.4333	0	0.5	0	0.5	0	0.5	0	0.5		0	0	0.5	0.5	0.1333	0	0.6333	0.2333	0.14	0	0.62	0.24	0.1967	0.02	0.4967	0.2867
1	0	0	0	1	0	0	0	1	0	0	0	0.9833	0.0133	0.0033	0		0	0.3	0	0.7	0	0.4667	0	0.5333	0	0.4	0	0.6	0	0.47	0.0033	0.5267		0.1	0	0.8	0.1	0.2	0	0.4667	0.3333	0.22	0	0.4	0.38	0.2067	0.0033	0.4567	0.3333
1	0	0	0	1	0	0	0	0.98	0	0	0.02	0.9967	0	0	0.0033		0	0.3	0	0.7	0	0.5667	0	0.4333	0	0.52	0.02	0.46	0.01	0.5233	0.0033	0.4633		0.3	0	0.4	0.3	0.2667	0	0.4	0.3333	0.34	0	0.4	0.26	0.24	0.0033	0.43	0.3267
1	0	0	0	1	0	0	0	1	0	0	0	0.97	0.0267	0.0033	0		0	0.4	0	0.6	0	0.4667	0	0.5333	0	0.48	0	0.52	0.0033	0.5033	0	0.4933		0	0	0.6	0.4	0.1667	0	0.5	0.3333	0.16	0	0.48	0.36	0.19	0	0.5067	0.3033
1	0	0	0	1	0	0	0	0.98	0.02	0	0	0.9733	0.0133	0.0067	0.0067		0	0.7	0	0.3	0	0.4	0	0.6	0	0.42	0	0.58	0.0033	0.3933	0.0033	0.6		0.3	0	0.4	0.3	0.1333	0	0.5333	0.3333	0.18	0	0.48	0.34	0.2167	0.0033	0.4733	0.3067
1	0	0	0	1	0	0	0	1	0	0	0	0.9933	0	0.0033	0.0033		0	0.4	0	0.6	0	0.4	0	0.6	0	0.46	0	0.54	0.0233	0.4067	0.0033	0.5667		0.1	0	0.4	0.5	0.0667	0	0.6333	0.3	0.18	0	0.56	0.26	0.21	0.0033	0.47	0.3167
1	0	0	0	1	0	0	0	0.98	0.02	0	0	0.9833	0.0133	0	0.0033		0	0.4	0	0.6	0	0.3333	0	0.6667	0	0.42	0.02	0.56	0.0167	0.5067	0.0233	0.4533		0.3	0	0.3	0.4	0.2	0	0.4	0.4	0.16	0	0.54	0.3	0.1733	0.0067	0.5067	0.3133
1	0	0	0	1	0	0	0	1	0	0	0	0.9833	0.0133	0	0.0033		0	0.3	0.1	0.6	0	0.3667	0.0333	0.6	0	0.46	0.02	0.52	0.0233	0.4733	0.0067	0.4967		0.1	0	0.3	0.6	0.0667	0.0667	0.5	0.3667	0.12	0.04	0.48	0.36	0.15	0.01	0.4967	0.3433
1	0	0	0	1	0	0	0	0.98	0.02	0	0	0.9867	0.01	0.0033	0		0	0.7	0	0.3	0	0.6	0	0.4	0	0.58	0	0.42	0.01	0.5533	0	0.4367		0.3	0	0.5	0.2	0.1333	0	0.5667	0.3	0.2	0	0.42	0.38	0.1867	0.0033	0.47	0.34
1	0	0	0	1	0	0	0	0.98	0.02	0	0	0.9867	0.01	0.0033	0		0	0.6	0	0.4	0	0.5	0	0.5	0	0.38	0	0.62	0.0167	0.48	0.0067	0.4967		0.2	0	0.7	0.1	0.3333	0	0.5333	0.1333	0.38	0	0.48	0.14	0.22	0.0067	0.4467	0.3267
1	0	0	0	1	0	0	0	1	0	0	0	0.9833	0.0033	0	0.0133		0	0.7	0	0.3	0	0.7	0	0.3	0	0.66	0	0.34	0.0033	0.58	0.0067	0.41		0.2	0	0.5	0.3	0.4	0.0667	0.3	0.2333	0.38	0.04	0.34	0.24	0.2167	0.02	0.4633	0.3
0.9	0.1	0	0	0.9333	0.0667	0	0	0.96	0.04	0	0	0.97	0.0233	0.0033	0.0033		0	0.7	0.1	0.2	0	0.5	0.0333	0.4667	0	0.6	0.02	0.38	0.0033	0.5967	0.0133	0.3867		0	0	0.6	0.4	0.1667	0	0.6	0.2333	0.18	0	0.46	0.36	0.1933	0.01	0.49	0.3067
1	0	0	0	1	0	0	0	1	0	0	0	0.97	0.0233	0.0033	0.0033		0.1	0.4	0.1	0.4	0.0333	0.3333	0.0333	0.6	0.02	0.42	0.04	0.52	0.0167	0.5767	0.02	0.3867		0.4	0	0.1	0.5	0.1667	0.1	0.3667	0.3667	0.24	0.08	0.34	0.34	0.2233	0.02	0.4167	0.34
1	0	0	0	0.9667	0.0333	0	0	0.98	0.02	0	0	0.99	0.0033	0.0067	0		0	0.8	0.1	0.1	0	0.5333	0.0333	0.4333	0	0.52	0.02	0.46	0	0.5467	0.0167	0.4367		0	0	0.7	0.3	0.0333	0	0.6333	0.3333	0.1	0	0.62	0.28	0.21	0.0067	0.53	0.2533
1	0	0	0	1	0	0	0	1	0	0	0	0.9933	0	0	0.0067		0	0.6	0.1	0.3	0	0.5	0.0333	0.4667	0	0.48	0.02	0.5	0.01	0.49	0.0233	0.4767		0.4	0.1	0.1	0.4	0.3333	0.0667	0.3333	0.2667	0.36	0.04	0.34	0.26	0.26	0.0233	0.4233	0.2933
0.9	0.1	0	0	0.9667	0.0333	0	0	0.98	0.02	0	0	0.9833	0.0167	0	0		0	0.5	0	0.5	0	0.6333	0	0.3667	0	0.62	0.02	0.36	0.0133	0.55	0.0033	0.4333		0.2	0	0.7	0.1	0.1333	0	0.6667	0.2	0.22	0	0.52	0.26	0.2133	0.0133	0.4567	0.3167
1	0	0	0	0.9667	0	0	0.0333	0.98	0	0	0.02	0.97	0.0167	0	0.0133		0	0.6	0	0.4	0	0.4667	0	0.5333	0	0.4	0	0.6	0.0133	0.4767	0.01	0.5		0.3	0	0.3	0.4	0.4	0	0.2	0.4	0.3	0	0.3	0.4	0.3167	0.0167	0.3267	0.34
1	0	0	0	1	0	0	0	1	0	0	0	0.9733	0.0233	0.0033	0		0	0.6	0	0.4	0	0.6	0.0333	0.3667	0	0.64	0.02	0.34	0.0033	0.52	0.0033	0.4733		0.3	0	0.2	0.5	0.2	0	0.4667	0.3333	0.3	0	0.46	0.24	0.23	0.01	0.3867	0.3733
1	0	0	0	0.9667	0.0333	0	0	0.98	0.02	0	0	0.9733	0.02	0.0033	0.0033		0	0.9	0	0.1	0	0.5	0.0333	0.4667	0.02	0.56	0.02	0.4	0.0033	0.54	0.0033	0.4533		0.1	0	0.4	0.5	0.1	0	0.5333	0.3667	0.1	0	0.54	0.36	0.2	0	0.4867	0.3133
1	0	0	0	1	0	0	0	1	0	0	0	0.9933	0.0033	0	0.0033		0	0.1	0	0.9	0	0.3333	0.0333	0.6333	0	0.38	0.02	0.6	0.01	0.5433	0.0067	0.44		0.3	0	0.4	0.3	0.2	0	0.4667	0.3333	0.3	0	0.42	0.28	0.22	0.01	0.4533	0.3167
1	0	0	0	1	0	0	0	0.98	0	0	0.02	0.99	0.0067	0	0.0033		0	0.7	0	0.3	0	0.7333	0	0.2667	0	0.66	0	0.34	0	0.6133	0	0.3867		0.3	0	0.6	0.1	0.1667	0	0.4	0.4333	0.2	0	0.46	0.34	0.2633	0.01	0.44	0.2867
1	0	0	0	1	0	0	0	1	0	0	0	0.9967	0	0	0.0033		0	0.7	0	0.3	0	0.6333	0	0.3667	0	0.64	0	0.36	0.0033	0.5067	0.0033	0.4867		0.2	0	0.5	0.3	0.1333	0	0.4667	0.4	0.28	0	0.4	0.32	0.2967	0.0033	0.3833	0.3167
1	0	0	0	1	0	0	0	1	0	0	0	0.99	0.0033	0.0033	0.0033		0	0.6	0	0.4	0	0.5	0	0.5	0	0.5	0	0.5	0	0.58	0.0033	0.4167		0.1	0	0.6	0.3	0.2333	0	0.3667	0.4	0.22	0	0.36	0.42	0.1933	0.0033	0.38	0.4233
1	0	0	0	1	0	0	0	1	0	0	0	0.9967	0	0	0.0033		0	0	0	1	0	0.2333	0	0.7667	0	0.4	0	0.6	0	0.4633	0	0.5367		0.1	0	0.6	0.3	0.1333	0	0.5333	0.3333	0.18	0	0.48	0.34	0.25	0.0033	0.5	0.2467
1	0	0	0	1	0	0	0	1	0	0	0	0.9933	0	0	0.0067		0	0.7	0	0.3	0	0.4	0	0.6	0	0.4	0	0.6	0.0133	0.46	0	0.5267		0.3	0	0.3	0.4	0.4	0	0.3667	0.2333	0.28	0	0.48	0.24	0.2767	0.01	0.4867	0.2267
1	0	0	0	0.9667	0.0333	0	0	0.98	0.02	0	0	0.9933	0.0067	0	0		0	0.7	0	0.3	0	0.6667	0	0.3333	0	0.64	0	0.36	0	0.5	0	0.5		0.3	0	0.4	0.3	0.3333	0	0.4	0.2667	0.34	0	0.36	0.3	0.2767	0	0.44	0.2833
1	0	0	0	1	0	0	0	0.98	0.02	0	0	0.9867	0.0133	0	0		0	0.4	0	0.6	0	0.3667	0	0.6333	0	0.5	0	0.5	0	0.52	0.0067	0.4733		0	0	0.4	0.6	0.1333	0	0.5	0.3667	0.14	0	0.6	0.26	0.2167	0.0033	0.52	0.26
1	0	0	0	0.9667	0.0333	0	0	0.98	0.02	0	0	0.98	0.0167	0	0.0033		0	0.7	0	0.3	0	0.5333	0	0.4667	0	0.5	0	0.5	0	0.4367	0.01	0.5533		0	0	0.6	0.4	0.2	0	0.5333	0.2667	0.22	0	0.52	0.26	0.2633	0	0.42	0.3167
1	0	0	0	1	0	0	0	1	0	0	0	0.9967	0	0	0.0033		0	0.4	0	0.6	0	0.4667	0	0.5333	0	0.48	0	0.52	0.0033	0.5733	0.01	0.4133		0.1	0	0.8	0.1	0.2	0	0.4333	0.3667	0.22	0.02	0.4	0.36	0.1767	0.0067	0.5267	0.29
1	0	0	0	1	0	0	0	1	0	0	0	0.9933	0.0067	0	0		0	0.4	0	0.6	0	0.4	0	0.6	0	0.42	0	0.58	0.0033	0.5533	0.0067	0.4367		0.2	0.1	0.5	0.2	0.2333	0.0333	0.6	0.1333	0.2	0.04	0.58	0.18	0.1533	0.01	0.6167	0.22
1	0	0	0	1	0	0	0	1	0	0	0	0.9867	0.0133	0	0		0	0.7	0	0.3	0	0.6	0	0.4	0	0.64	0	0.36	0.0033	0.5767	0.0067	0.4133		0.3	0	0.5	0.2	0.3	0	0.3333	0.3667	0.28	0	0.36	0.36	0.2267	0	0.39	0.3833
1	0	0	0	1	0	0	0	1	0	0	0	0.9833	0.01	0	0.0067		0	0.8	0	0.2	0	0.7333	0	0.2667	0	0.68	0	0.32	0.0067	0.58	0.0067	0.4067		0.4	0.1	0.1	0.4	0.2333	0.0333	0.3333	0.4	0.28	0.02	0.38	0.32	0.2667	0.0067	0.3833	0.3433
1	0	0	0	1	0	0	0	1	0	0	0	0.9933	0.0067	0	0		0	0.7	0	0.3	0	0.4667	0	0.5333	0	0.5	0	0.5	0	0.5167	0.0067	0.4767		0.2	0	0.4	0.4	0.2667	0	0.2667	0.4667	0.26	0	0.32	0.42	0.2933	0.0033	0.46	0.2433
1	0	0	0	1	0	0	0	0.98	0	0.02	0	0.9967	0	0.0033	0		0	0.5	0	0.5	0	0.6	0	0.4	0	0.54	0.04	0.42	0.0033	0.53	0.01	0.4567		0.3	0	0.6	0.1	0.3667	0	0.3333	0.3	0.36	0	0.32	0.32	0.2167	0.0067	0.4	0.3767
1	0	0	0	1	0	0	0	0.94	0	0.06	0	0.9767	0.0033	0.02	0		0	0.5	0	0.5	0	0.4667	0	0.5333	0.02	0.48	0	0.5	0.0067	0.5567	0	0.4367		0.2	0.1	0.3	0.4	0.4	0.0333	0.2333	0.3333	0.36	0.04	0.26	0.34	0.2667	0.0133	0.3033	0.4167
1	0	0	0	1	0	0	0	0.92	0.06	0.02	0	0.98	0.0167	0.0033	0		0	0.7	0	0.3	0	0.6667	0	0.3333	0	0.56	0.02	0.42	0.0033	0.5633	0.0067	0.4267		0.3	0	0.4	0.3	0.3667	0	0.2667	0.3667	0.28	0.02	0.42	0.28	0.2567	0.0067	0.4767	0.26
1	0	0	0	1	0	0	0	1	0	0	0	1	0	0	0		0	0.8	0	0.2	0	0.5333	0	0.4667	0	0.56	0	0.44	0	0.5067	0	0.4933		0.5	0.1	0.1	0.3	0.4333	0.0333	0.3333	0.2	0.3	0.04	0.48	0.18	0.2	0.01	0.4433	0.3467
1	0	0	0	1	0	0	0	0.94	0	0	0.06	0.99	0	0	0.01		0	0.6	0	0.4	0	0.4333	0	0.5667	0	0.48	0.02	0.5	0.0067	0.49	0.0067	0.4967		0.4	0	0.2	0.4	0.5	0	0.2667	0.2333	0.34	0.02	0.32	0.32	0.29	0.01	0.37	0.33
1	0	0	0	1	0	0	0	1	0	0	0	0.9933	0.0033	0	0.0033		0	0.6	0	0.4	0	0.4667	0	0.5333	0	0.56	0.02	0.42	0.0033	0.47	0.0033	0.5233		0.1	0	0.7	0.2	0.2	0	0.5	0.3	0.18	0	0.52	0.3	0.2267	0.01	0.5	0.2633
1	0	0	0	0.9667	0.0333	0	0	0.98	0.02	0	0	0.9867	0.0067	0.0067	0		0	0.5	0	0.5	0	0.5	0	0.5	0.02	0.52	0	0.46	0.01	0.4767	0.0033	0.51		0.2	0	0.4	0.4	0.2	0	0.4667	0.3333	0.14	0	0.48	0.38	0.2167	0.0067	0.4967	0.28
1	0	0	0	1	0	0	0	1	0	0	0	0.9967	0.0033	0	0		0	0.5	0	0.5	0	0.3667	0	0.6333	0	0.46	0	0.54	0.0067	0.49	0	0.5033		0.3	0	0.3	0.4	0.1667	0	0.5667	0.2667	0.24	0	0.42	0.34	0.2	0	0.57	0.23
1	0	0	0	1	0	0	0	1	0	0	0	0.9933	0.0033	0.0033	0		0	0.5	0	0.5	0.0333	0.5	0.0333	0.4333	0.02	0.48	0.02	0.48	0.0033	0.4833	0.0067	0.5067		0.4	0	0.5	0.1	0.3	0	0.5667	0.1333	0.22	0	0.62	0.16	0.22	0.0033	0.5733	0.2033
1	0	0	0	1	0	0	0	1	0	0	0	1	0	0	0		0	0.4	0	0.6	0	0.5	0	0.5	0	0.54	0	0.46	0.0067	0.49	0.0033	0.5		0.1	0	0.6	0.3	0.2667	0	0.4	0.3333	0.24	0	0.44	0.32	0.2867	0.0067	0.4333	0.2733
1	0	0	0	1	0	0	0	1	0	0	0	0.9967	0.0033	0	0		0.1	0.5	0	0.4	0.0667	0.5	0	0.4333	0.04	0.54	0	0.42	0.0133	0.5867	0.0067	0.3933		0	0	0.7	0.3	0.1667	0	0.5667	0.2667	0.26	0	0.44	0.3	0.1933	0	0.4833	0.3233
1	0	0	0	0.9667	0	0	0.0333	0.98	0	0	0.02	0.9767	0.0133	0.0067	0.0033		0	0.4	0	0.6	0	0.4	0	0.6	0	0.54	0	0.46	0	0.52	0.0033	0.4767		0.3	0	0.6	0.1	0.2667	0	0.5667	0.1667	0.26	0	0.52	0.22	0.29	0	0.4467	0.2633
0.9	0.1	0	0	0.9667	0.0333	0	0	0.96	0.04	0	0	0.9733	0.01	0.0067	0.01		0	0.4	0	0.6	0	0.4	0	0.6	0	0.44	0	0.56	0.0033	0.4533	0.0033	0.54		0.4	0	0.4	0.2	0.3667	0	0.3667	0.2667	0.32	0	0.34	0.34	0.22	0	0.5	0.28
1	0	0	0	0.9667	0	0	0.0333	0.96	0	0.02	0.02	0.98	0.0033	0.01	0.0067		0	0.6	0	0.4	0	0.5333	0	0.4667	0	0.48	0	0.52	0	0.4767	0.01	0.5133		0.2	0	0.8	0	0.3	0	0.5	0.2	0.24	0	0.56	0.2	0.2	0	0.4467	0.3533
1	0	0	0	1	0	0	0	0.98	0	0	0.02	0.9833	0	0.0033	0.0133		0	0.6	0	0.4	0	0.5	0	0.5	0	0.46	0	0.54	0	0.5067	0	0.4933		0	0	0.2	0.8	0.1333	0	0.3667	0.5	0.18	0	0.44	0.38	0.22	0.0033	0.3967	0.38
1	0	0	0	1	0	0	0	0.98	0.02	0	0	0.9733	0.01	0.0133	0.0033		0	0.7	0	0.3	0	0.6	0	0.4	0	0.64	0	0.36	0	0.6067	0.0167	0.3767		0.5	0	0.2	0.3	0.3667	0	0.2667	0.3667	0.32	0	0.26	0.42	0.2533	0.0033	0.4133	0.33
1	0	0	0	1	0	0	0	0.98	0	0.02	0	0.9733	0.01	0.0067	0.01		0	0.7	0	0.3	0	0.7333	0	0.2667	0	0.68	0	0.32	0.01	0.53	0.01	0.45		0.1	0	0.6	0.3	0.1333	0	0.5667	0.3	0.26	0	0.5	0.24	0.2667	0.0033	0.39	0.34
1	0	0	0	1	0	0	0	0.98	0	0.02	0	0.9733	0.0133	0.0067	0.0067		0	0.4	0	0.6	0	0.4	0	0.6	0.02	0.42	0	0.56	0.0233	0.48	0.01	0.4867		0.2	0	0.4	0.4	0.3333	0	0.3	0.3667	0.26	0	0.32	0.42	0.23	0	0.4167	0.3533
1	0	0	0	1	0	0	0	0.98	0	0.02	0	0.9733	0.01	0.01	0.0067		0	0.4	0	0.6	0	0.3333	0	0.6667	0	0.44	0.04	0.52	0.0067	0.5	0.0233	0.47		0.1	0	0.4	0.5	0.2	0	0.3667	0.4333	0.2	0	0.44	0.36	0.2767	0	0.3367	0.3867
1	0	0	0	1	0	0	0	0.96	0	0.02	0.02	0.9767	0.0033	0.01	0.01		0	0.3	0	0.7	0	0.5	0	0.5	0	0.58	0	0.42	0.0067	0.54	0.0167	0.4367		0.4	0	0.2	0.4	0.3667	0	0.4333	0.2	0.36	0	0.44	0.2	0.29	0.0033	0.4467	0.26
1	0	0	0	1	0	0	0	1	0	0	0	0.9933	0.0033	0.0033	0		0	0.8	0	0.2	0	0.5667	0	0.4333	0	0.48	0	0.52	0.0133	0.4733	0.0067	0.5067		0.4	0	0.4	0.2	0.2667	0	0.4333	0.3	0.22	0	0.4	0.38	0.26	0.0067	0.4033	0.33
1	0	0	0	1	0	0	0	1	0	0	0	0.98	0.0133	0.0033	0.0033		0	0.4	0	0.6	0	0.4333	0	0.5667	0	0.44	0.02	0.54	0	0.5233	0.0233	0.4533		0.2	0	0.4	0.4	0.3	0.0333	0.4	0.2667	0.36	0.02	0.38	0.24	0.2933	0.0033	0.4067	0.2967
1	0	0	0	1	0	0	0	1	0	0	0	0.9967	0.0033	0	0		0	1	0	0	0	0.8667	0	0.1333	0.04	0.72	0	0.24	0.03	0.5867	0	0.3833		0.4	0	0.3	0.3	0.4667	0.0333	0.3333	0.1667	0.44	0.02	0.32	0.22	0.25	0.0133	0.4933	0.2433
1	0	0	0	1	0	0	0	1	0	0	0	0.9967	0.0033	0	0		0	0.3	0	0.7	0	0.3667	0	0.6333	0	0.48	0	0.52	0.0067	0.5467	0.01	0.4367		0.3	0	0.6	0.1	0.2333	0	0.6	0.1667	0.16	0	0.64	0.2	0.2333	0	0.4867	0.28
1	0	0	0	1	0	0	0	1	0	0	0	1	0	0	0		0	0.5	0	0.5	0	0.3667	0	0.6333	0	0.38	0	0.62	0.01	0.4233	0	0.5667		0.4	0	0.3	0.3	0.2333	0	0.5	0.2667	0.32	0	0.38	0.3	0.22	0	0.4367	0.3433
1	0	0	0	0.9	0.0667	0	0.0333	0.92	0.06	0	0.02	0.9767	0.01	0.0033	0.01		0	0.5	0	0.5	0	0.5333	0	0.4667	0	0.48	0.02	0.5	0.0067	0.47	0.0067	0.5167		0.3	0	0.6	0.1	0.2667	0	0.4667	0.2667	0.22	0	0.44	0.34	0.2667	0	0.4267	0.3067
1	0	0	0	0.9667	0	0	0.0333	0.96	0	0.02	0.02	0.9833	0.0067	0.0067	0.0033		0	0.4	0	0.6	0	0.4	0	0.6	0	0.48	0	0.52	0	0.4267	0	0.5733		0.2	0	0.5	0.3	0.2667	0	0.4667	0.2667	0.18	0	0.54	0.28	0.2067	0.0033	0.49	0.3
1	0	0	0	0.9333	0	0.0333	0.0333	0.94	0.02	0.02	0.02	0.98	0.01	0.0033	0.0067		0	0.4	0	0.6	0.0333	0.4	0	0.5667	0.02	0.4	0	0.58	0.0033	0.4733	0	0.5233		0.1	0	0.5	0.4	0.2	0	0.4	0.4	0.26	0	0.4	0.34	0.2433	0.0033	0.38	0.3733
1	0	0	0	0.9667	0	0.0333	0	0.98	0	0.02	0	0.97	0.01	0.01	0.01		0	0.6	0	0.4	0	0.6667	0	0.3333	0.02	0.6	0	0.38	0.0033	0.5533	0.0033	0.44		0.1	0	0.7	0.2	0.1667	0	0.5667	0.2667	0.24	0	0.52	0.24	0.2067	0	0.52	0.2733
1	0	0	0	0.9667	0.0333	0	0	0.96	0.02	0.02	0	0.98	0.0033	0.0067	0.01		0	0.7	0	0.3	0	0.5667	0.0333	0.4	0	0.48	0.02	0.5	0.0033	0.41	0.0133	0.5733		0.1	0	0.6	0.3	0.2333	0	0.5667	0.2	0.2	0	0.42	0.38	0.2333	0	0.41	0.3567
1	0	0	0	1	0	0	0	1	0	0	0	0.99	0.01	0	0		0	0.5	0	0.5	0	0.4667	0	0.5333	0	0.56	0	0.44	0	0.5367	0	0.4633		0.4	0	0.1	0.5	0.2333	0	0.3333	0.4333	0.26	0	0.3	0.44	0.27	0	0.3967	0.3333
1	0	0	0	1	0	0	0	1	0	0	0	0.99	0.0067	0.0033	0		0	0.4	0	0.6	0	0.5667	0	0.4333	0	0.66	0	0.34	0.0033	0.5767	0	0.42		0.1	0	0.6	0.3	0.2333	0	0.5667	0.2	0.22	0	0.56	0.22	0.23	0.0033	0.5333	0.2333
1	0	0	0	1	0	0	0	1	0	0	0	0.9933	0.0033	0	0.0033		0	0.4	0	0.6	0	0.5333	0	0.4667	0	0.42	0	0.58	0.0067	0.46	0.0067	0.5267		0.4	0	0.3	0.3	0.2	0	0.6333	0.1667	0.2	0	0.48	0.32	0.2467	0.0067	0.5133	0.2333
1	0	0	0	1	0	0	0	1	0	0	0	0.9867	0.01	0	0.0033		0	0.5	0	0.5	0	0.5333	0	0.4667	0	0.42	0	0.58	0	0.4733	0	0.5267		0.5	0	0.3	0.2	0.2333	0	0.4333	0.3333	0.22	0	0.5	0.28	0.2567	0.0033	0.4767	0.2633
1	0	0	0	0.9667	0.0333	0	0	0.96	0.04	0	0	0.98	0.01	0	0.01		0	0.3	0	0.7	0	0.4667	0	0.5333	0.02	0.48	0	0.5	0.0067	0.4767	0	0.5167		0.3	0	0.4	0.3	0.3333	0	0.4	0.2667	0.36	0	0.4	0.24	0.26	0.0067	0.5167	0.2167
1	0	0	0	1	0	0	0	1	0	0	0	0.9967	0	0.0033	0		0	0.2	0	0.8	0.0333	0.4	0	0.5667	0.02	0.48	0	0.5	0.0067	0.4933	0	0.5		0.3	0	0.3	0.4	0.2667	0	0.5	0.2333	0.22	0	0.58	0.2	0.26	0.0033	0.4633	0.2733
1	0	0	0	1	0	0	0	0.98	0.02	0	0	0.9633	0.0167	0.0133	0.0067		0	0.8	0	0.2	0	0.6667	0	0.3333	0	0.68	0	0.32	0.01	0.6333	0	0.3567		0.2	0	0.7	0.1	0.2333	0	0.5667	0.2	0.24	0.02	0.52	0.22	0.2167	0.0067	0.52	0.2567
1	0	0	0	1	0	0	0	0.96	0.02	0.02	0	0.95	0.0233	0.02	0.0067		0	0.6	0	0.4	0	0.5	0	0.5	0.02	0.48	0	0.5	0.0033	0.5833	0.0033	0.41		0.2	0	0.5	0.3	0.1667	0	0.6	0.2333	0.22	0	0.54	0.24	0.25	0.01	0.4667	0.2733
1	0	0	0	1	0	0	0	0.96	0.02	0.02	0	0.95	0.0267	0.0133	0.01		0	0.4	0	0.6	0	0.3333	0	0.6667	0	0.42	0	0.58	0.01	0.5167	0.0033	0.47		0.2	0	0.5	0.3	0.1667	0	0.6667	0.1667	0.16	0.02	0.62	0.2	0.1767	0.0033	0.5667	0.2533
1	0	0	0	1	0	0	0	0.96	0	0.02	0.02	0.9633	0.0033	0.0133	0.02		0	0.7	0	0.3	0	0.6333	0	0.3667	0	0.6	0	0.4	0.0033	0.5867	0	0.41		0	0	0.9	0.1	0.1	0	0.6667	0.2333	0.16	0	0.6	0.24	0.2633	0.0067	0.47	0.26
1	0	0	0	1	0	0	0	0.94	0.04	0	0.02	0.9467	0.0267	0.01	0.0167		0	0.6	0	0.4	0	0.6667	0	0.3333	0	0.68	0	0.32	0.0033	0.6433	0.0067	0.3467		0.2	0	0.3	0.5	0.2	0	0.4667	0.3333	0.2	0	0.44	0.36	0.2467	0	0.39	0.3633
1	0	0	0	1	0	0	0	0.96	0	0.04	0	0.96	0.01	0.0133	0.0167		0	0.8	0	0.2	0	0.6	0	0.4	0	0.62	0.02	0.36	0	0.5567	0.0133	0.43		0.3	0	0.5	0.2	0.2	0	0.5333	0.2667	0.28	0.02	0.48	0.22	0.24	0.0167	0.3867	0.3567
1	0	0	0	1	0	0	0	0.94	0.04	0.02	0	0.96	0.0167	0.0133	0.01		0	0.7	0	0.3	0	0.7	0	0.3	0	0.68	0	0.32	0	0.6067	0	0.3933		0.4	0	0.2	0.4	0.2667	0	0.2333	0.5	0.26	0	0.36	0.38	0.34	0.01	0.3867	0.2633
0.9	0	0	0.1	0.9333	0.0333	0	0.0333	0.92	0.06	0	0.02	0.95	0.0367	0.0033	0.01		0	0.6	0	0.4	0	0.6667	0	0.3333	0	0.68	0	0.32	0.0033	0.6067	0.0033	0.3867		0.2	0	0.5	0.3	0.1333	0	0.5667	0.3	0.16	0	0.54	0.3	0.22	0.0067	0.4833	0.29
0.9	0.1	0	0	0.9333	0.0667	0	0	0.9	0.08	0	0.02	0.9233	0.0467	0.0167	0.0133		0	0.8	0	0.2	0	0.5	0	0.5	0	0.56	0	0.44	0.01	0.63	0	0.36		0.2	0	0.7	0.1	0.2	0	0.5333	0.2667	0.14	0	0.42	0.44	0.22	0.0033	0.5233	0.2533
1	0	0	0	1	0	0	0	1	0	0	0	0.9867	0.0033	0.01	0		0	0.8	0	0.2	0	0.5333	0	0.4667	0	0.48	0	0.52	0	0.5333	0.0067	0.46		0	0	0.6	0.4	0.1667	0	0.5	0.3333	0.2	0	0.46	0.34	0.2867	0	0.4267	0.2867
1	0	0	0	1	0	0	0	1	0	0	0	0.9967	0	0	0.0033		0	0.9	0	0.1	0	0.6	0	0.4	0	0.56	0	0.44	0.0033	0.49	0	0.5067		0.3	0	0.5	0.2	0.2667	0	0.5333	0.2	0.34	0	0.42	0.24	0.26	0	0.4233	0.3167
1	0	0	0	1	0	0	0	1	0	0	0	0.9633	0.02	0.0167	0		0	0.1	0	0.9	0	0.4	0	0.6	0	0.46	0	0.54	0.0033	0.5867	0	0.41		0.3	0	0.2	0.5	0.4	0	0.3	0.3	0.26	0	0.36	0.38	0.2567	0.0067	0.4033	0.3333
1	0	0	0	1	0	0	0	1	0	0	0	0.9967	0	0	0.0033		0	0.5	0	0.5	0	0.5667	0	0.4333	0	0.58	0	0.42	0	0.5933	0.0067	0.4		0.6	0	0.3	0.1	0.3667	0	0.3333	0.3	0.3	0.02	0.34	0.34	0.2967	0.0067	0.38	0.3167
1	0	0	0	1	0	0	0	1	0	0	0	0.9967	0.0033	0	0		0	0.5	0	0.5	0	0.5	0	0.5	0	0.54	0	0.46	0	0.56	0.0033	0.4367		0.5	0	0.1	0.4	0.2333	0	0.4667	0.3	0.32	0	0.36	0.32	0.2633	0	0.4167	0.32
1	0	0	0	1	0	0	0	1	0	0	0	0.9967	0.0033	0	0		0	0.3	0	0.7	0.0333	0.5	0	0.4667	0.02	0.54	0	0.44	0.0033	0.6167	0	0.38		0.4	0	0.3	0.3	0.3	0	0.3333	0.3667	0.3	0	0.34	0.36	0.2933	0.0033	0.3933	0.31
1	0	0	0	0.9667	0.0333	0	0	0.98	0.02	0	0	0.9733	0.0167	0.0067	0.0033		0	0.2	0	0.8	0	0.5333	0	0.4667	0	0.58	0	0.42	0	0.58	0	0.42		0.2	0	0.4	0.4	0.2	0	0.4667	0.3333	0.2	0.02	0.46	0.32	0.26	0.01	0.4367	0.2933
0.9	0	0	0.1	0.9667	0	0	0.0333	0.98	0	0	0.02	0.9667	0.0233	0.0067	0.0033		0	0.8	0	0.2	0	0.6667	0	0.3333	0	0.58	0	0.42	0.0067	0.5333	0.0033	0.4567		0.3	0	0.4	0.3	0.3333	0	0.5	0.1667	0.3	0	0.52	0.18	0.2567	0	0.5233	0.22
1	0	0	0	0.9667	0.0333	0	0	0.98	0.02	0	0	0.9833	0.0067	0.0033	0.0067		0	0.1	0	0.9	0	0.4667	0	0.5333	0	0.54	0	0.46	0	0.5267	0	0.4733		0.2	0	0.6	0.2	0.1667	0	0.5	0.3333	0.18	0	0.46	0.36	0.2933	0	0.4067	0.3
1	0	0	0	0.9667	0.0333	0	0	0.98	0.02	0	0	0.9767	0.0167	0	0.0067		0	0.5	0	0.5	0	0.7	0	0.3	0	0.76	0	0.24	0.0067	0.64	0	0.3533		0.4	0	0	0.6	0.2667	0	0.2667	0.4667	0.24	0	0.36	0.4	0.2567	0	0.4367	0.3067
1	0	0	0	0.9667	0.0333	0	0	0.98	0.02	0	0	0.9833	0.0067	0.0033	0.0067		0	0.7	0	0.3	0	0.5333	0	0.4667	0	0.52	0	0.48	0.0033	0.5467	0	0.45		0.3	0	0.4	0.3	0.1	0	0.6333	0.2667	0.14	0.02	0.62	0.22	0.1833	0.01	0.54	0.2667
1	0	0	0	0.9333	0.0667	0	0	0.96	0.04	0	0	0.9667	0.0233	0	0.01		0	0.7	0	0.3	0	0.5667	0	0.4333	0	0.52	0	0.48	0.0067	0.4867	0.0033	0.5033		0.2	0	0.8	0	0.1333	0	0.7	0.1667	0.18	0	0.6	0.22	0.2267	0.0033	0.51	0.26
1	0	0	0	0.9667	0.0333	0	0	0.98	0.02	0	0	0.98	0.02	0	0		0	0.6	0	0.4	0	0.3667	0.0333	0.6	0.02	0.34	0.02	0.62	0.0067	0.3767	0.0033	0.6133		0.3	0	0.7	0	0.3	0	0.4667	0.2333	0.26	0	0.46	0.28	0.1633	0.0067	0.5967	0.2333
1	0	0	0	1	0	0	0	1	0	0	0	0.9833	0.0067	0.0067	0.0033		0	0.7	0	0.3	0	0.6667	0.0333	0.3	0	0.56	0.02	0.42	0.0033	0.5467	0.01	0.44		0.2	0	0.4	0.4	0.1333	0	0.4667	0.4	0.18	0	0.46	0.36	0.2133	0.0033	0.4733	0.31
1	0	0	0	1	0	0	0	1	0	0	0	0.9933	0.0033	0.0033	0		0	0.5	0	0.5	0	0.4	0	0.6	0	0.42	0	0.58	0	0.5533	0.0033	0.4433		0.5	0	0.1	0.4	0.4333	0	0.2333	0.3333	0.38	0	0.28	0.34	0.2733	0.0167	0.37	0.34
1	0	0	0	0.9667	0	0	0.0333	0.98	0	0	0.02	0.9667	0.0267	0.0033	0.0033		0	0.6	0	0.4	0	0.6333	0	0.3667	0.02	0.58	0	0.4	0.0067	0.6367	0	0.3567		0.4	0	0.5	0.1	0.2667	0.0333	0.5667	0.1333	0.24	0.02	0.52	0.22	0.1867	0.0033	0.6167	0.1933
1	0	0	0	1	0	0	0	1	0	0	0	0.9933	0	0	0.0067		0	0.5	0	0.5	0	0.4	0	0.6	0	0.38	0	0.62	0.0033	0.5367	0.0067	0.4533		0	0	0.6	0.4	0.1	0.0667	0.4667	0.3667	0.08	0.04	0.4	0.48	0.17	0.02	0.48	0.33
1	0	0	0	1	0	0	0	1	0	0	0	0.99	0.01	0	0		0	0.6	0	0.4	0	0.5667	0	0.4333	0	0.48	0	0.52	0	0.52	0.0067	0.4733		0	0	0.5	0.5	0.1667	0	0.4667	0.3667	0.14	0	0.52	0.34	0.1667	0	0.5467	0.2867
1	0	0	0	1	0	0	0	1	0	0	0	0.99	0.01	0	0		0	0.3	0	0.7	0.0333	0.3667	0	0.6	0.02	0.42	0	0.56	0.0033	0.45	0.0033	0.5433		0	0	0.5	0.5	0.0667	0	0.6667	0.2667	0.12	0	0.62	0.26	0.1767	0.0033	0.55	0.27
1	0	0	0	0.9667	0.0333	0	0	0.98	0.02	0	0	0.9867	0.01	0	0.0033		0	0.4	0	0.6	0	0.4667	0	0.5333	0	0.5	0	0.5	0.0067	0.45	0	0.5433		0	0	0.8	0.2	0.2333	0.0333	0.4667	0.2667	0.24	0.02	0.52	0.22	0.2533	0.01	0.48	0.2567
1	0	0	0	0.9667	0	0.0333	0	0.98	0	0.02	0	0.9767	0.0167	0.0067	0		0	0.3	0	0.7	0	0.4667	0	0.5333	0	0.62	0	0.38	0	0.5967	0	0.4033		0.3	0	0.6	0.1	0.1667	0.0333	0.6667	0.1333	0.18	0.04	0.58	0.2	0.28	0.0233	0.47	0.2267
1	0	0	0	0.9667	0	0	0.0333	0.98	0	0	0.02	0.9867	0.0067	0	0.0067		0	0.5	0	0.5	0	0.5333	0	0.4667	0	0.58	0	0.42	0.0033	0.5667	0	0.43		0.1	0	0.5	0.4	0.3	0	0.3333	0.3667	0.3	0	0.36	0.34	0.26	0.0067	0.4567	0.2767
1	0	0	0	0.9667	0.0333	0	0	0.98	0.02	0	0	0.99	0.0067	0	0.0033		0	0.8	0	0.2	0	0.6333	0	0.3667	0	0.62	0	0.38	0.0033	0.5967	0.0033	0.3967		0.3	0	0.3	0.4	0.2667	0	0.2333	0.5	0.28	0	0.26	0.46	0.23	0.01	0.44	0.32
1	0	0	0	0.9667	0	0	0.0333	0.98	0	0	0.02	0.9933	0	0.0033	0.0033		0	0.2	0	0.8	0	0.3	0	0.7	0	0.34	0	0.66	0	0.53	0.0033	0.4667		0.4	0	0.5	0.1	0.4667	0	0.3	0.2333	0.3	0.02	0.32	0.36	0.2733	0.02	0.4	0.3067
1	0	0	0	0.9667	0	0	0.0333	0.98	0	0	0.02	0.9933	0.0033	0	0.0033		0	0.5	0	0.5	0	0.5333	0	0.4667	0	0.62	0	0.38	0	0.5967	0	0.4033		0.4	0	0.3	0.3	0.3667	0.0333	0.2667	0.3333	0.3	0.02	0.3	0.38	0.2667	0.02	0.3633	0.35
1	0	0	0	1	0	0	0	1	0	0	0	0.9933	0.0067	0	0		0	0.8	0	0.2	0	0.7667	0	0.2333	0	0.74	0	0.26	0	0.5733	0.0033	0.4233		0.1	0	0.5	0.4	0.3333	0	0.3	0.3667	0.3	0.02	0.38	0.3	0.2067	0.0267	0.4533	0.3133
0.9	0	0	0.1	0.9667	0	0	0.0333	0.98	0	0	0.02	0.99	0.0033	0.0033	0.0033		0	0.5	0	0.5	0	0.5	0	0.5	0	0.52	0	0.48	0.0067	0.4467	0.0167	0.53		0.2	0	0.6	0.2	0.1333	0	0.7	0.1667	0.16	0	0.68	0.16	0.1667	0.0033	0.5833	0.2467
1	0	0	0	1	0	0	0	1	0	0	0	0.9933	0.0067	0	0		0	0.4	0	0.6	0	0.4	0	0.6	0	0.44	0	0.56	0.0033	0.4933	0.0167	0.4867		0.1	0	0.6	0.3	0.1333	0	0.5667	0.3	0.22	0.04	0.48	0.26	0.2	0.03	0.4933	0.2767
0.9	0	0	0.1	0.9667	0	0	0.0333	0.96	0	0	0.04	0.9933	0	0	0.0067		0	0.7	0	0.3	0	0.5	0	0.5	0	0.5	0	0.5	0	0.64	0.0067	0.3533		0	0	0.9	0.1	0.1667	0	0.6667	0.1667	0.2	0	0.6	0.2	0.1867	0.01	0.62	0.1833
1	0	0	0	1	0	0	0	0.98	0	0	0.02	0.9933	0.0033	0	0.0033		0	0.3	0	0.7	0	0.4333	0	0.5667	0	0.48	0	0.52	0.0133	0.4033	0	0.5833		0.3	0	0.7	0	0.2	0	0.5333	0.2667	0.2	0.04	0.52	0.24	0.2933	0.02	0.44	0.2467
0.9	0	0.1	0	0.9667	0	0.0333	0	0.96	0	0.04	0	0.9733	0.0167	0.0067	0.0033		0	0.4	0	0.6	0	0.5	0	0.5	0	0.5	0	0.5	0.0067	0.4533	0	0.54		0.2	0	0.2	0.6	0.2667	0	0.4	0.3333	0.28	0.04	0.32	0.36	0.28	0.04	0.4167	0.2633
0.9	0	0	0.1	0.9667	0	0	0.0333	0.96	0	0	0.04	0.9867	0	0	0.0133		0	0.7	0	0.3	0	0.7	0	0.3	0	0.72	0	0.28	0.0033	0.5767	0.0133	0.4067		0.1	0	0.3	0.6	0.1333	0	0.3333	0.5333	0.18	0.02	0.36	0.44	0.2733	0.0233	0.3833	0.32
1	0	0	0	1	0	0	0	1	0	0	0	0.98	0.0167	0	0.0033		0	0.6	0	0.4	0	0.6667	0	0.3333	0	0.6	0	0.4	0	0.4367	0.0067	0.5567		0.2	0	0.5	0.3	0.3	0	0.4333	0.2667	0.24	0.04	0.36	0.36	0.28	0.0167	0.3367	0.3667
1	0	0	0	1	0	0	0	0.98	0	0.02	0	0.98	0.0033	0.01	0.0067		0	0.6	0	0.4	0	0.5667	0	0.4333	0	0.6	0	0.4	0	0.63	0	0.37		0.2	0	0.6	0.2	0.2	0	0.5667	0.2333	0.24	0	0.52	0.24	0.22	0.01	0.52	0.25
1	0	0	0	1	0	0	0	0.98	0	0.02	0	0.9833	0.0067	0.01	0		0	0.6	0	0.4	0	0.6667	0	0.3333	0	0.62	0	0.38	0	0.5567	0	0.4433		0.3	0	0.3	0.4	0.3667	0	0.3333	0.3	0.26	0	0.46	0.28	0.18	0.0033	0.4767	0.34
1	0	0	0	1	0	0	0	0.98	0.02	0	0	0.99	0.01	0	0		0	0.8	0	0.2	0	0.6333	0	0.3667	0	0.56	0	0.44	0	0.5233	0	0.4767		0.3	0	0.3	0.4	0.3	0	0.4333	0.2667	0.2	0	0.46	0.34	0.22	0	0.4233	0.3567
1	0	0	0	1	0	0	0	1	0	0	0	0.98	0.0033	0.0167	0		0	0.5	0	0.5	0	0.6333	0	0.3667	0	0.54	0	0.46	0	0.54	0	0.46		0.3	0	0.3	0.4	0.2333	0	0.4333	0.3333	0.2	0	0.42	0.38	0.2467	0.0067	0.4333	0.3133
1	0	0	0	1	0	0	0	1	0	0	0	0.9933	0	0.0067	0		0	0.6	0	0.4	0	0.5	0	0.5	0	0.52	0	0.48	0.0033	0.5167	0.0033	0.4767		0.1	0	0.5	0.4	0.1333	0	0.5	0.3667	0.16	0	0.52	0.32	0.2367	0	0.4933	0.27
1	0	0	0	1	0	0	0	1	0	0	0	0.98	0	0.0033	0.0167		0	0.6	0	0.4	0	0.7	0	0.3	0	0.64	0	0.36	0.0067	0.6267	0.0033	0.3633		0	0	0.4	0.6	0.0333	0	0.6	0.3667	0.14	0	0.52	0.34	0.2067	0.0033	0.4467	0.3433
1	0	0	0	0.9333	0.0667	0	0	0.96	0.04	0	0	0.9767	0.02	0.0033	0		0	0.7	0	0.3	0	0.4667	0	0.5333	0	0.56	0	0.44	0.0033	0.5667	0	0.43		0.2	0	0.3	0.5	0.2667	0	0.4333	0.3	0.24	0	0.44	0.32	0.2267	0	0.4333	0.34
1	0	0	0	1	0	0	0	1	0	0	0	0.99	0.0067	0.0033	0		0	0.6	0	0.4	0	0.5333	0	0.4667	0	0.52	0	0.48	0	0.6167	0.0067	0.3767		0.1	0	0.3	0.6	0.1667	0	0.5	0.3333	0.12	0	0.4	0.48	0.1867	0.01	0.42	0.3833
1	0	0	0	1	0	0	0	1	0	0	0	0.99	0.0067	0.0033	0		0	0.9	0	0.1	0	0.6	0	0.4	0	0.56	0	0.44	0	0.5567	0	0.4433		0.4	0	0.5	0.1	0.2667	0.0333	0.5	0.2	0.2	0.02	0.46	0.32	0.1933	0.0167	0.4867	0.3033
1	0	0	0	1	0	0	0	1	0	0	0	0.99	0.0033	0	0.0067		0	0.8	0	0.2	0	0.7333	0	0.2667	0	0.64	0	0.36	0.0033	0.6033	0	0.3933		0	0	0.3	0.7	0	0	0.5	0.5	0.08	0	0.5	0.42	0.15	0.0133	0.47	0.3667
1	0	0	0	1	0	0	0	1	0	0	0	0.9967	0	0	0.0033		0	0.8	0	0.2	0	0.7667	0	0.2333	0	0.7	0	0.3	0	0.6233	0.0033	0.3733		0.1	0	0.5	0.4	0.1	0	0.5667	0.3333	0.18	0	0.5	0.32	0.1633	0	0.4833	0.3533
1	0	0	0	1	0	0	0	1	0	0	0	0.9867	0.0067	0.0033	0.0033		0	0.5	0	0.5	0	0.7	0	0.3	0	0.64	0	0.36	0	0.5867	0.0033	0.41		0.4	0	0.1	0.5	0.2667	0	0.2667	0.4667	0.18	0	0.3	0.52	0.2333	0.0033	0.3433	0.42
1	0	0	0	0.9667	0	0.0333	0	0.98	0	0.02	0	0.98	0.01	0.01	0		0	0.6	0	0.4	0	0.7	0	0.3	0	0.56	0	0.44	0.0033	0.6033	0.0067	0.3867		0.2	0	0.6	0.2	0.1667	0	0.4667	0.3667	0.18	0	0.48	0.34	0.1633	0.0033	0.4567	0.3767
1	0	0	0	1	0	0	0	1	0	0	0	0.9833	0.0133	0.0033	0		0	0.4	0	0.6	0	0.5	0	0.5	0	0.4	0	0.6	0.0033	0.3833	0.0067	0.6067		0.5	0	0.3	0.2	0.3	0	0.2333	0.4667	0.26	0	0.32	0.42	0.1733	0	0.43	0.3967
1	0	0	0	0.9667	0.0333	0	0	0.98	0.02	0	0	0.97	0.0167	0.0033	0.01		0	0.6	0	0.4	0	0.6333	0	0.3667	0	0.6	0	0.4	0.0033	0.47	0	0.5267		0.1	0	0.6	0.3	0.1	0	0.6667	0.2333	0.08	0	0.62	0.3	0.16	0.0067	0.5133	0.32
1	0	0	0	0.9667	0	0.0333	0	0.98	0	0.02	0	0.9567	0.02	0.0133	0.01		0	0.4	0	0.6	0	0.5667	0	0.4333	0	0.6	0	0.4	0.0033	0.63	0	0.3667		0	0	0.7	0.3	0.1333	0	0.6333	0.2333	0.2	0	0.58	0.22	0.2033	0.0033	0.52	0.2733
1	0	0	0	0.9667	0	0	0.0333	0.98	0	0	0.02	0.9833	0	0.0067	0.01		0	0.4	0	0.6	0	0.5	0	0.5	0	0.58	0	0.42	0	0.5767	0	0.4233		0.1	0	0.5	0.4	0.3333	0	0.4	0.2667	0.28	0	0.44	0.28	0.2767	0	0.46	0.2633
1	0	0	0	1	0	0	0	1	0	0	0	0.9867	0.0067	0.0033	0.0033		0	0.6	0	0.4	0	0.6333	0	0.3667	0	0.7	0	0.3	0.0033	0.5867	0	0.41		0.3	0	0.2	0.5	0.1667	0	0.3333	0.5	0.16	0	0.36	0.48	0.1567	0	0.4933	0.35
1	0	0	0	1	0	0	0	0.98	0	0	0.02	0.9567	0.03	0.0067	0.0067		0	0.6	0	0.4	0	0.7333	0	0.2667	0	0.74	0	0.26	0	0.6267	0	0.3733		0.3	0	0.2	0.5	0.2333	0	0.2667	0.5	0.22	0	0.34	0.44	0.2833	0	0.4	0.3167
1	0	0	0	0.9667	0	0.0333	0	0.98	0	0.02	0	0.98	0.0067	0.0133	0		0	0.1	0	0.9	0	0.4333	0	0.5667	0	0.54	0	0.46	0	0.6367	0	0.3633		0.4	0	0.2	0.4	0.3	0	0.2333	0.4667	0.28	0	0.28	0.44	0.25	0	0.2833	0.4667
1	0	0	0	0.9333	0.0333	0.0333	0	0.96	0.02	0.02	0	0.97	0.01	0.0167	0.0033		0	0.5	0	0.5	0	0.5	0	0.5	0	0.5	0	0.5	0.0033	0.55	0.0033	0.4433		0.3	0	0.5	0.2	0.2667	0	0.5	0.2333	0.26	0	0.48	0.26	0.2433	0.01	0.4367	0.31
1	0	0	0	0.9667	0.0333	0	0	0.98	0.02	0	0	0.9567	0.0233	0.01	0.01		0	0.4	0	0.6	0	0.6333	0	0.3667	0	0.5	0	0.5	0.0033	0.6	0.0033	0.3933		0.3	0	0.4	0.3	0.3	0	0.3667	0.3333	0.26	0	0.36	0.38	0.3067	0.01	0.3533	0.33
1	0	0	0	0.9667	0	0.0333	0	0.96	0	0.02	0.02	0.9833	0.0067	0.0067	0.0033		0	0.2	0	0.8	0	0.3	0	0.7	0	0.36	0	0.64	0	0.3933	0.0033	0.6033		0.3	0	0.5	0.2	0.2333	0	0.5667	0.2	0.24	0	0.54	0.22	0.2	0.01	0.5033	0.2867
1	0	0	0	0.9667	0.0333	0	0	0.96	0.02	0	0.02	0.9867	0.01	0	0.0033		0	0.3	0	0.7	0	0.4333	0	0.5667	0	0.42	0	0.58	0	0.5333	0	0.4667		0.1	0	0.3	0.6	0.1667	0.0667	0.4667	0.3	0.22	0.04	0.4	0.34	0.2267	0.0133	0.4433	0.3167
0.9	0.1	0	0	0.9333	0.0333	0.0333	0	0.94	0.02	0.02	0.02	0.9733	0.0133	0.0067	0.0067		0	0.8	0	0.2	0	0.6333	0	0.3667	0	0.6	0	0.4	0	0.51	0	0.49		0.3	0	0.5	0.2	0.3667	0	0.3	0.3333	0.3	0	0.38	0.32	0.2067	0	0.35	0.4433
0.9	0.1	0	0	0.9667	0.0333	0	0	0.98	0.02	0	0	0.9933	0.0067	0	0		0	0.5	0	0.5	0	0.6333	0	0.3667	0	0.7	0	0.3	0	0.6167	0.0033	0.38		0.2	0	0.6	0.2	0.2	0.0333	0.6	0.1667	0.22	0.02	0.5	0.26	0.18	0.0233	0.5533	0.2433
1	0	0	0	0.9667	0.0333	0	0	0.96	0.02	0	0.02	0.9667	0.03	0	0.0033		0	0.6	0	0.4	0	0.5	0	0.5	0	0.44	0	0.56	0	0.5267	0	0.4733		0.3	0	0.6	0.1	0.1667	0	0.6	0.2333	0.16	0	0.54	0.3	0.2	0.0067	0.4533	0.34
0.9	0.1	0	0	0.9667	0.0333	0	0	0.98	0.02	0	0	0.98	0.0067	0	0.0133		0	0.6	0	0.4	0	0.5667	0	0.4333	0	0.62	0	0.38	0	0.5733	0	0.4267		0.3	0	0.3	0.4	0.2667	0	0.2333	0.5	0.26	0	0.34	0.4	0.1567	0.0033	0.4367	0.4033
1	0	0	0	1	0	0	0	1	0	0	0	1	0	0	0		0	0.6	0	0.4	0.0333	0.6667	0	0.3	0.02	0.52	0	0.46	0.0033	0.56	0.0033	0.4333		0.2	0	0.4	0.4	0.4	0	0.3333	0.2667	0.3	0	0.36	0.34	0.1833	0.0067	0.42	0.39
1	0	0	0	0.9667	0.0333	0	0	0.98	0.02	0	0	0.9833	0.0133	0	0.0033		0	0.5	0	0.5	0	0.6333	0	0.3667	0	0.7	0	0.3	0	0.4733	0	0.5267		0.5	0.2	0.1	0.2	0.3	0.1	0.2667	0.3333	0.32	0.06	0.26	0.36	0.2733	0.0167	0.3333	0.3767
1	0	0	0	0.9667	0.0333	0	0	0.98	0.02	0	0	0.9867	0.0067	0.0067	0		0	0.9	0	0.1	0	0.5	0	0.5	0.02	0.5	0	0.48	0.0033	0.4833	0.0033	0.51		0.1	0.2	0.3	0.4	0.1333	0.0667	0.3333	0.4667	0.14	0.04	0.42	0.4	0.19	0.0167	0.4167	0.3767
1	0	0	0	0.9667	0	0.0333	0	0.98	0	0.02	0	0.98	0.01	0.0067	0.0033		0	0.2	0	0.8	0	0.5	0	0.5	0.02	0.56	0	0.42	0.0367	0.4533	0	0.51		0.3	0	0.5	0.2	0.2333	0	0.5	0.2667	0.2	0	0.52	0.28	0.22	0.01	0.3767	0.3933
1	0	0	0	1	0	0	0	1	0	0	0	0.9767	0.01	0.0067	0.0067		0	0.3	0	0.7	0	0.3667	0.0333	0.6	0	0.4	0.04	0.56	0.0033	0.5033	0.03	0.4633		0.2	0	0.3	0.5	0.1667	0	0.3	0.5333	0.14	0	0.28	0.58	0.1967	0	0.4	0.4033
1	0	0	0	0.9667	0	0.0333	0	0.98	0	0.02	0	0.9767	0.0067	0.0167	0		0.1	0.1	0	0.8	0.0333	0.4	0.0333	0.5333	0.04	0.36	0.04	0.56	0.0367	0.3667	0.05	0.5467		0.1	0	0.7	0.2	0.0667	0	0.5667	0.3667	0.14	0.02	0.52	0.32	0.1633	0.0233	0.5233	0.29
1	0	0	0	1	0	0	0	1	0	0	0	0.9867	0	0.0067	0.0067		0	0.4	0	0.6	0	0.5667	0	0.4333	0	0.5	0	0.5	0.0133	0.5267	0.03	0.43		0.1	0	0.5	0.4	0.1	0	0.5333	0.3667	0.14	0.02	0.48	0.36	0.1767	0.0233	0.49	0.31
1	0	0	0	1	0	0	0	1	0	0	0	0.99	0	0.0033	0.0067		0	0.6	0.1	0.3	0	0.4667	0.0333	0.5	0	0.42	0.02	0.56	0.0033	0.3867	0.0167	0.5933		0.1	0	0.2	0.7	0.1333	0	0.3667	0.5	0.12	0	0.46	0.42	0.15	0	0.5	0.35
1	0	0	0	1	0	0	0	1	0	0	0	0.9833	0.01	0.0067	0		0	0.6	0	0.4	0	0.6333	0	0.3667	0	0.6	0	0.4	0.0033	0.48	0	0.5167		0.3	0	0.6	0.1	0.1333	0.0333	0.6333	0.2	0.1	0.02	0.58	0.3	0.1733	0.0033	0.4967	0.3267
1	0	0	0	1	0	0	0	1	0	0	0	0.9667	0.0033	0.02	0.01		0	0.2	0	0.8	0	0.4	0	0.6	0	0.46	0	0.54	0.0067	0.5233	0	0.47		0.1	0	0.2	0.7	0.1333	0	0.4	0.4667	0.12	0	0.46	0.42	0.16	0	0.4667	0.3733
1	0	0	0	0.9333	0.0333	0.0333	0	0.96	0.02	0.02	0	0.9533	0.04	0.0067	0		0	0.8	0	0.2	0	0.6667	0	0.3333	0	0.7	0	0.3	0	0.61	0	0.39		0	0	0.5	0.5	0.0333	0	0.5667	0.4	0.14	0	0.5	0.36	0.2267	0.0133	0.4267	0.3333
1	0	0	0	0.9	0.1	0	0	0.94	0.06	0	0	0.9433	0.0467	0.0067	0.0033		0	0.4	0	0.6	0	0.5333	0	0.4667	0	0.58	0	0.42	0.0033	0.61	0	0.3867		0.4	0	0.4	0.2	0.1333	0	0.4	0.4667	0.1	0	0.48	0.42	0.1633	0	0.49	0.3467
1	0	0	0	1	0	0	0	1	0	0	0	0.9767	0.02	0.0033	0		0	0.5	0	0.5	0	0.5333	0	0.4667	0	0.5	0	0.5	0.0033	0.53	0	0.4667		0.3	0	0.4	0.3	0.2667	0	0.5333	0.2	0.3	0	0.44	0.26	0.2133	0	0.46	0.3267
1	0	0	0	0.9333	0.0667	0	0	0.96	0.04	0	0	0.9733	0.02	0.0033	0.0033		0	0.8	0	0.2	0	0.7333	0	0.2667	0	0.6	0	0.4	0.0033	0.5267	0.0033	0.4667		0.1	0	0.6	0.3	0.1333	0	0.5	0.3667	0.1	0	0.58	0.32	0.1433	0	0.5333	0.3233
1	0	0	0	1	0	0	0	0.98	0	0	0.02	0.97	0.0167	0.0033	0.01		0	0.5	0	0.5	0	0.5667	0	0.4333	0	0.52	0	0.48	0.0033	0.4633	0	0.5333		0.3	0.1	0.2	0.4	0.1667	0.0333	0.3333	0.4667	0.2	0.02	0.42	0.36	0.2067	0.0033	0.4767	0.3133
1	0	0	0	1	0	0	0	1	0	0	0	0.98	0.0133	0	0.0067		0	0.9	0	0.1	0	0.4667	0	0.5333	0	0.46	0	0.54	0.0067	0.4567	0	0.5367		0	0	0.8	0.2	0.0333	0.0333	0.6	0.3333	0.1	0.02	0.5	0.38	0.1767	0.01	0.54	0.2733
1	0	0	0	1	0	0	0	1	0	0	0	0.9967	0	0.0033	0		0	0.2	0	0.8	0	0.4	0	0.6	0	0.42	0.02	0.56	0.0033	0.3667	0.0033	0.6267		0.1	0	0.7	0.2	0.1667	0	0.7	0.1333	0.12	0	0.62	0.26	0.2133	0	0.4933	0.2933
1	0	0	0	1	0	0	0	1	0	0	0	0.9967	0	0	0.0033		0	0.2	0	0.8	0	0.5	0	0.5	0	0.48	0	0.52	0	0.59	0.0033	0.4067		0.2	0	0.5	0.3	0.2667	0	0.4667	0.2667	0.32	0	0.44	0.24	0.22	0	0.4833	0.2967
1	0	0	0	1	0	0	0	1	0	0	0	0.9833	0.0167	0	0		0	0.5	0	0.5	0	0.4333	0	0.5667	0	0.48	0	0.52	0	0.5	0.0033	0.4967		0.2	0	0.4	0.4	0.2	0	0.4667	0.3333	0.2	0	0.46	0.34	0.2067	0.0067	0.5333	0.2533
1	0	0	0	1	0	0	0	1	0	0	0	0.9867	0.01	0	0.0033		0	0.6	0	0.4	0	0.7333	0	0.2667	0	0.62	0	0.38	0	0.5967	0	0.4033		0.1	0	0.7	0.2	0.3	0	0.4667	0.2333	0.22	0	0.58	0.2	0.2567	0	0.53	0.2133
1	0	0	0	1	0	0	0	1	0	0	0	0.98	0.01	0.0067	0.0033		0	0.2	0	0.8	0	0.3667	0	0.6333	0	0.44	0.02	0.54	0.0033	0.5433	0.0033	0.45		0.5	0	0.3	0.2	0.3667	0	0.5	0.1333	0.38	0	0.52	0.1	0.27	0.0033	0.47	0.2567
1	0	0	0	1	0	0	0	1	0	0	0	0.9933	0.0033	0.0033	0		0	0.6	0	0.4	0	0.5	0	0.5	0	0.52	0	0.48	0.0033	0.5167	0.0033	0.4767		0.1	0	0.8	0.1	0.1667	0	0.6333	0.2	0.16	0	0.68	0.16	0.2067	0.0033	0.5767	0.2133
1	0	0	0	1	0	0	0	1	0	0	0	0.9867	0.0133	0	0		0	0.3	0	0.7	0	0.3667	0	0.6333	0	0.48	0	0.52	0	0.5967	0	0.4033		0.1	0	0.3	0.6	0.2	0	0.3	0.5	0.2	0	0.32	0.48	0.1867	0	0.3933	0.42
1	0	0	0	1	0	0	0	1	0	0	0	1	0	0	0		0	0.9	0	0.1	0	0.6333	0	0.3667	0	0.56	0	0.44	0	0.57	0.0033	0.4267		0	0	0.8	0.2	0.1333	0	0.6667	0.2	0.1	0	0.64	0.26	0.19	0.0167	0.41	0.3833
1	0	0	0	1	0	0	0	1	0	0	0	0.9967	0.0033	0	0		0	0.5	0	0.5	0	0.5	0	0.5	0	0.52	0	0.48	0	0.56	0	0.44		0.3	0	0.3	0.4	0.2	0	0.3	0.5	0.24	0	0.4	0.36	0.2233	0.0067	0.4233	0.3467
1	0	0	0	1	0	0	0	1	0	0	0	0.9967	0.0033	0	0		0	0.5	0	0.5	0	0.5667	0	0.4333	0	0.56	0	0.44	0	0.5833	0	0.4167		0.2	0	0.6	0.2	0.1333	0	0.6667	0.2	0.12	0	0.64	0.24	0.17	0.02	0.5733	0.2367
1	0	0	0	1	0	0	0	1	0	0	0	0.9967	0.0033	0	0		0	0.8	0	0.2	0	0.7333	0	0.2667	0	0.64	0	0.36	0	0.6067	0	0.3933		0.2	0	0.6	0.2	0.2	0	0.5667	0.2333	0.16	0	0.54	0.3	0.2167	0	0.46	0.3233
1	0	0	0	1	0	0	0	1	0	0	0	1	0	0	0		0	0.7	0	0.3	0	0.6333	0	0.3667	0	0.56	0	0.44	0	0.6167	0	0.3833		0.1	0	0.2	0.7	0.2	0	0.4	0.4	0.16	0	0.48	0.36	0.1767	0.0033	0.4567	0.3633
1	0	0	0	1	0	0	0	0.98	0	0.02	0	0.9867	0.01	0.0033	0		0	0.9	0	0.1	0	0.7333	0	0.2667	0	0.62	0	0.38	0	0.5067	0.0067	0.4867		0	0	0.9	0.1	0.1	0	0.5	0.4	0.18	0	0.42	0.4	0.16	0.0067	0.5067	0.3267
1	0	0	0	1	0	0	0	0.98	0.02	0	0	0.98	0.01	0.0033	0.0067		0	0.8	0	0.2	0	0.6	0	0.4	0	0.6	0	0.4	0.0033	0.5833	0	0.4133		0.1	0	0.4	0.5	0.1	0	0.4	0.5	0.06	0	0.56	0.38	0.1667	0.0067	0.43	0.3967
1	0	0	0	1	0	0	0	1	0	0	0	0.99	0.0067	0	0.0033		0	0.3	0	0.7	0	0.4333	0.1	0.4667	0	0.54	0.06	0.4	0.0033	0.5133	0.0167	0.4667		0.1	0	0.6	0.3	0.1	0	0.4667	0.4333	0.12	0.02	0.48	0.38	0.1533	0.0067	0.42	0.42
1	0	0	0	0.9667	0.0333	0	0	0.98	0.02	0	0	0.9633	0.0333	0	0.0033		0	0.5	0	0.5	0	0.7333	0	0.2667	0	0.7	0	0.3	0.0033	0.5733	0.0033	0.42		0.1	0	0.4	0.5	0.2667	0	0.3333	0.4	0.18	0	0.38	0.44	0.1433	0.01	0.42	0.4267
1	0	0	0	1	0	0	0	1	0	0	0	1	0	0	0		0	0.4	0	0.6	0	0.5333	0	0.4667	0	0.7	0	0.3	0.0033	0.63	0.0033	0.3633		0.2	0	0.6	0.2	0.2333	0	0.6	0.1667	0.24	0	0.5	0.26	0.1967	0.01	0.51	0.2833
1	0	0	0	1	0	0	0	1	0	0	0	0.9933	0	0.0033	0.0033		0	0.9	0	0.1	0	0.8	0	0.2	0	0.76	0	0.24	0.0033	0.6567	0.0033	0.3367		0.1	0	0.7	0.2	0.2333	0	0.4667	0.3	0.2	0	0.44	0.36	0.1433	0.0067	0.43	0.42
1	0	0	0	1	0	0	0	1	0	0	0	0.9867	0.0133	0	0		0	0.6	0	0.4	0.0333	0.4	0	0.5667	0.02	0.4	0	0.58	0.0033	0.4667	0.0133	0.5167		0.5	0	0.1	0.4	0.3667	0.0667	0.2667	0.3	0.34	0.04	0.34	0.28	0.23	0.03	0.4033	0.3367
1	0	0	0	1	0	0	0	1	0	0	0	1	0	0	0		0	0.5	0	0.5	0	0.5	0.0333	0.4667	0	0.6	0.02	0.38	0	0.6233	0.0033	0.3733		0	0	0.6	0.4	0.0667	0	0.6	0.3333	0.18	0	0.48	0.34	0.21	0	0.43	0.36
0.9	0.1	0	0	0.9667	0.0333	0	0	0.98	0.02	0	0	0.98	0.0067	0.0033	0.01		0	0.4	0	0.6	0	0.5667	0	0.4333	0	0.46	0	0.54	0.01	0.58	0.0033	0.4067		0.1	0	0.2	0.7	0.2333	0.0333	0.3667	0.3667	0.22	0.02	0.38	0.38	0.1767	0.01	0.4467	0.3667
1	0	0	0	1	0	0	0	1	0	0	0	0.9867	0.01	0	0.0033		0	0.9	0	0.1	0	0.6	0	0.4	0	0.68	0	0.32	0	0.66	0.0067	0.3333		0	0	0.3	0.7	0.1667	0	0.4	0.4333	0.18	0	0.42	0.4	0.2067	0.0167	0.3567	0.42
1	0	0	0	1	0	0	0	1	0	0	0	0.9933	0.0067	0	0		0	0.3	0	0.7	0	0.4333	0	0.5667	0	0.42	0	0.58	0.0067	0.49	0.0033	0.5		0.1	0	0.7	0.2	0.1	0	0.6	0.3	0.12	0	0.58	0.3	0.2	0.0167	0.4	0.3833
1	0	0	0	1	0	0	0	1	0	0	0	0.99	0.0033	0.0067	0		0.1	0.4	0	0.5	0.0333	0.4333	0	0.5333	0.02	0.52	0	0.46	0.0067	0.4833	0	0.51		0.5	0	0.3	0.2	0.3	0.0667	0.3	0.3333	0.28	0.04	0.26	0.42	0.2167	0.03	0.3833	0.37
1	0	0	0	1	0	0	0	1	0	0	0	0.9933	0	0.0033	0.0033		0	0.5	0	0.5	0	0.7	0	0.3	0	0.62	0	0.38	0.0067	0.57	0	0.4233		0.1	0	0.5	0.4	0.1	0	0.4333	0.4667	0.12	0	0.44	0.44	0.1733	0.01	0.44	0.3767
1	0	0	0	1	0	0	0	1	0	0	0	0.99	0.0067	0	0.0033		0	0.8	0	0.2	0	0.5667	0	0.4333	0	0.48	0	0.52	0.0033	0.5267	0.0033	0.4667		0	0	0.9	0.1	0.2	0	0.7	0.1	0.18	0	0.62	0.2	0.2467	0.0067	0.47	0.2767
1	0	0	0	1	0	0	0	1	0	0	0	0.98	0.0067	0	0.0133		0	0.6	0	0.4	0	0.5	0	0.5	0	0.54	0	0.46	0.0033	0.6167	0	0.38		0.3	0	0.4	0.3	0.1333	0	0.3333	0.5333	0.12	0	0.42	0.46	0.22	0	0.4667	0.3133
1	0	0	0	1	0	0	0	1	0	0	0	0.9867	0.0067	0	0.0067		0	0.7	0	0.3	0	0.6	0	0.4	0	0.56	0	0.44	0	0.6233	0.0033	0.3733		0	0	0.6	0.4	0.3	0	0.3667	0.3333	0.38	0	0.28	0.34	0.1833	0.0033	0.4767	0.3367
1	0	0	0	1	0	0	0	1	0	0	0	0.9833	0.01	0.0033	0.0033		0	0.8	0	0.2	0	0.6667	0	0.3333	0	0.64	0	0.36	0	0.6167	0	0.3833		0.1	0	0.6	0.3	0.1667	0	0.5	0.3333	0.1	0	0.52	0.38	0.19	0.0033	0.4867	0.32
1	0	0	0	1	0	0	0	1	0	0	0	0.9867	0.0067	0	0.0067		0	0.7	0	0.3	0	0.5	0	0.5	0	0.44	0	0.56	0	0.62	0	0.38		0.1	0	0.6	0.3	0.2	0	0.5333	0.2667	0.14	0	0.5	0.36	0.22	0.01	0.4767	0.2933
1	0	0	0	1	0	0	0	1	0	0	0	1	0	0	0		0	0.5	0	0.5	0	0.5	0	0.5	0	0.46	0	0.54	0.0033	0.4867	0	0.51		0.4	0	0.5	0.1	0.4333	0	0.3333	0.2333	0.46	0	0.32	0.22	0.2833	0.0033	0.4133	0.3
1	0	0	0	1	0	0	0	1	0	0	0	0.9867	0.01	0	0.0033		0	0.8	0	0.2	0	0.7333	0.0333	0.2333	0	0.68	0.02	0.3	0	0.6867	0.0033	0.31		0.2	0	0.7	0.1	0.1	0	0.6	0.3	0.08	0	0.56	0.36	0.1967	0	0.4567	0.3467
1	0	0	0	0.9333	0.0667	0	0	0.96	0.04	0	0	0.9533	0.03	0.0067	0.01		0	0.5	0	0.5	0	0.5333	0	0.4667	0	0.56	0	0.44	0	0.61	0	0.39		0.2	0	0.6	0.2	0.1667	0	0.5667	0.2667	0.2	0	0.4	0.4	0.1933	0.0033	0.5133	0.29
1	0	0	0	0.9667	0	0.0333	0	0.98	0	0.02	0	0.9733	0.01	0.0067	0.01		0	0.8	0	0.2	0.0333	0.6333	0	0.3333	0.02	0.66	0	0.32	0.0033	0.6767	0	0.32		0	0	0.9	0.1	0.1333	0	0.8333	0.0333	0.24	0	0.62	0.14	0.24	0	0.5033	0.2567
1	0	0	0	0.9667	0.0333	0	0	0.98	0.02	0	0	0.99	0.01	0	0		0	0.5	0	0.5	0	0.6667	0	0.3333	0	0.62	0	0.38	0.0067	0.6467	0	0.3467		0.3	0	0.5	0.2	0.1	0	0.6667	0.2333	0.14	0	0.58	0.28	0.16	0.0067	0.59	0.2433
1	0	0	0	1	0	0	0	1	0	0	0	0.9833	0.0067	0.01	0		0	0.7	0	0.3	0	0.6667	0	0.3333	0	0.6	0	0.4	0.0033	0.53	0.0067	0.46		0	0	0.5	0.5	0.1	0	0.4	0.5	0.2	0	0.38	0.42	0.21	0.0033	0.4433	0.3433
0.9	0.1	0	0	0.9667	0.0333	0	0	0.98	0.02	0	0	0.9633	0.0267	0.0033	0.0067		0	0.7	0	0.3	0	0.5	0	0.5	0	0.48	0	0.52	0.0067	0.5633	0	0.43		0.2	0	0.5	0.3	0.2667	0	0.5	0.2333	0.18	0	0.6	0.22	0.18	0	0.5433	0.2767
0.9	0.1	0	0	0.9667	0.0333	0	0	0.98	0.02	0	0	0.97	0.0267	0	0.0033		0	0.8	0	0.2	0	0.6333	0.0667	0.3	0	0.68	0.04	0.28	0	0.5733	0.0067	0.42		0.1	0	0.7	0.2	0.3667	0	0.4667	0.1667	0.28	0	0.46	0.26	0.2033	0	0.4667	0.33
1	0	0	0	1	0	0	0	1	0	0	0	0.9867	0.0067	0.0033	0.0033		0	0.9	0	0.1	0	0.7333	0	0.2667	0	0.66	0.02	0.32	0.0067	0.58	0.0067	0.4067		0.1	0	0.6	0.3	0.2667	0	0.4333	0.3	0.26	0	0.34	0.4	0.23	0	0.37	0.4
1	0	0	0	1	0	0	0	1	0	0	0	0.9833	0.0067	0.0067	0.0033		0	0.6	0	0.4	0	0.5667	0	0.4333	0	0.58	0	0.42	0	0.56	0	0.44		0.2	0	0.4	0.4	0.2333	0	0.3333	0.4333	0.26	0	0.36	0.38	0.23	0	0.3933	0.3767
1	0	0	0	0.9667	0.0333	0	0	0.98	0.02	0	0	0.9933	0.0033	0.0033	0		0	0.3	0	0.7	0	0.4333	0	0.5667	0	0.5	0	0.5	0.0067	0.53	0	0.4633		0.4	0	0.3	0.3	0.4	0	0.2333	0.3667	0.38	0	0.26	0.36	0.2933	0.0033	0.3567	0.3467
1	0	0	0	1	0	0	0	1	0	0	0	0.99	0.01	0	0		0	1	0	0	0	0.7	0	0.3	0	0.74	0	0.26	0.0033	0.5667	0	0.43		0.4	0	0.5	0.1	0.4333	0	0.3667	0.2	0.36	0	0.38	0.26	0.25	0	0.39	0.36
1	0	0	0	1	0	0	0	1	0	0	0	0.9967	0	0.0033	0		0	0.2	0	0.8	0	0.3667	0	0.6333	0	0.4	0	0.6	0	0.4867	0	0.5133		0.3	0	0.2	0.5	0.2667	0	0.2333	0.5	0.34	0.02	0.26	0.38	0.2733	0.0133	0.3633	0.35
1	0	0	0	1	0	0	0	1	0	0	0	0.9933	0	0	0.0067		0	0.7	0	0.3	0	0.5	0	0.5	0	0.54	0	0.46	0	0.52	0	0.48		0.1	0	0.3	0.6	0.1667	0	0.3667	0.4667	0.16	0	0.4	0.44	0.25	0.0033	0.42	0.3267
1	0	0	0	1	0	0	0	1	0	0	0	0.9933	0.0067	0	0		0	0.8	0	0.2	0	0.7333	0	0.2667	0	0.68	0	0.32	0.0033	0.57	0	0.4267		0.4	0	0.3	0.3	0.4333	0	0.2333	0.3333	0.38	0.02	0.28	0.32	0.2767	0.0067	0.3867	0.33
1	0	0	0	0.9667	0	0	0.0333	0.98	0	0	0.02	0.96	0.0133	0.0233	0.0033		0	0.6	0	0.4	0	0.4667	0	0.5333	0	0.38	0	0.62	0	0.48	0.0067	0.5133		0	0	0.5	0.5	0.1333	0	0.4333	0.4333	0.12	0	0.5	0.38	0.2367	0.0033	0.4233	0.3367
1	0	0	0	1	0	0	0	1	0	0	0	0.9967	0	0.0033	0		0	0.6	0	0.4	0	0.5333	0	0.4667	0	0.52	0	0.48	0.0033	0.4767	0	0.52		0.3	0	0.3	0.4	0.2333	0	0.3667	0.4	0.22	0	0.4	0.38	0.2033	0	0.5	0.2967
1	0	0	0	1	0	0	0	1	0	0	0	0.9867	0.01	0.0033	0		0	0.3	0	0.7	0	0.4333	0	0.5667	0	0.54	0	0.46	0.0133	0.5033	0	0.4833		0.2	0	0.3	0.5	0.4333	0	0.2333	0.3333	0.32	0	0.34	0.34	0.3467	0.01	0.2833	0.36
1	0	0	0	1	0	0	0	1	0	0	0	0.9967	0	0.0033	0		0	0.5	0	0.5	0	0.5667	0	0.4333	0	0.56	0	0.44	0	0.4933	0	0.5067		0.1	0	0.5	0.4	0.1667	0	0.3333	0.5	0.22	0	0.3	0.48	0.27	0	0.33	0.4
1	0	0	0	0.9667	0	0	0.0333	0.98	0	0	0.02	0.98	0.01	0.0033	0.0067		0	0.3	0	0.7	0	0.4333	0	0.5667	0	0.5	0	0.5	0	0.55	0.0033	0.4467		0.4	0	0.4	0.2	0.3	0	0.2	0.5	0.24	0	0.28	0.48	0.2567	0	0.39	0.3533
1	0	0	0	1	0	0	0	1	0	0	0	0.9767	0.0167	0.0067	0		0	0.7	0	0.3	0	0.5	0	0.5	0	0.5	0	0.5	0	0.5267	0.0033	0.47		0.1	0	0.6	0.3	0.2	0	0.5	0.3	0.14	0	0.5	0.36	0.18	0.0067	0.4933	0.32
1	0	0	0	1	0	0	0	1	0	0	0	1	0	0	0		0	0.8	0	0.2	0	0.7667	0	0.2333	0	0.68	0	0.32	0	0.58	0.0033	0.4167		0.3	0	0.4	0.3	0.2	0	0.5333	0.2667	0.2	0	0.56	0.24	0.2433	0.0033	0.4333	0.32
1	0	0	0	1	0	0	0	1	0	0	0	0.99	0.0067	0	0.0033		0	0.7	0	0.3	0	0.4667	0	0.5333	0	0.4	0	0.6	0	0.46	0	0.54		0.5	0.1	0.2	0.2	0.3667	0.0333	0.2333	0.3667	0.34	0.02	0.26	0.38	0.2733	0.0167	0.38	0.33
1	0	0	0	0.9667	0.0333	0	0	0.92	0.06	0	0.02	0.97	0.0267	0	0.0033		0	0.7	0	0.3	0	0.6667	0	0.3333	0	0.58	0	0.42	0.0067	0.5433	0	0.45		0	0.2	0.4	0.4	0.2333	0.0667	0.3667	0.3333	0.2	0.04	0.38	0.38	0.23	0.01	0.4533	0.3067
1	0	0	0	1	0	0	0	0.98	0	0.02	0	0.9933	0	0.0067	0		0.1	0.6	0	0.3	0.0333	0.6	0	0.3667	0.02	0.6	0	0.38	0.0067	0.5567	0	0.4367		0	0	0.4	0.6	0.0667	0	0.3333	0.6	0.18	0	0.32	0.5	0.26	0.0033	0.4	0.3367
1	0	0	0	0.9333	0	0.0667	0	0.96	0	0.04	0	0.9867	0.0033	0.0067	0.0033		0	0.3	0	0.7	0	0.4	0.0333	0.5667	0	0.56	0.02	0.42	0	0.5267	0.0067	0.4667		0.6	0	0.1	0.3	0.3	0	0.3	0.4	0.28	0	0.34	0.38	0.2267	0.0033	0.39	0.38
1	0	0	0	1	0	0	0	0.98	0	0.02	0	0.98	0.0067	0.0033	0.01		0	0.7	0	0.3	0	0.6	0	0.4	0	0.6	0	0.4	0	0.6333	0	0.3667		0.1	0	0.8	0.1	0.3333	0	0.5	0.1667	0.38	0	0.44	0.18	0.2833	0.01	0.4833	0.2233
1	0	0	0	0.9667	0.0333	0	0	0.98	0.02	0	0	0.9833	0.0033	0	0.0133		0	0.5	0	0.5	0	0.6	0	0.4	0	0.6	0	0.4	0.0033	0.65	0	0.3467		0	0	0.6	0.4	0.2333	0	0.5	0.2667	0.38	0	0.32	0.3	0.2267	0	0.42	0.3533
1	0	0	0	0.9667	0.0333	0	0	0.94	0.04	0.02	0	0.97	0.0133	0.0167	0		0	0.5	0	0.5	0	0.4333	0	0.5667	0	0.5	0	0.5	0.0033	0.54	0.0067	0.45		0.2	0	0.3	0.5	0.1333	0	0.5667	0.3	0.18	0	0.48	0.34	0.2167	0.0067	0.4633	0.3133
1	0	0	0	1	0	0	0	0.96	0.02	0.02	0	0.9667	0.0267	0.0067	0		0	0.6	0	0.4	0	0.5	0	0.5	0	0.52	0	0.48	0.0033	0.4833	0	0.5133		0.1	0	0.7	0.2	0.1667	0.0333	0.5	0.3	0.26	0.02	0.46	0.26	0.2367	0.0033	0.45	0.31
1	0	0	0	1	0	0	0	0.98	0.02	0	0	0.9767	0.01	0.0133	0		0	0.6	0	0.4	0	0.5333	0	0.4667	0	0.56	0	0.44	0.0033	0.55	0	0.4467		0.2	0	0.6	0.2	0.1	0	0.5333	0.3667	0.14	0	0.52	0.34	0.26	0	0.3433	0.3967
1	0	0	0	1	0	0	0	0.98	0	0.02	0	0.98	0.0033	0.0133	0.0033		0	0.5	0	0.5	0	0.6	0	0.4	0	0.54	0	0.46	0.0067	0.6467	0	0.3467		0.3	0	0.5	0.2	0.1667	0.0333	0.4333	0.3667	0.1	0.02	0.48	0.4	0.1933	0.0067	0.4333	0.3667
0.9	0.1	0	0	0.9667	0.0333	0	0	0.94	0.04	0	0.02	0.9767	0.0133	0.0067	0.0033		0	0.5	0	0.5	0	0.5	0	0.5	0	0.56	0	0.44	0.0133	0.57	0	0.4167		0.2	0	0.5	0.3	0.1667	0	0.4	0.4333	0.16	0	0.52	0.32	0.2433	0	0.4367	0.32
0.9	0.1	0	0	0.9667	0.0333	0	0	0.94	0.04	0.02	0	0.98	0.0133	0.0067	0		0.1	0.9	0	0	0.0333	0.7	0	0.2667	0.02	0.66	0	0.32	0.0067	0.6033	0	0.39		0.2	0	0.4	0.4	0.1667	0	0.4	0.4333	0.16	0	0.44	0.4	0.2267	0.0067	0.4033	0.3633
1	0	0	0	1	0	0	0	0.98	0	0.02	0	0.9933	0	0.0033	0.0033		0	0.9	0	0.1	0	0.6	0	0.4	0	0.54	0	0.46	0.0033	0.5533	0	0.4433		0.1	0	0.6	0.3	0.2667	0	0.4667	0.2667	0.24	0	0.46	0.3	0.2167	0	0.5333	0.25
1	0	0	0	1	0	0	0	0.98	0	0.02	0	0.9867	0.0067	0.0067	0		0	0.7	0	0.3	0.0333	0.4333	0	0.5333	0.02	0.52	0	0.46	0.0033	0.4833	0	0.5133		0.4	0	0.4	0.2	0.3333	0	0.4333	0.2333	0.34	0	0.4	0.26	0.29	0.0133	0.3967	0.3
1	0	0	0	1	0	0	0	1	0	0	0	0.99	0.0067	0	0.0033		0	0.5	0	0.5	0	0.6	0	0.4	0	0.5	0	0.5	0	0.4233	0.0033	0.5733		0.1	0.1	0.2	0.6	0.1667	0.0667	0.4	0.3667	0.24	0.04	0.36	0.36	0.27	0.0067	0.3833	0.34
0.9	0	0.1	0	0.9	0	0.1	0	0.86	0.06	0.08	0	0.9567	0.02	0.0233	0		0	0.6	0	0.4	0	0.5	0	0.5	0	0.44	0	0.56	0	0.5367	0	0.4633		0.3	0	0.6	0.1	0.2333	0	0.4	0.3667	0.28	0	0.4	0.32	0.2667	0.0067	0.34	0.3867
0.9	0.1	0	0	0.9	0.0333	0	0.0667	0.92	0.02	0	0.06	0.9767	0.0067	0.0033	0.0133		0	0.5	0	0.5	0	0.5	0	0.5	0	0.58	0	0.42	0.01	0.52	0	0.47		0.1	0	0.4	0.5	0.3	0	0.2333	0.4667	0.22	0	0.28	0.5	0.2167	0	0.33	0.4533
0.9	0	0.1	0	0.9	0.0667	0.0333	0	0.92	0.06	0.02	0	0.9767	0.0167	0.0033	0.0033		0	0.6	0	0.4	0	0.5667	0	0.4333	0	0.58	0	0.42	0	0.5867	0	0.4133		0.2	0	0.5	0.3	0.1667	0	0.4	0.4333	0.18	0	0.32	0.5	0.18	0	0.3933	0.4267
1	0	0	0	1	0	0	0	1	0	0	0	0.9933	0	0	0.0067		0	0.4	0	0.6	0	0.5	0	0.5	0	0.52	0	0.48	0.0033	0.52	0	0.4767		0	0	0.8	0.2	0.2667	0	0.5667	0.1667	0.24	0	0.48	0.28	0.22	0.0033	0.4567	0.32
1	0	0	0	1	0	0	0	1	0	0	0	1	0	0	0		0	0.3	0	0.7	0	0.4667	0	0.5333	0	0.5	0	0.5	0	0.53	0	0.47		0.1	0	0.7	0.2	0.1667	0	0.5	0.3333	0.16	0	0.48	0.36	0.18	0.0067	0.4567	0.3567
1	0	0	0	1	0	0	0	1	0	0	0	0.97	0.03	0	0		0	0.8	0	0.2	0	0.6667	0	0.3333	0	0.54	0	0.46	0	0.4967	0.0033	0.5		0.4	0	0.2	0.4	0.3333	0	0.4667	0.2	0.28	0	0.44	0.28	0.2633	0.0033	0.3833	0.35
1	0	0	0	1	0	0	0	1	0	0	0	1	0	0	0		0	0.6	0	0.4	0	0.5	0	0.5	0	0.54	0	0.46	0.0067	0.5133	0	0.48		0.2	0	0.6	0.2	0.2	0	0.5	0.3	0.16	0.02	0.52	0.3	0.23	0.0133	0.4733	0.2833
1	0	0	0	1	0	0	0	1	0	0	0	0.9967	0	0	0.0033		0	0.4	0	0.6	0	0.4	0	0.6	0	0.5	0	0.5	0.0033	0.5	0.0033	0.4933		0.2	0.1	0.4	0.3	0.2333	0.0667	0.3333	0.3667	0.24	0.04	0.38	0.34	0.22	0.0167	0.4267	0.3367
1	0	0	0	1	0	0	0	1	0	0	0	1	0	0	0		0	0.8	0	0.2	0	0.6667	0	0.3333	0	0.68	0	0.32	0.0033	0.6433	0.0033	0.35		0.6	0	0.2	0.2	0.3333	0	0.3667	0.3	0.28	0.02	0.44	0.26	0.31	0.0033	0.4567	0.23
1	0	0	0	1	0	0	0	1	0	0	0	0.98	0.0133	0	0.0067		0	0.5	0	0.5	0	0.5	0	0.5	0	0.5	0	0.5	0	0.4867	0.0033	0.51		0.1	0	0.6	0.3	0.1	0	0.5333	0.3667	0.22	0	0.4	0.38	0.2267	0.0033	0.38	0.39
0.8	0	0	0.2	0.9	0	0.0333	0.0667	0.94	0	0.02	0.04	0.9533	0.0067	0.0233	0.0167		0	0.4	0	0.6	0	0.5333	0	0.4667	0	0.5	0	0.5	0.01	0.5467	0.0033	0.44		0	0	0.8	0.2	0.2	0.0333	0.6	0.1667	0.18	0.06	0.6	0.16	0.2133	0.0167	0.48	0.29
0.9	0.1	0	0	0.9333	0.0333	0	0.0333	0.94	0.04	0	0.02	0.9667	0.01	0.0133	0.01		0	0.3	0	0.7	0	0.4333	0	0.5667	0	0.52	0	0.48	0	0.62	0	0.38		0.2	0	0.2	0.6	0.1667	0	0.4333	0.4	0.2	0	0.36	0.44	0.2333	0.01	0.42	0.3367
0.9	0	0	0.1	0.9667	0	0	0.0333	0.96	0	0.02	0.02	0.98	0	0.0167	0.0033		0	0.3	0	0.7	0	0.5333	0	0.4667	0	0.58	0	0.42	0.0033	0.5567	0.0033	0.4367		0.1	0.1	0.4	0.4	0.2	0.0667	0.3333	0.4	0.18	0.08	0.44	0.3	0.1567	0.0233	0.4333	0.3867
0.9	0	0	0.1	0.9667	0	0	0.0333	0.98	0	0	0.02	0.99	0.0067	0	0.0033		0	0.5	0	0.5	0	0.6333	0	0.3667	0	0.66	0	0.34	0.0067	0.5867	0.0033	0.4033		0	0.1	0.4	0.5	0.1333	0.0333	0.3333	0.5	0.2	0.04	0.36	0.4	0.1833	0.0167	0.5	0.3
1	0	0	0	1	0	0	0	1	0	0	0	0.9933	0.0033	0	0.0033		0	0.6	0	0.4	0	0.4333	0	0.5667	0	0.44	0	0.56	0	0.5033	0.01	0.4867		0.1	0	0.6	0.3	0.2667	0	0.4333	0.3	0.24	0	0.48	0.28	0.2033	0	0.49	0.3067
0.9	0	0.1	0	0.9667	0	0.0333	0	0.98	0	0.02	0	0.99	0	0.01	0		0	0.5	0	0.5	0	0.4667	0	0.5333	0	0.5	0	0.5	0	0.52	0.0067	0.4733		0.2	0.1	0.4	0.3	0.3667	0.0333	0.2667	0.3333	0.3	0.02	0.36	0.32	0.2433	0.0133	0.4733	0.27
1	0	0	0	1	0	0	0	1	0	0	0	0.9967	0	0	0.0033		0	0.6	0	0.4	0	0.5333	0	0.4667	0	0.5	0	0.5	0.0033	0.5067	0	0.49		0.2	0	0.4	0.4	0.2667	0	0.4	0.3333	0.18	0	0.52	0.3	0.2033	0.02	0.47	0.3067
0.9	0	0.1	0	0.9667	0	0.0333	0	0.98	0	0.02	0	0.9967	0	0.0033	0		0	0.6	0	0.4	0	0.4667	0	0.5333	0.02	0.48	0	0.5	0.0067	0.4767	0.0067	0.51		0.1	0	0.7	0.2	0.2333	0	0.4333	0.3333	0.22	0	0.44	0.34	0.21	0.01	0.4333	0.3467
1	0	0	0	1	0	0	0	1	0	0	0	0.99	0	0.0033	0.0067		0	0.2	0	0.8	0	0.5667	0	0.4333	0	0.54	0	0.46	0.01	0.5	0.0033	0.4867		0.3	0	0.4	0.3	0.2	0	0.4667	0.3333	0.18	0	0.46	0.36	0.1933	0.0033	0.4367	0.3667
1	0	0	0	1	0	0	0	1	0	0	0	0.9933	0.0067	0	0		0	0.7	0	0.3	0	0.5	0	0.5	0	0.44	0	0.56	0.0033	0.43	0	0.5667		0.2	0	0.6	0.2	0.2333	0	0.5333	0.2333	0.24	0	0.5	0.26	0.2467	0	0.4233	0.33
1	0	0	0	1	0	0	0	1	0	0	0	0.9867	0.01	0	0.0033		0	0.8	0	0.2	0	0.5667	0	0.4333	0	0.56	0	0.44	0	0.5333	0.0033	0.4633		0	0	0.4	0.6	0.0667	0	0.5667	0.3667	0.04	0	0.5	0.46	0.2133	0.0067	0.4167	0.3633
0.9	0.1	0	0	0.9667	0.0333	0	0	0.98	0.02	0	0	0.9867	0.01	0	0.0033		0	0.6	0	0.4	0	0.5333	0	0.4667	0	0.54	0	0.46	0	0.55	0	0.45		0.2	0	0.3	0.5	0.2	0	0.4	0.4	0.16	0	0.48	0.36	0.2367	0	0.45	0.3133
0.9	0	0.1	0	0.9333	0.0333	0.0333	0	0.96	0.02	0.02	0	0.98	0.0167	0.0033	0		0	0.3	0	0.7	0	0.4333	0	0.5667	0	0.52	0	0.48	0	0.57	0	0.43		0.2	0	0.6	0.2	0.1667	0	0.5667	0.2667	0.26	0	0.52	0.22	0.2567	0	0.44	0.3033
0.9	0	0	0.1	0.9667	0	0	0.0333	0.98	0	0	0.02	0.9933	0.0033	0	0.0033		0	0.9	0	0.1	0	0.5	0	0.5	0	0.4	0	0.6	0.0033	0.5333	0.0033	0.46		0.2	0.1	0.2	0.5	0.1333	0.0667	0.5	0.3	0.12	0.04	0.46	0.38	0.1967	0.04	0.3967	0.3667
0.9	0	0	0.1	0.9	0	0	0.1	0.94	0	0	0.06	0.9867	0.0033	0	0.01		0	0.5	0	0.5	0	0.7333	0	0.2667	0	0.68	0	0.32	0.0033	0.57	0	0.4267		0.4	0	0.4	0.2	0.2333	0	0.5667	0.2	0.28	0	0.5	0.22	0.2367	0	0.4767	0.2867
0.9	0.1	0	0	0.9	0.1	0	0	0.94	0.06	0	0	0.9667	0.0333	0	0		0	0.4	0	0.6	0	0.3667	0	0.6333	0	0.36	0.02	0.62	0	0.5467	0.0033	0.45		0.4	0	0.1	0.5	0.2333	0	0.1333	0.6333	0.18	0	0.26	0.56	0.2133	0.0067	0.4233	0.3567
0.9	0	0	0.1	0.9333	0.0333	0	0.0333	0.96	0.02	0	0.02	0.9833	0.0133	0	0.0033		0	0.4	0	0.6	0	0.5	0	0.5	0	0.54	0	0.46	0	0.5933	0	0.4067		0.6	0	0.3	0.1	0.4333	0	0.4333	0.1333	0.38	0	0.44	0.18	0.24	0.0067	0.4767	0.2767
1	0	0	0	0.9667	0	0	0.0333	0.98	0	0	0.02	0.99	0.0067	0	0.0033		0	0.2	0	0.8	0	0.3333	0	0.6667	0	0.36	0	0.64	0	0.48	0.0033	0.5167		0.5	0	0.4	0.1	0.5	0	0.3333	0.1667	0.38	0	0.38	0.24	0.2533	0.0033	0.4233	0.32
1	0	0	0	1	0	0	0	0.98	0.02	0	0	0.9867	0.01	0.0033	0		0	0.6	0	0.4	0	0.5667	0	0.4333	0	0.56	0	0.44	0	0.5567	0	0.4433		0.4	0	0.4	0.2	0.3	0	0.5	0.2	0.38	0	0.4	0.22	0.26	0.0033	0.4967	0.24
1	0	0	0	1	0	0	0	0.98	0	0	0.02	0.9767	0.01	0.0033	0.01		0	0.2	0	0.8	0	0.3667	0	0.6333	0	0.52	0	0.48	0.0033	0.52	0.0033	0.4733		0.2	0	0.5	0.3	0.1667	0	0.5	0.3333	0.24	0	0.48	0.28	0.1433	0.0133	0.5567	0.2867
1	0	0	0	1	0	0	0	0.96	0.04	0	0	0.9767	0.02	0	0.0033		0	0.5	0	0.5	0	0.5	0	0.5	0	0.52	0.02	0.46	0.0033	0.5367	0.01	0.45		0.7	0	0.1	0.2	0.3	0	0.3333	0.3667	0.28	0	0.42	0.3	0.2667	0	0.46	0.2733
1	0	0	0	1	0	0	0	0.98	0.02	0	0	0.9533	0.04	0.0067	0		0	0.4	0	0.6	0.0333	0.4	0	0.5667	0.02	0.54	0	0.44	0.01	0.45	0	0.54		0.2	0	0.2	0.6	0.1667	0	0.4	0.4333	0.2	0	0.34	0.46	0.25	0	0.38	0.37
0.9	0.1	0	0	0.9667	0.0333	0	0	0.96	0.02	0	0.02	0.9833	0.0033	0	0.0133		0	0.4	0	0.6	0	0.5	0	0.5	0	0.5	0	0.5	0	0.5	0	0.5		0.2	0	0.4	0.4	0.2667	0	0.5	0.2333	0.26	0	0.48	0.26	0.2467	0.0033	0.4133	0.3367
1	0	0	0	1	0	0	0	1	0	0	0	0.99	0.0067	0.0033	0		0	0.5	0	0.5	0	0.5	0	0.5	0	0.54	0	0.46	0.0067	0.5133	0.0033	0.4767		0.2	0.1	0.2	0.5	0.2333	0.0333	0.4	0.3333	0.26	0.02	0.42	0.3	0.24	0.0133	0.45	0.2967
1	0	0	0	1	0	0	0	1	0	0	0	0.9867	0.01	0	0.0033		0	0.2	0	0.8	0	0.4667	0	0.5333	0	0.56	0	0.44	0	0.5133	0.0033	0.4833		0	0	0.5	0.5	0.0667	0	0.5	0.4333	0.1	0	0.46	0.44	0.2233	0.0033	0.3433	0.43
1	0	0	0	1	0	0	0	1	0	0	0	0.9733	0.0267	0	0		0	0.4	0	0.6	0	0.3667	0	0.6333	0	0.36	0	0.64	0	0.4833	0.0033	0.5133		0.5	0	0.2	0.3	0.4	0	0.4667	0.1333	0.42	0	0.48	0.1	0.2967	0.0033	0.4167	0.2833
0.9	0.1	0	0	0.9667	0.0333	0	0	0.98	0.02	0	0	0.9633	0.02	0.0033	0.0133		0	0.4	0	0.6	0	0.4667	0	0.5333	0.02	0.38	0	0.6	0.0033	0.4633	0.0067	0.5267		0.2	0	0.4	0.4	0.1333	0	0.3667	0.5	0.22	0	0.42	0.36	0.23	0	0.48	0.29
1	0	0	0	0.9667	0	0	0.0333	0.98	0	0	0.02	0.9867	0.0067	0.0033	0.0033		0	0.7	0	0.3	0	0.5333	0	0.4667	0	0.56	0	0.44	0	0.5233	0.0067	0.47		0	0	0.8	0.2	0.1333	0	0.4667	0.4	0.14	0.02	0.46	0.38	0.1833	0.0167	0.4467	0.3533
1	0	0	0	0.9667	0	0	0.0333	0.98	0	0	0.02	0.9933	0.0033	0	0.0033		0	0.5	0	0.5	0	0.4333	0	0.5667	0	0.5	0	0.5	0.0033	0.5967	0	0.4		0.6	0	0.2	0.2	0.3667	0	0.4667	0.1667	0.26	0.04	0.48	0.22	0.2433	0.0133	0.4467	0.2967
1	0	0	0	0.9667	0.0333	0	0	0.98	0.02	0	0	0.9867	0.01	0.0033	0		0	0.9	0	0.1	0	0.5	0	0.5	0	0.5	0	0.5	0.0033	0.5733	0	0.4233		0	0	0.9	0.1	0.1333	0	0.6333	0.2333	0.1	0	0.6	0.3	0.1667	0.0033	0.5667	0.2633
1	0	0	0	1	0	0	0	1	0	0	0	0.99	0.01	0	0		0	0.3	0	0.7	0	0.4333	0	0.5667	0	0.4	0	0.6	0.0067	0.4567	0.0067	0.53		0.1	0	0.5	0.4	0.1333	0	0.6333	0.2333	0.24	0	0.52	0.24	0.22	0	0.47	0.31
1	0	0	0	0.9667	0	0	0.0333	0.98	0	0	0.02	0.99	0.0033	0	0.0067		0	0.5	0	0.5	0	0.5333	0	0.4667	0	0.52	0	0.48	0.0033	0.4867	0.0067	0.5033		0.2	0	0.1	0.7	0.2333	0	0.2333	0.5333	0.18	0	0.34	0.48	0.1967	0.0033	0.4733	0.3267
1	0	0	0	0.9667	0	0.0333	0	0.98	0	0.02	0	0.97	0.01	0.01	0.01		0	0.3	0	0.7	0	0.5	0	0.5	0	0.46	0	0.54	0.0033	0.46	0.0067	0.53		0.2	0	0.7	0.1	0.1667	0	0.5667	0.2667	0.22	0	0.48	0.3	0.22	0	0.4533	0.3267
1	0	0	0	0.9667	0.0333	0	0	0.94	0.02	0.04	0	0.97	0.0033	0.02	0.0067		0	0.5	0	0.5	0	0.2333	0	0.7667	0	0.34	0	0.66	0	0.48	0	0.52		0.1	0	0.6	0.3	0.1	0.0333	0.5	0.3667	0.08	0.02	0.58	0.32	0.19	0.01	0.41	0.39
1	0	0	0	0.9667	0	0.0333	0	0.98	0	0.02	0	0.9833	0.01	0.0033	0.0033		0	0.4	0	0.6	0	0.4333	0	0.5667	0	0.46	0	0.54	0	0.5067	0.0133	0.48		0.2	0	0.4	0.4	0.1333	0	0.4	0.4667	0.14	0	0.42	0.44	0.23	0.0067	0.4167	0.3467
1	0	0	0	0.9667	0.0333	0	0	0.96	0.04	0	0	0.9867	0.0067	0.0067	0		0	0.6	0	0.4	0	0.2667	0	0.7333	0	0.48	0	0.52	0	0.54	0	0.46		0.1	0	0.4	0.5	0.2	0	0.4333	0.3667	0.2	0.04	0.38	0.38	0.21	0.01	0.3867	0.3933
1	0	0	0	0.9667	0	0.0333	0	0.96	0.02	0.02	0	0.9733	0.0133	0.0133	0		0	0.7	0	0.3	0	0.7667	0	0.2333	0	0.72	0	0.28	0	0.6967	0.01	0.2933		0	0	0.7	0.3	0.1333	0	0.5667	0.3	0.22	0	0.52	0.26	0.28	0.0067	0.4333	0.28
1	0	0	0	0.9667	0.0333	0	0	0.98	0.02	0	0	0.9933	0.0033	0	0.0033		0	0.7	0	0.3	0	0.5333	0	0.4667	0	0.56	0	0.44	0.01	0.55	0.0067	0.4333		0.2	0	0.4	0.4	0.3	0	0.3667	0.3333	0.26	0	0.44	0.3	0.2833	0.0033	0.34	0.3733
1	0	0	0	0.9667	0.0333	0	0	0.96	0.04	0	0	0.9833	0.0133	0.0033	0		0	0.6	0	0.4	0	0.5	0	0.5	0	0.6	0	0.4	0.0033	0.5067	0.01	0.48		0.5	0	0.3	0.2	0.3667	0	0.4	0.2333	0.32	0	0.42	0.26	0.2167	0.0067	0.4767	0.3
1	0	0	0	0.9667	0	0	0.0333	0.98	0	0	0.02	0.98	0.0033	0.0067	0.01		0	0.4	0	0.6	0	0.6	0	0.4	0	0.58	0	0.42	0	0.5733	0.0033	0.4233		0.1	0	0.7	0.2	0.2667	0	0.5667	0.1667	0.34	0	0.48	0.18	0.2333	0.0267	0.39	0.35
1	0	0	0	0.9667	0	0	0.0333	0.98	0	0	0.02	0.9833	0.0067	0.0067	0.0033		0	0.4	0	0.6	0	0.3667	0	0.6333	0	0.42	0	0.58	0.0033	0.5433	0.0033	0.45		0.1	0	0.3	0.6	0.2	0	0.3667	0.4333	0.2	0	0.36	0.44	0.1867	0.0067	0.4267	0.38
1	0	0	0	1	0	0	0	1	0	0	0	0.9867	0.01	0	0.0033		0	0.9	0	0.1	0	0.7667	0	0.2333	0	0.66	0	0.34	0.0033	0.6167	0	0.38		0.2	0	0.3	0.5	0.2667	0	0.3667	0.3667	0.18	0	0.48	0.34	0.19	0.01	0.4567	0.3433
1	0	0	0	1	0	0	0	1	0	0	0	0.9833	0.0133	0	0.0033		0	0.5	0	0.5	0	0.5667	0	0.4333	0	0.64	0	0.36	0.0033	0.59	0.0067	0.4		0.2	0	0.4	0.4	0.1	0.0333	0.6	0.2667	0.1	0.02	0.58	0.3	0.1567	0.0067	0.58	0.2567
1	0	0	0	1	0	0	0	0.98	0.02	0	0	0.9833	0.0133	0.0033	0		0.1	0.4	0	0.5	0.0333	0.6	0	0.3667	0.02	0.56	0	0.42	0.01	0.52	0.0033	0.4667		0.3	0	0.1	0.6	0.2	0	0.3333	0.4667	0.18	0.02	0.38	0.42	0.2133	0.0033	0.47	0.3133
1	0	0	0	1	0	0	0	0.98	0	0.02	0	0.99	0	0.0033	0.0067		0	0.9	0	0.1	0	0.6333	0	0.3667	0	0.52	0	0.48	0.0067	0.5033	0	0.49		0.2	0.1	0.4	0.3	0.2333	0.0333	0.4	0.3333	0.28	0.02	0.4	0.3	0.2433	0.0133	0.3933	0.35
1	0	0	0	1	0	0	0	0.98	0	0.02	0	0.9867	0.0067	0.0033	0.0033		0	0.6	0	0.4	0	0.5333	0	0.4667	0	0.48	0	0.52	0.0067	0.5733	0	0.42		0.2	0.1	0.4	0.3	0.2667	0.0333	0.5333	0.1667	0.22	0.02	0.56	0.2	0.21	0.0033	0.55	0.2367
1	0	0	0	0.9667	0.0333	0	0	0.98	0.02	0	0	0.9433	0.05	0.0067	0		0	0.3	0	0.7	0.0333	0.2333	0	0.7333	0.02	0.32	0	0.66	0.0033	0.44	0	0.5567		0.2	0	0.4	0.4	0.2	0	0.4667	0.3333	0.28	0	0.44	0.28	0.2267	0	0.49	0.2833
1	0	0	0	1	0	0	0	0.98	0.02	0	0	0.9633	0.0367	0	0		0	0.2	0	0.8	0	0.4333	0	0.5667	0	0.46	0.02	0.52	0	0.4633	0.0033	0.5333		0.2	0.1	0.5	0.2	0.1	0.0667	0.4667	0.3667	0.14	0.04	0.36	0.46	0.1933	0.0067	0.4133	0.3867
1	0	0	0	1	0	0	0	0.98	0	0	0.02	0.9567	0.0333	0.0033	0.0067		0	0.5	0	0.5	0	0.4667	0	0.5333	0	0.52	0.02	0.46	0	0.63	0.0033	0.3667		0.2	0	0.6	0.2	0.2667	0	0.5667	0.1667	0.18	0	0.48	0.34	0.1667	0.0033	0.5233	0.3067
1	0	0	0	1	0	0	0	0.98	0.02	0	0	0.9667	0.0167	0.0067	0.01		0	0.8	0	0.2	0	0.7333	0	0.2667	0.02	0.7	0	0.28	0.0033	0.5733	0	0.4233		0.2	0	0.2	0.6	0.1667	0	0.3333	0.5	0.18	0	0.38	0.44	0.19	0.0067	0.4433	0.36
1	0	0	0	0.9333	0	0.0667	0	0.96	0	0.04	0	0.9933	0	0.0067	0		0	0.8	0	0.2	0	0.6667	0	0.3333	0.02	0.68	0	0.3	0.0033	0.6033	0.0033	0.39		0.1	0	0.4	0.5	0.2	0	0.5	0.3	0.16	0	0.52	0.32	0.2067	0.0033	0.49	0.3
1	0	0	0	0.9333	0	0.0333	0.0333	0.94	0.02	0.02	0.02	0.9733	0.0133	0.0033	0.01		0	0.5	0	0.5	0	0.5667	0	0.4333	0.02	0.66	0	0.32	0.0033	0.6567	0	0.34		0.1	0	0.6	0.3	0.1	0	0.5	0.4	0.16	0	0.46	0.38	0.23	0	0.44	0.33
0.9	0	0	0.1	0.9667	0	0	0.0333	0.96	0	0.02	0.02	0.9733	0.0167	0.0033	0.0067		0	0.6	0	0.4	0	0.6333	0	0.3667	0.02	0.66	0	0.32	0.0033	0.5633	0	0.4333		0.3	0	0.4	0.3	0.2	0	0.3333	0.4667	0.14	0	0.38	0.48	0.15	0	0.47	0.38
0.9	0	0	0.1	0.9333	0	0	0.0667	0.96	0	0	0.04	0.9867	0.0033	0	0.01		0	0.7	0	0.3	0	0.5	0	0.5	0	0.38	0.02	0.6	0.0033	0.56	0.0033	0.4333		0.1	0	0.5	0.4	0.1667	0	0.3333	0.5	0.18	0	0.36	0.46	0.2467	0.0033	0.3733	0.3767
0.9	0	0.1	0	0.9333	0.0333	0.0333	0	0.94	0.04	0.02	0	0.9733	0.0167	0.01	0		0	0.6	0	0.4	0	0.6667	0	0.3333	0.02	0.6	0	0.38	0.0033	0.5933	0.0033	0.4		0.4	0	0.3	0.3	0.2333	0	0.3667	0.4	0.26	0	0.46	0.28	0.2333	0.0033	0.4567	0.3067
1	0	0	0	1	0	0	0	0.98	0.02	0	0	0.99	0.01	0	0		0	0.5	0	0.5	0	0.6	0	0.4	0.02	0.52	0	0.46	0.0033	0.5533	0	0.4433		0.2	0	0.5	0.3	0.1333	0	0.5667	0.3	0.16	0	0.56	0.28	0.2233	0.0033	0.43	0.3433
1	0	0	0	1	0	0	0	1	0	0	0	1	0	0	0		0	1	0	0	0	0.8333	0	0.1667	0	0.76	0.02	0.22	0.0033	0.6533	0.0033	0.34		0.2	0	0.7	0.1	0.2333	0	0.5667	0.2	0.18	0	0.52	0.3	0.21	0.01	0.42	0.36
1	0	0	0	0.9333	0	0.0667	0	0.96	0	0.04	0	0.9767	0.0033	0.0167	0.0033		0	0.6	0	0.4	0	0.6333	0	0.3667	0	0.68	0	0.32	0	0.64	0	0.36		0.1	0	0.7	0.2	0.1667	0	0.6333	0.2	0.18	0	0.48	0.34	0.21	0.0067	0.4367	0.3467
1	0	0	0	0.9333	0.0667	0	0	0.96	0.04	0	0	0.98	0.0133	0	0.0067		0	0.7	0	0.3	0	0.5333	0	0.4667	0	0.62	0	0.38	0	0.63	0	0.37		0.5	0.1	0.2	0.2	0.3	0.0333	0.4333	0.2333	0.34	0.02	0.38	0.26	0.3033	0.0167	0.4267	0.2533
0.9	0.1	0	0	0.8667	0.0333	0	0.1	0.92	0.02	0	0.06	0.97	0.0067	0.0067	0.0167		0	0.7	0	0.3	0	0.7667	0	0.2333	0	0.74	0	0.26	0.0033	0.6833	0	0.3133		0.4	0.1	0.5	0	0.2	0.0333	0.5333	0.2333	0.24	0.02	0.52	0.22	0.23	0.02	0.4533	0.2967
0.9	0.1	0	0	0.9	0.1	0	0	0.94	0.06	0	0	0.9733	0.0267	0	0		0	0.8	0	0.2	0	0.8	0	0.2	0	0.8	0	0.2	0.0033	0.6733	0.0033	0.32		0.4	0.1	0.5	0	0.3	0.0333	0.4	0.2667	0.26	0.02	0.42	0.3	0.2067	0.0133	0.52	0.26
0.9	0.1	0	0	0.9	0.0333	0	0.0667	0.94	0.02	0	0.04	0.9533	0.0233	0.01	0.0133		0	0.6	0	0.4	0	0.6667	0	0.3333	0	0.66	0.02	0.32	0.0033	0.5933	0.0067	0.3967		0.2	0	0.4	0.4	0.3	0	0.5333	0.1667	0.32	0	0.48	0.2	0.1967	0	0.5533	0.25
0.8	0.2	0	0	0.9333	0.0667	0	0	0.96	0.04	0	0	0.9733	0.0167	0.0033	0.0067		0	0.2	0	0.8	0	0.5333	0	0.4667	0	0.6	0	0.4	0.0033	0.6333	0	0.3633		0.3	0	0.3	0.4	0.1667	0	0.5333	0.3	0.14	0	0.52	0.34	0.1533	0.0067	0.49	0.35
0.9	0	0.1	0	0.9333	0.0333	0.0333	0	0.96	0.02	0.02	0	0.9867	0.0033	0.0033	0.0067		0	0.4	0	0.6	0.0333	0.6	0	0.3667	0.02	0.6	0	0.38	0.0067	0.6333	0	0.36		0.5	0	0.5	0	0.3333	0	0.3333	0.3333	0.24	0	0.4	0.36	0.2433	0.0133	0.3867	0.3567
1	0	0	0	0.9667	0.0333	0	0	0.96	0.04	0	0	0.98	0.0133	0.0067	0		0	0.3	0	0.7	0	0.2667	0	0.7333	0	0.26	0	0.74	0	0.45	0.0067	0.5433		0.3	0	0.3	0.4	0.1	0	0.5333	0.3667	0.24	0	0.38	0.38	0.1733	0.0067	0.5067	0.3133
0.9	0.1	0	0	0.9667	0.0333	0	0	0.94	0.04	0.02	0	0.9667	0.02	0.01	0.0033		0	0.1	0	0.9	0	0.3	0	0.7	0	0.5	0	0.5	0.0033	0.5133	0	0.4833		0.3	0	0.3	0.4	0.3333	0	0.4333	0.2333	0.28	0.02	0.42	0.28	0.23	0.0033	0.4967	0.27
1	0	0	0	1	0	0	0	0.98	0.02	0	0	0.98	0.0167	0	0.0033		0	0.6	0	0.4	0	0.7	0	0.3	0	0.66	0	0.34	0.0033	0.6633	0.0067	0.3267		0.4	0	0.2	0.4	0.3	0	0.3667	0.3333	0.3	0	0.42	0.28	0.16	0.0033	0.55	0.2867
1	0	0	0	1	0	0	0	1	0	0	0	0.9867	0.01	0	0.0033		0	0.4	0	0.6	0	0.3333	0	0.6667	0	0.48	0	0.52	0.01	0.6033	0.0033	0.3833		0.3	0	0.5	0.2	0.3333	0	0.3333	0.3333	0.24	0.02	0.38	0.36	0.25	0.0133	0.36	0.3767
1	0	0	0	1	0	0	0	0.98	0	0	0.02	0.9833	0	0.0067	0.01		0.1	0.4	0	0.5	0.0333	0.4667	0	0.5	0.02	0.46	0	0.52	0.0033	0.6	0	0.3967		0.5	0	0.2	0.3	0.5	0	0.3333	0.1667	0.42	0.02	0.36	0.2	0.24	0.0067	0.36	0.3933
1	0	0	0	0.9667	0.0333	0	0	0.96	0.04	0	0	0.98	0.0167	0	0.0033		0	0.2	0	0.8	0	0.3333	0	0.6667	0	0.46	0	0.54	0.0033	0.5267	0.0033	0.4667		0.4	0	0.4	0.2	0.4667	0	0.3333	0.2	0.38	0.02	0.4	0.2	0.2267	0.02	0.4267	0.3267
1	0	0	0	0.9667	0.0333	0	0	0.98	0.02	0	0	0.9833	0.0167	0	0		0.1	0.2	0	0.7	0.0667	0.5	0	0.4333	0.04	0.44	0.02	0.5	0.0133	0.4433	0.0067	0.5367		0.1	0	0.8	0.1	0.1667	0	0.5333	0.3	0.16	0	0.48	0.36	0.23	0	0.5067	0.2633
1	0	0	0	1	0	0	0	0.98	0	0	0.02	0.99	0.0033	0.0033	0.0033		0.1	0.5	0	0.4	0.0667	0.6667	0	0.2667	0.04	0.72	0	0.24	0.0067	0.5967	0	0.3967		0.3	0	0.3	0.4	0.1333	0	0.5667	0.3	0.14	0.02	0.46	0.38	0.2067	0.0133	0.4667	0.3133
1	0	0	0	1	0	0	0	0.98	0.02	0	0	0.9767	0.0233	0	0		0	0.4	0	0.6	0	0.5667	0	0.4333	0	0.58	0	0.42	0	0.6267	0.01	0.3633		0.1	0	0.3	0.6	0.1	0	0.6	0.3	0.18	0	0.54	0.28	0.1933	0.0133	0.4533	0.34
1	0	0	0	1	0	0	0	1	0	0	0	0.9933	0.0067	0	0		0	0.5	0	0.5	0	0.7	0	0.3	0	0.72	0	0.28	0	0.6367	0	0.3633		0.1	0	0.7	0.2	0.1333	0	0.6333	0.2333	0.2	0	0.5	0.3	0.2267	0.0067	0.4467	0.32
0.9	0	0	0.1	0.9667	0	0	0.0333	0.98	0	0	0.02	0.9933	0	0	0.0067		0	1	0	0	0	0.8	0	0.2	0	0.7	0	0.3	0	0.59	0	0.41		0.5	0	0.5	0	0.4	0	0.4	0.2	0.3	0	0.44	0.26	0.2767	0.0167	0.4467	0.26
0.9	0.1	0	0	0.9667	0.0333	0	0	0.98	0.02	0	0	0.9867	0.0033	0.01	0		0	0.6	0	0.4	0	0.7	0	0.3	0	0.66	0	0.34	0	0.5667	0	0.4333		0.3	0	0.4	0.3	0.2333	0	0.5	0.2667	0.18	0	0.46	0.36	0.22	0.01	0.3533	0.4167
1	0	0	0	1	0	0	0	1	0	0	0	0.9967	0.0033	0	0		0	0.9	0	0.1	0	0.8667	0	0.1333	0	0.76	0.02	0.22	0.0067	0.64	0.0067	0.3467		0.2	0	0.5	0.3	0.1667	0	0.3333	0.5	0.16	0.02	0.36	0.46	0.1833	0.01	0.4167	0.39
1	0	0	0	1	0	0	0	1	0	0	0	0.9867	0.0067	0	0.0067		0	0.6	0	0.4	0	0.6	0	0.4	0	0.58	0	0.42	0.0033	0.5633	0	0.4333		0.7	0.1	0.1	0.1	0.3	0.0333	0.4333	0.2333	0.26	0.04	0.38	0.32	0.25	0.02	0.41	0.32
1	0	0	0	1	0	0	0	0.98	0.02	0	0	0.9667	0.02	0.0067	0.0067		0	0.2	0	0.8	0	0.4333	0	0.5667	0	0.54	0	0.46	0	0.6	0.01	0.39		0.4	0	0.3	0.3	0.3667	0	0.3333	0.3	0.32	0	0.38	0.3	0.19	0.0167	0.49	0.3033
1	0	0	0	1	0	0	0	0.98	0	0.02	0	0.9867	0.0033	0.01	0		0	0.7	0	0.3	0	0.6	0	0.4	0	0.58	0	0.42	0	0.5867	0	0.4133		0.4	0	0.3	0.3	0.5	0	0.2667	0.2333	0.42	0	0.4	0.18	0.25	0.0033	0.4033	0.3433
1	0	0	0	1	0	0	0	0.98	0.02	0	0	0.9733	0.0233	0.0033	0		0	0.6	0	0.4	0	0.5333	0	0.4667	0	0.64	0	0.36	0	0.57	0	0.43		0.3	0	0.5	0.2	0.3	0	0.4333	0.2667	0.28	0.02	0.4	0.3	0.2467	0.01	0.4	0.3433
1	0	0	0	1	0	0	0	0.98	0	0.02	0	0.9633	0.0333	0.0033	0		0	0.7	0	0.3	0	0.8	0	0.2	0	0.72	0	0.28	0	0.6967	0	0.3033		0.3	0	0.1	0.6	0.3	0	0.2	0.5	0.28	0	0.28	0.44	0.2467	0.0033	0.4133	0.3367
1	0	0	0	1	0	0	0	0.98	0.02	0	0	0.99	0.0033	0	0.0067		0	0.7	0	0.3	0	0.7333	0	0.2667	0	0.68	0	0.32	0	0.64	0	0.36		0	0	0.5	0.5	0.1	0.0333	0.5	0.3667	0.22	0.02	0.4	0.36	0.24	0.0067	0.3867	0.3667
1	0	0	0	1	0	0	0	1	0	0	0	0.9933	0	0	0.0067		0	0.7	0	0.3	0	0.8	0	0.2	0	0.64	0	0.36	0.0033	0.6233	0	0.3733		0.2	0	0.4	0.4	0.1667	0	0.4333	0.4	0.16	0.02	0.54	0.28	0.21	0.0033	0.49	0.2967
1	0	0	0	1	0	0	0	0.98	0.02	0	0	0.98	0.02	0	0		0	0.4	0	0.6	0	0.5333	0	0.4667	0	0.56	0	0.44	0	0.5733	0	0.4267		0.1	0	0.7	0.2	0.0667	0	0.5333	0.4	0.12	0.06	0.42	0.4	0.2467	0.01	0.4567	0.2867
1	0	0	0	1	0	0	0	0.98	0.02	0	0	0.98	0.01	0.01	0		0	0.5	0	0.5	0	0.6333	0	0.3667	0	0.62	0.02	0.36	0.0067	0.6033	0.0067	0.3833		0.1	0	0.6	0.3	0.2	0.0333	0.5333	0.2333	0.22	0.02	0.48	0.28	0.1533	0.0033	0.47	0.3733
1	0	0	0	1	0	0	0	0.98	0	0	0.02	0.9733	0.0167	0.0067	0.0033		0	0.5	0	0.5	0	0.5	0	0.5	0	0.64	0	0.36	0.0033	0.6033	0	0.3933		0.1	0	0.7	0.2	0.2667	0	0.5667	0.1667	0.24	0	0.46	0.3	0.21	0.04	0.4533	0.2967
1	0	0	0	1	0	0	0	1	0	0	0	0.98	0.0067	0.0067	0.0067		0	0.8	0	0.2	0	0.6667	0	0.3333	0	0.72	0	0.28	0	0.6133	0.01	0.3767		0.4	0	0.4	0.2	0.3667	0	0.4333	0.2	0.38	0	0.4	0.22	0.2733	0.0167	0.4533	0.2567
1	0	0	0	1	0	0	0	0.98	0.02	0	0	0.9833	0.0033	0.0033	0.01		0	0.6	0	0.4	0	0.5667	0	0.4333	0	0.62	0	0.38	0	0.5833	0.0067	0.41		0.2	0	0.6	0.2	0.1667	0	0.4667	0.3667	0.28	0	0.44	0.28	0.26	0.0233	0.4233	0.2933
1	0	0	0	0.9667	0	0	0.0333	0.96	0.02	0	0.02	0.9767	0.01	0.0033	0.01		0	0.8	0	0.2	0	0.7	0	0.3	0	0.72	0	0.28	0.0067	0.6433	0.0067	0.3433		0	0	0.6	0.4	0.3667	0	0.3667	0.2667	0.32	0.02	0.38	0.28	0.2367	0.0033	0.4433	0.3167
1	0	0	0	1	0	0	0	1	0	0	0	0.99	0	0.0067	0.0033		0	0.6	0	0.4	0	0.5	0	0.5	0.02	0.56	0	0.42	0.0033	0.6233	0	0.3733		0.1	0	0	0.9	0.1333	0	0.3	0.5667	0.12	0	0.46	0.42	0.1667	0.0167	0.43	0.3867
1	0	0	0	1	0	0	0	0.98	0.02	0	0	0.9867	0.0067	0.0033	0.0033		0	0.5	0	0.5	0	0.6	0	0.4	0	0.6	0	0.4	0	0.62	0.0033	0.3767		0.3	0	0.7	0	0.1667	0	0.7	0.1333	0.2	0	0.6	0.2	0.1633	0.0133	0.5533	0.27
1	0	0	0	1	0	0	0	1	0	0	0	0.98	0.0033	0	0.0167		0	0.3	0	0.7	0	0.4	0	0.6	0	0.54	0	0.46	0.0033	0.6	0.0033	0.3933		0.1	0	0.5	0.4	0.2333	0	0.4333	0.3333	0.2	0	0.54	0.26	0.1867	0	0.5933	0.22
1	0	0	0	1	0	0	0	0.98	0	0	0.02	0.9633	0.0167	0.01	0.01		0	0.5	0	0.5	0	0.7333	0	0.2667	0	0.72	0	0.28	0.0033	0.6233	0	0.3733		0.2	0	0.6	0.2	0.2667	0	0.5	0.2333	0.2	0	0.52	0.28	0.2367	0.0033	0.4633	0.2967
0.9	0.1	0	0	0.9667	0.0333	0	0	0.96	0.04	0	0	0.9767	0.0233	0	0		0	0.8	0	0.2	0	0.7667	0	0.2333	0	0.74	0	0.26	0	0.5767	0.0033	0.42		0.4	0	0.2	0.4	0.2667	0	0.4	0.3333	0.28	0	0.46	0.26	0.2233	0.0033	0.4533	0.32
1	0	0	0	1	0	0	0	1	0	0	0	0.9867	0.0067	0	0.0067		0	0.6	0	0.4	0	0.6333	0	0.3667	0	0.64	0	0.36	0	0.5567	0.01	0.4333		0	0	0.7	0.3	0.1	0	0.5667	0.3333	0.1	0	0.58	0.32	0.2067	0.0033	0.4833	0.3067
1	0	0	0	1	0	0	0	0.98	0	0.02	0	0.9667	0.0167	0.0167	0		0	0.5	0	0.5	0	0.5333	0	0.4667	0	0.62	0.02	0.36	0	0.63	0.0067	0.3633		0	0	0.7	0.3	0.0667	0	0.5667	0.3667	0.16	0.02	0.52	0.3	0.1967	0.01	0.4767	0.3167
1	0	0	0	0.9667	0	0	0.0333	0.96	0.02	0	0.02	0.9767	0.0067	0.0067	0.01		0	0.9	0	0.1	0.0333	0.7333	0	0.2333	0.04	0.68	0	0.28	0.01	0.6433	0.01	0.3367		0.4	0	0.5	0.1	0.3667	0	0.4333	0.2	0.28	0.02	0.44	0.26	0.1467	0.01	0.4833	0.36
0.9	0.1	0	0	0.9333	0.0667	0	0	0.92	0.04	0	0.04	0.9833	0.0067	0	0.01		0	0.8	0	0.2	0	0.5	0	0.5	0	0.58	0	0.42	0	0.51	0.0033	0.4867		0.3	0	0.4	0.3	0.2	0	0.5	0.3	0.18	0	0.46	0.36	0.2333	0.0067	0.3767	0.3833
1	0	0	0	1	0	0	0	1	0	0	0	0.9867	0.01	0.0033	0		0	0.5	0	0.5	0	0.6333	0	0.3667	0	0.6	0	0.4	0.0067	0.5667	0	0.4267		0.3	0	0.4	0.3	0.2333	0	0.3667	0.4	0.14	0	0.48	0.38	0.2133	0.0033	0.4267	0.3567
1	0	0	0	1	0	0	0	0.94	0.06	0	0	0.98	0.0167	0	0.0033		0	0.5	0	0.5	0	0.7	0	0.3	0	0.7	0	0.3	0	0.62	0.0067	0.3733		0.1	0	0.5	0.4	0.2	0	0.4333	0.3667	0.12	0	0.6	0.28	0.2267	0.0067	0.47	0.2967
1	0	0	0	0.9667	0	0	0.0333	0.94	0	0.04	0.02	0.9867	0	0.0067	0.0067		0	0.5	0	0.5	0	0.6333	0	0.3667	0	0.56	0	0.44	0.0033	0.5867	0.0033	0.4067		0.5	0	0.4	0.1	0.3	0	0.3333	0.3667	0.28	0	0.42	0.3	0.2333	0.0033	0.4667	0.2967
1	0	0	0	1	0	0	0	0.94	0.02	0.04	0	0.98	0.0067	0.0133	0		0	0.7	0	0.3	0	0.5667	0	0.4333	0	0.6	0	0.4	0.01	0.52	0.0033	0.4667		0.2	0	0.4	0.4	0.1	0	0.4333	0.4667	0.18	0	0.42	0.4	0.19	0.0033	0.4567	0.35
1	0	0	0	0.9667	0	0.0333	0	0.94	0	0.06	0	0.9633	0.02	0.0167	0		0	0.7	0	0.3	0	0.5	0	0.5	0	0.58	0	0.42	0.0067	0.4833	0.0067	0.5033		0.1	0	0.6	0.3	0.0667	0	0.4333	0.5	0.16	0	0.44	0.4	0.21	0.0033	0.4733	0.3133
1	0	0	0	1	0	0	0	0.94	0.02	0.04	0	0.9767	0.01	0.01	0.0033		0	0.8	0	0.2	0	0.9	0	0.1	0	0.66	0	0.34	0	0.63	0.01	0.36		0.1	0	0.4	0.5	0.2333	0	0.4667	0.3	0.18	0	0.52	0.3	0.2033	0.0167	0.4333	0.3467
1	0	0	0	0.9667	0	0	0.0333	0.98	0	0	0.02	0.9667	0.01	0.01	0.0133		0	0.5	0.2	0.3	0	0.6333	0.0667	0.3	0	0.6	0.04	0.36	0.0067	0.61	0.01	0.3733		0	0	0.6	0.4	0.0667	0	0.4333	0.5	0.14	0	0.46	0.4	0.21	0.01	0.4567	0.3233
1	0	0	0	0.9667	0	0	0.0333	0.98	0	0	0.02	0.9767	0.01	0.01	0.0033		0	0.4	0	0.6	0	0.5	0	0.5	0	0.54	0	0.46	0.0033	0.6567	0.0033	0.3367		0.1	0	0.2	0.7	0.2333	0	0.1333	0.6333	0.26	0	0.22	0.52	0.23	0.0033	0.4	0.3667
1	0	0	0	0.9333	0	0.0333	0.0333	0.96	0	0.02	0.02	0.9833	0.0067	0.0033	0.0067		0	0.5	0	0.5	0.0333	0.4	0	0.5667	0.02	0.5	0	0.48	0.0067	0.6	0	0.3933		0.3	0	0.7	0	0.1333	0	0.5333	0.3333	0.2	0	0.5	0.3	0.23	0.0033	0.4367	0.33
1	0	0	0	0.9667	0.0333	0	0	0.98	0.02	0	0	0.98	0.0133	0.0067	0		0	0.5	0	0.5	0	0.5667	0	0.4333	0	0.58	0	0.42	0.01	0.68	0	0.31		0.1	0	0.3	0.6	0.1667	0	0.3333	0.5	0.14	0	0.4	0.46	0.2067	0.0133	0.4667	0.3133
1	0	0	0	1	0	0	0	1	0	0	0	0.98	0.01	0.0067	0.0033																			0.4	0	0.4	0.2	0.2	0	0.4333	0.3667	0.26	0	0.5	0.24	0.2	0.0067	0.5533	0.24
1	0	0	0	1	0	0	0	1	0	0	0	0.9733	0.01	0	0.0167																			0	0	0.6	0.4	0.3	0	0.3	0.4	0.26	0	0.34	0.4	0.2467	0	0.41	0.3433
1	0	0	0	1	0	0	0	0.98	0.02	0	0	0.97	0.0067	0	0.0233																			0	0	0.7	0.3	0.1333	0	0.5667	0.3	0.12	0	0.58	0.3	0.2033	0.0033	0.47	0.3233
1	0	0	0	1	0	0	0	0.98	0	0	0.02	0.9767	0.0033	0	0.02																			0	0	0.3	0.7	0.2	0	0.3667	0.4333	0.14	0	0.46	0.4	0.1967	0	0.4633	0.34
1	0	0	0	1	0	0	0	1	0	0	0	0.9633	0.0033	0.0133	0.02																			0.3	0	0	0.7	0.2667	0	0.3	0.4333	0.24	0	0.4	0.36	0.2367	0.0133	0.4933	0.2567
1	0	0	0	0.9667	0.0333	0	0	0.96	0.04	0	0	0.9767	0.02	0.0033	0																			0.1	0	0.4	0.5	0.2	0	0.4667	0.3333	0.16	0	0.6	0.24	0.1233	0.02	0.6367	0.22
1	0	0	0	1	0	0	0	1	0	0	0	0.99	0.0033	0.0033	0.0033																			0.3	0	0.6	0.1	0.2	0	0.5333	0.2667	0.18	0	0.58	0.24	0.1633	0.0033	0.5633	0.27
1	0	0	0	1	0	0	0	1	0	0	0	0.9967	0.0033	0	0																			0	0	0.8	0.2	0.1333	0	0.5	0.3667	0.22	0	0.48	0.3	0.2533	0.0067	0.41	0.33
1	0	0	0	1	0	0	0	1	0	0	0	0.9933	0.0067	0	0																			0	0	0.8	0.2	0.1	0	0.5	0.4	0.12	0	0.48	0.4	0.26	0.01	0.37	0.36
1	0	0	0	1	0	0	0	1	0	0	0	0.9867	0.0067	0.0033	0.0033																			0.2	0	0.5	0.3	0.1667	0	0.4667	0.3667	0.16	0	0.46	0.38	0.2167	0.0067	0.43	0.3467
1	0	0	0	0.9667	0	0	0.0333	0.98	0	0	0.02	0.9767	0.0167	0.0033	0.0033																			0.1	0	0.7	0.2	0.2	0	0.4333	0.3667	0.24	0	0.4	0.36	0.2633	0.0167	0.3533	0.3667
1	0	0	0	1	0	0	0	1	0	0	0	0.99	0.0067	0	0.0033																			0.2	0	0.5	0.3	0.1	0	0.6	0.3	0.16	0	0.58	0.26	0.2233	0.0033	0.48	0.2933
0.9	0.1	0	0	0.9	0.0667	0.0333	0	0.94	0.04	0.02	0	0.9667	0.0167	0.0067	0.01																			0.2	0	0.8	0	0.2333	0	0.6333	0.1333	0.16	0	0.6	0.24	0.1567	0.0133	0.52	0.31
1	0	0	0	1	0	0	0	1	0	0	0	0.99	0.0067	0.0033	0																			0.2	0	0.6	0.2	0.1667	0	0.4667	0.3667	0.18	0	0.42	0.4	0.15	0.0167	0.5067	0.3267
1	0	0	0	1	0	0	0	1	0	0	0	0.9733	0.0167	0	0.01																			0	0	0.7	0.3	0.1	0	0.6	0.3	0.1	0	0.66	0.24	0.1367	0.0067	0.6033	0.2533
1	0	0	0	1	0	0	0	0.98	0.02	0	0	0.98	0.01	0.01	0																			0.3	0.1	0.6	0	0.2667	0.0333	0.4667	0.2333	0.2	0.02	0.46	0.32	0.1833	0.0033	0.4933	0.32
1	0	0	0	1	0	0	0	1	0	0	0	0.9933	0.0033	0.0033	0																			0.2	0.1	0.5	0.2	0.2	0.0333	0.4	0.3667	0.16	0.02	0.5	0.32	0.2	0.0033	0.5033	0.2933
1	0	0	0	1	0	0	0	1	0	0	0	0.99	0.0067	0.0033	0																			0.3	0	0.7	0	0.3	0	0.5667	0.1333	0.24	0	0.64	0.12	0.18	0	0.4967	0.3233
1	0	0	0	1	0	0	0	1	0	0	0	0.9967	0.0033	0	0																			0.2	0.1	0.3	0.4	0.2667	0.0333	0.2667	0.4333	0.28	0.02	0.34	0.36	0.2467	0.0067	0.4267	0.32
1	0	0	0	1	0	0	0	0.98	0.02	0	0	0.9867	0.0033	0.0067	0.0033																			0.4	0.1	0.5	0	0.2667	0.0667	0.5333	0.1333	0.24	0.04	0.54	0.18	0.2033	0.0167	0.5033	0.2767
1	0	0	0	1	0	0	0	1	0	0	0	0.99	0.0033	0	0.0067																			0	0	0.5	0.5	0	0	0.5667	0.4333	0.08	0	0.56	0.36	0.1867	0	0.4967	0.3167
1	0	0	0	1	0	0	0	1	0	0	0	0.9867	0.01	0.0033	0																			0.3	0.1	0.3	0.3	0.2	0.0333	0.3667	0.4	0.24	0.02	0.34	0.4	0.2233	0.01	0.4467	0.32
1	0	0	0	1	0	0	0	1	0	0	0	0.98	0.0167	0.0033	0																			0.2	0	0.6	0.2	0.2333	0	0.5333	0.2333	0.22	0	0.46	0.32	0.1767	0.0167	0.5133	0.2933
1	0	0	0	1	0	0	0	1	0	0	0	0.9833	0.0133	0.0033	0																			0.4	0	0.4	0.2	0.3	0	0.4667	0.2333	0.3	0	0.5	0.2	0.2667	0.0033	0.5067	0.2233
1	0	0	0	1	0	0	0	1	0	0	0	0.9867	0.0033	0.0067	0.0033																			0.4	0	0.5	0.1	0.3	0	0.5	0.2	0.22	0	0.4	0.38	0.18	0.0033	0.42	0.3967
1	0	0	0	1	0	0	0	1	0	0	0	0.9867	0	0.0067	0.0067																			0.3	0	0.2	0.5	0.3	0	0.4	0.3	0.22	0	0.54	0.24	0.1933	0.0167	0.4267	0.3633
1	0	0	0	1	0	0	0	0.98	0	0	0.02	0.9767	0.0067	0.01	0.0067																			0.2	0	0.7	0.1	0.1333	0	0.5333	0.3333	0.2	0	0.46	0.34	0.26	0	0.4333	0.3067
0.9	0.1	0	0	0.9	0.1	0	0	0.94	0.06	0	0	0.9733	0.0167	0.0067	0.0033																			0	0	0.5	0.5	0.1667	0	0.4	0.4333	0.16	0	0.48	0.36	0.16	0.0133	0.5533	0.2733
1	0	0	0	0.9333	0.0667	0	0	0.96	0.04	0	0	0.9733	0.0233	0	0.0033																			0.3	0	0.2	0.5	0.2667	0	0.3	0.4333	0.28	0	0.3	0.42	0.1633	0.0033	0.4133	0.42
0.9	0.1	0	0	0.9	0.0333	0.0667	0	0.92	0.04	0.04	0	0.9533	0.03	0.0167	0																			0	0	0.4	0.6	0.1	0	0.3667	0.5333	0.1	0	0.38	0.52	0.1433	0.0067	0.4233	0.4267
0.9	0.1	0	0	0.9667	0.0333	0	0	0.98	0.02	0	0	0.99	0.01	0	0																			0.1	0	0.4	0.5	0.1	0	0.5333	0.3667	0.12	0	0.44	0.44	0.1833	0.0067	0.4167	0.3933
0.9	0.1	0	0	0.9667	0.0333	0	0	0.98	0.02	0	0	0.9833	0.0133	0	0.0033																			0.4	0	0.4	0.2	0.4	0	0.3667	0.2333	0.34	0	0.3	0.36	0.21	0.0267	0.34	0.4233
1	0	0	0	1	0	0	0	0.98	0	0.02	0	0.9933	0	0.0067	0																			0.1	0	0.6	0.3	0.1333	0	0.4667	0.4	0.26	0	0.4	0.34	0.18	0.0167	0.4033	0.4
1	0	0	0	0.9667	0	0.0333	0	0.98	0	0.02	0	0.9633	0.0133	0.0233	0																			0.3	0	0.2	0.5	0.2667	0	0.3	0.4333	0.26	0	0.26	0.48	0.1733	0.02	0.47	0.3367
1	0	0	0	1	0	0	0	1	0	0	0	0.9733	0.0167	0.0067	0.0033																			0.1	0	0.7	0.2	0.2	0.0333	0.5667	0.2	0.22	0.02	0.52	0.24	0.1767	0.0133	0.5133	0.2967
1	0	0	0	1	0	0	0	1	0	0	0	0.9733	0.0167	0.0033	0.0067																			0.3	0	0.5	0.2	0.1667	0.0333	0.5333	0.2667	0.14	0.02	0.5	0.34	0.2133	0.0267	0.4733	0.2867
1	0	0	0	1	0	0	0	1	0	0	0	0.9667	0.0133	0.0167	0.0033																			0.2	0	0.6	0.2	0.2333	0	0.5333	0.2333	0.26	0.04	0.46	0.24	0.21	0.0133	0.4667	0.31
1	0	0	0	1	0	0	0	0.98	0.02	0	0	0.96	0.0333	0.0033	0.0033																			0.2	0	0.6	0.2	0.2	0	0.5333	0.2667	0.2	0	0.54	0.26	0.1467	0.02	0.4867	0.3467
0.9	0	0	0.1	0.9333	0.0333	0	0.0333	0.9	0.06	0.02	0.02	0.9333	0.05	0.01	0.0067																			0.4	0	0.4	0.2	0.2667	0.0333	0.4333	0.2667	0.22	0.02	0.46	0.3	0.27	0.0133	0.4033	0.3133
1	0	0	0	0.9667	0.0333	0	0	0.94	0.06	0	0	0.9433	0.0567	0	0																			0.5	0	0.2	0.3	0.3	0	0.5333	0.1667	0.24	0	0.52	0.24	0.2233	0.0067	0.51	0.26
1	0	0	0	0.9667	0	0	0.0333	0.96	0.02	0	0.02	0.9533	0.0233	0.0133	0.01																			0.2	0	0.5	0.3	0.2	0	0.5	0.3	0.22	0	0.4	0.38	0.24	0.0067	0.3633	0.39
1	0	0	0	1	0	0	0	1	0	0	0	0.98	0.0167	0	0.0033																			0.1	0	0.5	0.4	0.1333	0.0333	0.5667	0.2667	0.14	0.02	0.46	0.38	0.2	0.03	0.4167	0.3533
1	0	0	0	1	0	0	0	1	0	0	0	0.97	0.02	0.0067	0.0033																			0.2	0	0.4	0.4	0.3	0	0.4	0.3	0.3	0	0.4	0.3	0.23	0.01	0.4567	0.3033
1	0	0	0	1	0	0	0	1	0	0	0	0.9667	0.0067	0.0033	0.0233																			0.3	0	0.6	0.1	0.2667	0.0333	0.5	0.2	0.2	0.02	0.6	0.18	0.19	0.0133	0.4233	0.3733
1	0	0	0	0.9667	0.0333	0	0	0.94	0.06	0	0	0.9633	0.0267	0.0067	0.0033																			0.3	0	0.2	0.5	0.1667	0	0.4	0.4333	0.24	0	0.38	0.38	0.2467	0.0067	0.42	0.3267
1	0	0	0	1	0	0	0	1	0	0	0	0.9867	0	0.0067	0.0067																			0.1	0	0.5	0.4	0.1667	0	0.5	0.3333	0.12	0	0.5	0.38	0.24	0.0033	0.4533	0.3033
1	0	0	0	1	0	0	0	1	0	0	0	0.98	0	0.0033	0.0167																			0.4	0	0.1	0.5	0.3333	0	0.3	0.3667	0.3	0	0.4	0.3	0.2433	0	0.48	0.2767
1	0	0	0	1	0	0	0	1	0	0	0	0.97	0.0067	0.01	0.0133																			0.4	0	0.2	0.4	0.2	0	0.3667	0.4333	0.14	0	0.44	0.42	0.1167	0.0033	0.61	0.27
1	0	0	0	0.9667	0.0333	0	0	0.98	0.02	0	0	0.9733	0.01	0.01	0.0067																			0.2	0	0.5	0.3	0.1667	0	0.5333	0.3	0.14	0	0.56	0.3	0.18	0.0033	0.5067	0.31
1	0	0	0	0.9667	0.0333	0	0	0.98	0.02	0	0	0.9567	0.0267	0.01	0.0067																			0.3	0	0.3	0.4	0.2667	0	0.4667	0.2667	0.16	0	0.58	0.26	0.1733	0.0067	0.54	0.28
1	0	0	0	1	0	0	0	1	0	0	0	0.98	0.0167	0	0.0033																			0.6	0	0.1	0.3	0.2667	0	0.3667	0.3667	0.22	0	0.36	0.42	0.1833	0	0.46	0.3567
1	0	0	0	1	0	0	0	1	0	0	0	0.97	0.0167	0.01	0.0033																			0.2	0	0.4	0.4	0.1667	0	0.4667	0.3667	0.22	0	0.48	0.3	0.24	0.0033	0.41	0.3467
1	0	0	0	1	0	0	0	1	0	0	0	0.9767	0.01	0.01	0.0033																			0.3	0	0.3	0.4	0.2333	0	0.4	0.3667	0.24	0	0.34	0.42	0.2467	0.0033	0.3767	0.3733
1	0	0	0	1	0	0	0	1	0	0	0	0.99	0.0033	0.0033	0.0033																			0.2	0	0.5	0.3	0.3	0	0.4333	0.2667	0.3	0	0.38	0.32	0.2133	0.0033	0.46	0.3233
1	0	0	0	1	0	0	0	1	0	0	0	0.97	0.0233	0	0.0067																			0.2	0	0.8	0	0.2667	0	0.6667	0.0667	0.2	0	0.66	0.14	0.2233	0.0067	0.5167	0.2533
1	0	0	0	0.9667	0.0333	0	0	0.98	0.02	0	0	0.9767	0.0167	0.0033	0.0033
1	0	0	0	1	0	0	0	0.94	0.06	0	0	0.96	0.0267	0.01	0.0033
1	0	0	0	1	0	0	0	1	0	0	0	0.98	0.0133	0	0.0067
1	0	0	0	0.9667	0	0	0.0333	0.98	0	0	0.02	0.9733	0.01	0.0033	0.0133
1	0	0	0	0.9667	0.0333	0	0	0.98	0.02	0	0	0.97	0.03	0	0
1	0	0	0	1	0	0	0	1	0	0	0	0.9767	0.0133	0.0067	0.0033
1	0	0	0	1	0	0	0	1	0	0	0	0.9667	0.0033	0.0233	0.0067
1	0	0	0	1	0	0	0	1	0	0	0	0.97	0.01	0.0133	0.0067
1	0	0	0	1	0	0	0	1	0	0	0	0.9767	0.0067	0.0167	0
1	0	0	0	1	0	0	0	1	0	0	0	1	0	0	0
1	0	0	0	1	0	0	0	1	0	0	0	0.99	0.0067	0	0.0033
1	0	0	0	1	0	0	0	1	0	0	0	0.9833	0.01	0	0.0067
1	0	0	0	1	0	0	0	1	0	0	0	0.9967	0.0033	0	0
1	0	0	0	1	0	0	0	1	0	0	0	0.9867	0.0033	0	0.01
1	0	0	0	1	0	0	0	0.98	0.02	0	0	0.9833	0.0167	0	0

## Sheet: Fig. 5
d					e						f				g
5' index		3' index				Length filtering		Without length filtering				Length filtering	Without length filtering
Error count in index	Frequency	Error count in index	Frequency		Coverage	Letter error rate	SD	Letter error rate	SD		Coverage	% of successful recovery	% of successful recovery			% of effective reads
0	0.9936	0	0.9935		8	0.021237	0.003488	0.050924	0.008668		8	0	0		Raw reads	100
1	0.0061	1	0.0063		9	0.018732	0.003307	0.046622	0.008224		9	0.004	0		Primer identification	99.23
2	0.00021	2	0.00019		10	0.016424	0.003022	0.04215	0.007622		10	0.248	0		Length filtering	94.18
3	4.4e-05	3	4.3e-05		11	0.01443	0.002949	0.037944	0.007309		11	0.808	0		Index identification	94.15
4	3.5e-07	4	0		12	0.012733	0.002765	0.034181	0.006694		12	0.983	0.026
5	0	5	0		13	0.011305	0.002682	0.030968	0.006271		13	0.999	0.14
6	0	6	0		14	0.010117	0.002631	0.028377	0.006021		14	1	0.308
7	0	7	0		15	0.009023	0.002569	0.026126	0.005733		15	1	0.527
					16	0.008157	0.002472	0.024329	0.005396		16	1	0.707
					17	0.007433	0.002378	0.022835	0.005142		17	1	0.829
					18	0.006787	0.002283	0.021552	0.0048		18	1	0.917
					19	0.006258	0.00219	0.020378	0.004689		19	1	0.955
					20	0.00589	0.002139	0.019591	0.004589		20	1	0.973
					21	0.005511	0.002152	0.018692	0.0044		21	1	0.984
					22	0.005169	0.002083	0.017847	0.00427		22	1	0.993

## Sheet: Fig. S7
a, 15-letter alphabet			b, 256-letter alphabet
Letter	Entropy		Letter	Entropy
A	0		A	0
C	0		C	0
G	0		G	0
T	0		T	0
R	1		AA	0.468996
Y	1		AD	0.468996
M	1		AE	0.468996
K	1		AN	0.468996
S	1		BU	0.468996
W	1		BV	0.468996
H	1.58496		BW	0.468996
B	1.58496		CF	0.468996
V	1.58496		DY	0.468996
D	1.58496		JP	0.468996
N	2		JQ	0.468996
			JR	0.468996
			AB	0.721928
			AC	0.721928
			AO	0.721928
			AW	0.721928
			BR	0.721928
			BT	0.721928
			DZ	0.721928
			EH	0.721928
			FR	0.721928
			JJ	0.721928
			JL	0.721928
			JO	0.721928
			AF	0.921928
			AM	0.921928
			BS	0.921928
			BX	0.921928
			CE	0.921928
			CG	0.921928
			CO	0.921928
			DW	0.921928
			DX	0.921928
			JK	0.921928
			JM	0.921928
			JN	0.921928
			AG	1.15678
			AL	1.15678
			AP	1.15678
			AV	1.15678
			BP	1.15678
			BQ	1.15678
			BY	1.15678
			CD	1.15678
			CP	1.15678
			CW	1.15678
			DT	1.15678
			DV	1.15678
			EA	1.15678
			EG	1.15678
			EI	1.15678
			EP	1.15678
			FP	1.15678
			FQ	1.15678
			JC	1.15678
			JD	1.15678
			JE	1.15678
			JG	1.15678
			JH	1.15678
			JI	1.15678
			AH	1.29546
			AK	1.29546
			AX	1.29546
			BC	1.29546
			BM	1.29546
			BO	1.29546
			BZ	1.29546
			CC	1.29546
			CX	1.29546
			DD	1.29546
			DP	1.29546
			DS	1.29546
			FS	1.29546
			FX	1.29546
			FY	1.29546
			GE	1.29546
			GX	1.29546
			GY	1.29546
			IQ	1.29546
			IS	1.29546
			IT	1.29546
			IW	1.29546
			JA	1.29546
			JB	1.29546
			CH	1.35678
			CN	1.35678
			DU	1.35678
			JF	1.35678
			AI	1.36096
			AJ	1.36096
			BD	1.36096
			BH	1.36096
			BI	1.36096
			BL	1.36096
			CA	1.36096
			CB	1.36096
			DE	1.36096
			DJ	1.36096
			DK	1.36096
			DO	1.36096
			GZ	1.36096
			HD	1.36096
			HE	1.36096
			HJ	1.36096
			HW	1.36096
			HX	1.36096
			HY	1.36096
			IB	1.36096
			IC	1.36096
			IG	1.36096
			IO	1.36096
			IP	1.36096
			AQ	1.37095
			AU	1.37095
			BN	1.37095
			EB	1.37095
			EF	1.37095
			EQ	1.37095
			EW	1.37095
			FM	1.37095
			FO	1.37095
			IR	1.37095
			IX	1.37095
			IZ	1.37095
			AR	1.48548
			AT	1.48548
			AY	1.48548
			BB	1.48548
			BJ	1.48548
			BK	1.48548
			EC	1.48548
			EE	1.48548
			EX	1.48548
			FC	1.48548
			FI	1.48548
			FL	1.48548
			FT	1.48548
			FW	1.48548
			GF	1.48548
			GK	1.48548
			GU	1.48548
			GW	1.48548
			HZ	1.48548
			IA	1.48548
			IH	1.48548
			IK	1.48548
			IL	1.48548
			IN	1.48548
			AS	1.52193
			BE	1.52193
			BG	1.52193
			ED	1.52193
			FD	1.52193
			FH	1.52193
			HA	1.52193
			HC	1.52193
			HK	1.52193
			HO	1.52193
			HT	1.52193
			HV	1.52193
			AZ	1.57095
			BA	1.57095
			BF	1.57095
			FU	1.57095
			FV	1.57095
			GL	1.57095
			GP	1.57095
			GQ	1.57095
			GT	1.57095
			HB	1.57095
			HP	1.57095
			HS	1.57095
			CI	1.57095
			CM	1.57095
			CQ	1.57095
			CV	1.57095
			DQ	1.57095
			DR	1.57095
			EJ	1.57095
			EO	1.57095
			FN	1.57095
			IU	1.57095
			IV	1.57095
			IY	1.57095
			CJ	1.68548
			CY	1.68548
			DC	1.68548
			DN	1.68548
			FZ	1.68548
			GD	1.68548
			IF	1.68548
			CL	1.68548
			DL	1.68548
			GV	1.68548
			ID	1.68548
			IM	1.68548
			CK	1.72193
			DF	1.72193
			DI	1.72193
			HF	1.72193
			HI	1.72193
			HU	1.72193
			CR	1.76096
			CU	1.76096
			DM	1.76096
			EK	1.76096
			EN	1.76096
			ER	1.76096
			EV	1.76096
			FJ	1.76096
			FK	1.76096
			IE	1.76096
			II	1.76096
			IJ	1.76096
			CS	1.84644
			CT	1.84644
			CZ	1.84644
			DB	1.84644
			DG	1.84644
			DH	1.84644
			EL	1.84644
			EM	1.84644
			EY	1.84644
			FB	1.84644
			FE	1.84644
			FG	1.84644
			GA	1.84644
			GC	1.84644
			GG	1.84644
			GJ	1.84644
			GR	1.84644
			GS	1.84644
			HG	1.84644
			HH	1.84644
			HL	1.84644
			HN	1.84644
			HQ	1.84644
			HR	1.84644
			DA	1.89546
			GB	1.89546
			GM	1.89546
			GO	1.89546
			ES	1.92193
			EU	1.92193
			FF	1.92193
			HM	1.92193
			ET	1.97095
			EZ	1.97095
			FA	1.97095
			GH	1.97095
			GI	1.97095
			GN	1.97095

## Sheet: Fig. S18
a, Eight-letter system			b, 15-letter system
Bit per block	Conversion efficiency		Bit per block	Conversion efficiency
1	0.333333		1	0.255958
2	0.666667		2	0.511916
3	1		3	0.767874
4	0.666667		4	0.511916
5	0.833333		5	0.639895
6	1		6	0.767874
7	0.777778		7	0.895853
8	0.888889		8	0.682555
9	1		9	0.767874
10	0.833333		10	0.853193
11	0.916667		11	0.938513
12	1		12	0.767874
13	0.866667		13	0.831864
14	0.933333		14	0.895853
15	1		15	0.959843
16	0.888889		16	0.819066
17	0.944444		17	0.870257
18	1		18	0.921449
19	0.904762		19	0.97264
20	0.952381		20	0.853193
21	1		21	0.895853
22	0.916667		22	0.938513
23	0.958333		23	0.981172
24	1		24	0.87757
25	0.925926		25	0.914136
26	0.962963		26	0.950701
27	1		27	0.987267
28	0.933333		28	0.895853
29	0.966667		29	0.927848
30	1		30	0.959843
31	0.939394		31	0.991837
32	0.969697		32	0.910073
33	1		33	0.938513
34	0.944444		34	0.966953
35	0.972222		35	0.995392
36	1		36	0.921449
37	0.948718		37	0.947045
38	0.974359		38	0.97264
39	1		39	0.998236
40	0.952381		40	0.930756
41	0.97619		41	0.954025
42	1		42	0.977294
43	0.955556		43	0.917183
44	0.977778		44	0.938513
45	1		45	0.959843
46	0.958333		46	0.981172
47	0.979167		47	0.925387
48	1		48	0.945076
49	0.960784		49	0.964765
50	0.980392		50	0.984454
51	1		51	0.932419
52	0.962963		52	0.950701
53	0.981481		53	0.968984
54	1		54	0.987267
55	0.964912		55	0.938513
56	0.982456		56	0.955577
57	1		57	0.97264
58	0.966667		58	0.989704
59	0.983333		59	0.943845
60	1		60	0.959843
			61	0.97584
			62	0.991837
			63	0.94855
			64	0.963607
			65	0.978663
			66	0.993719
			67	0.952733
			68	0.966953
			69	0.981172
			70	0.995392
			71	0.956475
			72	0.969946
			73	0.983418
			74	0.996889
			75	0.959843
			76	0.97264
			77	0.985438
			78	0.998236
			79	0.96289
			80	0.975078
			81	0.987267
			82	0.999455
			83	0.96566
			84	0.977294
			85	0.988929
			86	0.95706
			87	0.968189
			88	0.979318
			89	0.990446
			90	0.959843
			91	0.970508
			92	0.981172
			93	0.991837
			94	0.962402
			95	0.97264
			96	0.982879
			97	0.993117
			98	0.964765
			99	0.974609
			100	0.984454

## Sheet: Fig. S19
a, Observed frequency of Letter 'A'						b, Observed frequency of Letter 'T'						c, Observed frequency of Letter 'G'						d, Observed frequency of Letter 'C'						e, Observed frequency of Letter 'R'						f, Observed frequency of Letter 'Y'						g, Observed frequency of Letter 'M'						h, Observed frequency of Letter 'K'						i, Observed frequency of Letter 'S'
Proportion	A	T	G	C		Proportion	A	T	G	C		Proportion	A	T	G	C		Proportion	A	T	G	C		Proportion	A	T	G	C		Proportion	A	T	G	C		Proportion	A	T	G	C		Proportion	A	T	G	C		Proportion	A
0	0	0	0	0		0	0	0	0	0		0	0	0	0	0		0	0	0	0	0		0	0	0	0	0		0	0	0	0	0		0	0	0	0	0		0	0	0	0	0		0	0
0.01	0	0.478333	0.672977	0.703669		0.01	0.761625	0	0.664478	0.737104		0.01	0.753456	0.572978	0	0.739467		0.01	0.739155	0.688321	0.628695	0		0.01	0	0.401139	0	0.763291		0.01	0.692568	0	0.729106	0		0.01	0	0.523414	0.707228	0		0.01	0.715405	0	0	0.750139		0.01	0.666693
0.02	0	0.360901	0.208857	0.196855		0.02	0.135135	0	0.23606	0.156114		0.02	0.145833	0.316033	0	0.148733		0.02	0.167754	0.200332	0.249583	0		0.02	0	0.424211	0	0.102476		0.02	0.188484	0	0.150407	0		0.02	0	0.312312	0.156326	0		0.02	0.154744	0	0	0.101535		0.02	0.206127
0.03	0	0.098449	0.040409	0.033239		0.03	0.024683	0	0.043143	0.027363		0.03	0.022289	0.059644	0	0.027644		0.03	0.027273	0.041786	0.05446	0		0.03	0	0.094075	0	0.02884		0.03	0.044502	0	0.033778	0		0.03	0	0.078969	0.04036	0		0.03	0.037665	0	0	0.020991		0.03	0.043684
0.04	0	0.02608	0.016405	0.01217		0.04	0.007083	0	0.013574	0.011163		0.04	0.011356	0.017233	0	0.012022		0.04	0.009733	0.015016	0.017454	0		0.04	1e-05	0.031588	7.3e-05	0.012978		0.04	0.014593	0	0.012511	2.3e-05		0.04	0	0.028599	0.016366	3e-05		0.04	0.017335	0	2.1e-05	0.008934		0.04	0.015591
0.05	0	0.009948	0.008595	0.008187		0.05	0.002433	0	0.007815	0.007083		0.05	0.004622	0.007445	0	0.006033		0.05	0.003433	0.008567	0.007989	0		0.05	0.000178	0.016646	0.000376	0.004504		0.05	0.007014	0	0.007647	0.00017		0.05	1e-05	0.012873	0.007958	0.00021		0.05	0.00903	9.6e-05	0.000213	0.005725		0.05	0.009712
0.06	0	0.004717	0.005178	0.004214		0.06	0.001851	0	0.004855	0.003778		0.06	0.001989	0.003422	0	0.003567		0.06	0.001904	0.003711	0.005145	0		0.06	0.000408	0.006803	0.000219	0.001567		0.06	0.004581	1.1e-05	0.004728	0.000147		0.06	1e-05	0.007538	0.003924	0.00014		0.06	0.004616	8.5e-05	0.000149	0.002271		0.06	0.006613
0.07	0	0.002023	0.002987	0.001803		0.07	0.00099	0	0.003402	0.002605		0.07	0.001211	0.000833	0	0.001789		0.07	0.001562	0.001776	0.00385	0		0.07	0.000314	0.004525	0.00023	0.000784		0.07	0.003111	2.3e-05	0.003699	0.000158		0.07	0	0.004895	0.003393	9e-05		0.07	0.003273	8.5e-05	0.000139	0.001173		0.07	0.004141
0.08	0	0.00153	0.001887	0.001153		0.08	0.001421	0	0.001518	0.002443		0.08	0.001333	0.000378	0	0.001289		0.08	0.001487	0.001326	0.002385	0		0.08	0.00023	0.002999	0.000125	0.00092		0.08	0.001448	1.1e-05	0.002681	0.000113		0.08	0	0.002913	0.002813	0.00015		0.08	0.003198	8.5e-05	8.5e-05	0.000704		0.08	0.002651
0.09	0	0.001583	0.000713	0.001258		0.09	0.001668	0	0.000603	0.001862		0.09	0.001589	0.000389	0	0.000811		0.09	0.00154	0.001818	0.001219	0		0.09	0.00023	0.001682	0.000125	0.000637		0.09	0.000713	3.4e-05	0.001403	0.00017		0.09	0	0.001652	0.001852	0.00016		0.09	0.002377	0.000107	0.000128	0.000661		0.09	0.002026
0.1	0	0.001499	0.000262	0.001038		0.1	0.001281	0	0.000248	0.001733		0.1	0.001844	0.000789	0	0.0007		0.1	0.001508	0.001947	0.000685	0		0.1	0.000293	0.001108	0.000146	0.000627		0.1	0.000905	0.000113	0.001188	0.000147		0.1	1e-05	0.001381	0.001512	0.00034		0.1	0.002111	0.000267	0.000203	0.000799		0.1	0.002056
0.11	0	0.000975	0.000314	0.000786		0.11	0.00057	0	0.000398	0.000775		0.11	0.001578	0.000533	0	0.000467		0.11	0.00107	0.001177	0.000353	0		0.11	0.000219	0.000554	4.2e-05	0.00024		0.11	0.000622	2.3e-05	0.000418	4.5e-05		0.11	0	0.000811	0.000531	5e-05		0.11	0.000831	0.000107	6.4e-05	0.000309		0.11	0.001311
0.12	0	0.000409	0.000377	0.000734		0.12	0.000108	0	0.000387	0.000194		0.12	0.001278	0.000222	0	0.000522		0.12	0.000621	0.000492	0.000321	0		0.12	0.000522	0.000836	0.000136	0.00047		0.12	0.000633	7.9e-05	0.000566	0.000238		0.12	7e-05	0.001031	0.001131	0.00027		0.12	0.000576	0.000128	0.000139	0.00081		0.12	0.001063
0.13	0	9.4e-05	0.000199	0.000367		0.13	0	0	0.000172	8.6e-05		0.13	0.000622	3.3e-05	0	0.000722		0.13	0.000225	0.00016	0.000118	0		0.13	0.000282	0.000449	3.1e-05	0.000261		0.13	0.000339	0.000102	0.000339	0.000181		0.13	0.00014	0.000581	0.000581	0.00013		0.13	0.000437	0.000149	0.000117	0.000362		0.13	0.000526
0.14	0	0.000252	2.1e-05	0.000147		0.14	0	0	1.1e-05	0		0.14	0.0002	0	0	0.000478		0.14	1.1e-05	3.2e-05	6.4e-05	0		0.14	0.000314	0.000439	7.3e-05	0.000334		0.14	0.000317	5.7e-05	0.000475	0.000181		0.14	0.00019	0.00045	0.000741	0.0002		0.14	0.000426	0.000171	0.000181	0.000544		0.14	0.000516
0.15	0	0.000419	0	5.2e-05		0.15	0	0	0	0		0.15	0.000144	0	0	0.000222		0.15	0	0	2.1e-05	0		0.15	0.000366	0.000376	0.000157	0.000376		0.15	0.000441	0.000204	0.00052	0.000283		0.15	0.00034	0.00045	0.000571	0.00038		0.15	0.000458	0.000309	0.000256	0.000714		0.15	0.000487
0.16	0	0.000199	0	0.000252		0.16	0	0	0	0		0.16	1.1e-05	0	0	3.3e-05		0.16	0	0	0	0		0.16	0.000355	0.000303	3.1e-05	0.000261		0.16	0.000283	0.000113	0.000373	0.000147		0.16	0.000621	0.00041	0.00037	0.00016		0.16	0.000267	0.000171	0.000117	0.000352		0.16	0.000417
0.17	0	8.4e-05	0	0.000377		0.17	0	0	0	0		0.17	0.000122	0	0	0		0.17	0	0	0	0		0.17	0.000324	0.000345	8.4e-05	0.00024		0.17	0.000317	0.000124	0.000238	0.000113		0.17	0.000721	0.00037	0.00039	0.00024		0.17	0.00033	0.000171	0.000213	0.000416		0.17	0.000387
0.18	0	3.1e-05	0	0.000262		0.18	0	0	0	0		0.18	0.000333	0	0	0		0.18	0	0	0	0		0.18	0.000408	0.000188	4.2e-05	0.000115		0.18	0.000271	6.8e-05	0.000215	0.000181		0.18	0.000591	0.00033	0.00037	0.00012		0.18	0.00016	0.000171	7.5e-05	0.000256		0.18	0.000268
0.19	0	0	0	0.000157		0.19	0	0	0	0		0.19	0.0004	0	0	0		0.19	0	0	0	0		0.19	0.000554	0.000136	5.2e-05	0.000199		0.19	0.000113	0.000113	0.000181	0.000124		0.19	0.00046	0.00021	0.0002	0.00016		0.19	0.000117	0.000181	6.4e-05	0.000171		0.19	0.000288
0.2	0	0	0	0		0.2	0	0	0	0		0.2	0.0002	0	0	0		0.2	0	0	0	0		0.2	0.001693	0.00047	0.000178	0.000334		0.2	0.000656	0.000419	0.000566	0.000373		0.2	0.00045	0.00049	0.000521	0.00038		0.2	0.000416	0.00048	0.000298	0.000501		0.2	0.000467
0.21	0	0	0	0		0.21	0	0	0	0		0.21	3.3e-05	0	0	0		0.21	0	0	0	0		0.21	0.002905	7.3e-05	0	4.2e-05		0.21	0.000102	7.9e-05	0.000102	7.9e-05		0.21	0.00018	0.00015	8e-05	7e-05		0.21	4.3e-05	0.000352	3.2e-05	9.6e-05		0.21	0.000199
0.22	0	0	0	1e-05		0.22	0	0	0	0		0.22	1.1e-05	0	0	0		0.22	0	0	0	0		0.22	0.005507	0.000251	5.2e-05	0.000167		0.22	0.000339	0.000192	0.00026	0.00026		0.22	0.00019	0.00023	0.00029	0.00018		0.22	0.000224	0.00065	0.000139	0.000203		0.22	0.000407
0.23	0	0	0	0		0.23	0	0	0	0		0.23	0	0	0	0		0.23	0	0	0	0		0.23	0.008673	0.000105	2.1e-05	0.000115		0.23	0.000215	0.000136	0.000113	0.000158		0.23	0.00025	0.00021	0.00013	0.0001		0.23	0.000107	0.000522	0.000128	7.5e-05		0.23	0.000288
0.24	0	0	0	0		0.24	0	0	0	0		0.24	0	0	0	0		0.24	0	0	0	0		0.24	0.014524	0.000376	0.000125	0.000334		0.24	0.000396	0.000294	0.000238	0.000362		0.24	0.00038	0.00033	0.00025	0.00022		0.24	0.000235	0.000629	0.00033	0.000203		0.24	0.000377
0.25	0	0	0	0		0.25	0	0	0	0		0.25	0	0	0	0		0.25	0	0	0	0		0.25	0.019864	0.00024	0.000105	0.000261		0.25	0.000498	0.000566	0.000294	0.000385		0.25	0.000601	0.00035	0.00032	0.00034		0.25	0.000309	0.000565	0.000288	0.000277		0.25	0.000407
0.26	0	0	0	0		0.26	0	0	0	0		0.26	0	0	0	0		0.26	0	0	0	0		0.26	0.024619	1e-05	2.1e-05	1e-05		0.26	2.3e-05	2.3e-05	0	4.5e-05		0.26	0.000631	0	1e-05	1e-05		0.26	0	0.000256	1.1e-05	0		0.26	4e-05
0.27	0	0	0	0		0.27	0	0	0	0		0.27	0	0	0	0		0.27	0	0	0	0		0.27	0.031944	0.000366	0.000136	0.000251		0.27	0.000339	0.00043	0.000271	0.000339		0.27	0.001321	0.00022	0.00018	0.00023		0.27	0.000256	0.000597	0.000203	0.00016		0.27	0.000377
0.28	0	0	0	0		0.28	0	0	0	0		0.28	0	0	0	0		0.28	0	0	0	0		0.28	0.037471	0.000157	3.1e-05	8.4e-05		0.28	0.000181	0.000192	0.000113	0.000283		0.28	0.001992	9e-05	7e-05	0.00011		0.28	0.000107	0.000981	0.000107	6.4e-05		0.28	0.000119
0.29	0	0	0	0		0.29	0	0	0	0		0.29	0	0	0	0		0.29	0	0	0	0		0.29	0.045998	0.000167	8.4e-05	0.000115		0.29	0.000192	0.000271	7.9e-05	0.00026		0.29	0.003554	0.00012	0.0001	0.00013		0.29	0.000117	0.00129	9.6e-05	8.5e-05		0.29	0.000109
0.3	0	0	0	0		0.3	0	0	0	0		0.3	0	0	0	0		0.3	0	0	0	0		0.3	0.050825	0.000334	0.000167	0.00024		0.3	0.000317	0.000464	0.000147	0.000747		0.3	0.006336	0.00017	0.00012	0.00029		0.3	0.000224	0.001535	0.000362	0.000192		0.3	0.000248
0.31	0	0	0	0		0.31	M	0	0	0		0.31	0	0	0	0		0.31	0	0	0	0		0.31	0.055204	0.000178	8.4e-05	0.000136		0.31	0.00017	0.000464	6.8e-05	0.00121		0.31	0.01029	8e-05	7e-05	0.00012		0.31	0.000117	0.001823	0.000192	6.4e-05		0.31	0.000129
0.32	0	0	0	0		0.32	0	0	0	0		0.32	0	0	0	0		0.32	0	0	0	0		0.32	0.058495	0.000178	0.000105	0.000167		0.32	0.000215	0.000464	0.000113	0.002658		0.32	0.016006	9e-05	0.00015	0.00017		0.32	0.000139	0.002846	0.00016	0.000117		0.32	0.000119
0.33	0	0	0	0		0.33	0	0	0	0		0.33	0	0	0	0		0.33	0	0	0	0		0.33	0.059937	0	0	0		0.33	0	0.000317	0	0.005113		0.33	0.023664	0	0	1e-05		0.33	0	0.004435	2.1e-05	0		0.33	0
0.34	0	0	0	0		0.34	0	0	0	0		0.34	0	0	0	0		0.34	0	0	0	0		0.34	0.063417	0.000282	0.000376	0.00023		0.34	0.000475	0.001199	0.00017	0.009389		0.34	0.034364	0.00018	0.00019	0.00029		0.34	0.000267	0.007132	0.00048	9.6e-05		0.34	0.000357
0.35	0	0	0	0		0.35	0	0	0	0		0.35	0	0	0	0		0.35	0	0	0	0		0.35	0.065549	0.00024	0.000178	0.000115		0.35	0.000294	0.001335	6.8e-05	0.013982		0.35	0.044324	7e-05	0.00012	0.00025		0.35	0.000181	0.010448	0.000352	0.000117		0.35	0.000189
0.36	0	0	0	0		0.36	0	0	0	0		0.36	0	0	0	0		0.36	0	0	0	0		0.36	0.064514	8.4e-05	0.000146	0.000125		0.36	7.9e-05	0.001584	4.5e-05	0.018066		0.36	0.053734	5e-05	5e-05	0.00013		0.36	8.5e-05	0.015373	0.000149	5.3e-05		0.36	0.000119
0.37	0	0	0	0		0.37	0	0	0	0		0.37	0	0	0	0		0.37	0	0	0	0		0.37	0.063584	4.2e-05	0.000125	5.2e-05		0.37	5.7e-05	0.002353	2.3e-05	0.023315		0.37	0.062162	3e-05	4e-05	0.00038		0.37	4.3e-05	0.022292	0.000213	4.3e-05		0.37	0.000109
0.38	0	0	0	0		0.38	0	0	0	0		0.38	0	0	0	0		0.38	0	0	0	0		0.38	0.060439	6.3e-05	0.000188	7.3e-05		0.38	0.000102	0.002918	7.9e-05	0.027896		0.38	0.066837	1e-05	6e-05	0.00042		0.38	7.5e-05	0.029073	0.000458	3.2e-05		0.38	7.9e-05
0.39	0	0	0	0		0.39	0	0	0	0		0.39	0	0	0	0		0.39	0	0	0	0		0.39	0.057346	0.000199	0.000167	0.000146		0.39	0.000192	0.003835	5.7e-05	0.034468		0.39	0.06976	0.00012	8e-05	0.000681		0.39	0.000128	0.035928	0.001301	8.5e-05		0.39	0.000179
0.4	0	0	0	0		0.4	0	0	0	0		0.4	0	0	0	0		0.4	0	0	0	0		0.4	0.05001	0.000157	0.000355	9.4e-05		0.4	0.000339	0.005554	6.8e-05	0.043201		0.4	0.069369	0.0001	7e-05	0.000801		0.4	8.5e-05	0.044222	0.002697	0.000107		0.4	0.000199
0.41	0	0	0	0		0.41	0	0	0	0		0.41	0	0	0	0		0.41	0	0	0	0		0.41	0.040125	0	2.1e-05	2.1e-05		0.41	1.1e-05	0.006742	0	0.047251		0.41	0.064905	1e-05	0	0.001281		0.41	0	0.052058	0.004712	0		0.41	1e-05
0.42	0	0	0	0		0.42	0	0	0	0		0.42	0	0	0	0		0.42	0	0	0	0		0.42	0.034389	8.4e-05	0.000115	6.3e-05		0.42	0.000113	0.011538	2.3e-05	0.053507		0.42	0.064945	4e-05	6e-05	0.002322		0.42	5.3e-05	0.059008	0.008518	3.2e-05		0.42	7.9e-05
0.43	0	0	0	0		0.43	0	0	0	0		0.43	0	0	0	0		0.43	0	0	0	0		0.43	0.025977	0.000125	0.000334	7.3e-05		0.43	0.000181	0.015079	3.4e-05	0.058665		0.43	0.0599	9e-05	5e-05	0.004494		0.43	8.5e-05	0.06548	0.01323	6.4e-05		0.43	0.000139
0.44	0	0	0	0		0.44	0	0	0	0		0.44	0	0	0	0		0.44	0	0	0	0		0.44	0.019645	5.2e-05	0.00024	8.4e-05		0.44	9e-05	0.021041	2.3e-05	0.062353		0.44	0.055535	4e-05	4e-05	0.005996		0.44	5.3e-05	0.067079	0.017324	2.1e-05		0.44	7e-05
0.45	0	0	0	0		0.45	0	0	0	0		0.45	0	0	0	0		0.45	0	0	0	0		0.45	0.013657	7.3e-05	0.000449	8.4e-05		0.45	0.000102	0.025475	3.4e-05	0.063405		0.45	0.052843	8e-05	0	0.007518		0.45	9.6e-05	0.068166	0.021493	6.4e-05		0.45	6e-05
0.46	0	0	0	0		0.46	0	0	0	0		0.46	0	0	0	0		0.46	0	0	0	0		0.46	0.008098	3.1e-05	0.000387	3.1e-05		0.46	0	0.029853	2.3e-05	0.066278		0.46	0.047628	0	0	0.008669		0.46	2.1e-05	0.068849	0.026183	2.1e-05		0.46	1e-05
0.47	0	0	0	0		0.47	0	0	0	0		0.47	0	0	0	0		0.47	0	0	0	0		0.47	0.004493	6.3e-05	0.000941	3.1e-05		0.47	0.000102	0.035419	0	0.063201		0.47	0.040671	2e-05	0	0.011522		0.47	5.3e-05	0.065533	0.032868	4.3e-05		0.47	2e-05
0.48	0	0	0	0		0.48	0	0	0	0		0.48	0	0	0	0		0.48	0	0	0	0		0.48	0.00233	3.1e-05	0.00139	6.3e-05		0.48	7.9e-05	0.043982	1.1e-05	0.062568		0.48	0.034404	6e-05	6e-05	0.014665		0.48	0.000181	0.06194	0.043305	5.3e-05		0.48	0.000109
0.49	0	0	0	0		0.49	0	0	0	0		0.49	0	0	0	0		0.49	0	0	0	0		0.49	0.001338	0	0.001515	1e-05		0.49	0	0.051561	1.1e-05	0.061018		0.49	0.026296	0	0	0.018979		0.49	0	0.057143	0.05049	0		0.49	0
0.5	0	0	0	0		0.5	0	0	0	0		0.5	0	0	0	0		0.5	0	0	0	0		0.5	0.001003	8.4e-05	0.002623	6.3e-05		0.5	0.000238	0.06095	2.3e-05	0.057738		0.5	0.021121	5e-05	0.0001	0.025525		0.5	0.000192	0.053241	0.058486	0.000128		0.5	0.000139
0.51	0	0	0	0		0.51	0	0	0	0		0.51	0	0	0	0		0.51	0	0	0	0		0.51	0.000397	0	0.002247	0		0.51	0	0.061018	0	0.045611		0.51	0.014765	0	0	0.030601		0.51	0	0.046237	0.058443	0		0.51	0
0.52	0	0	0	0		0.52	0	0	0	0		0.52	0	0	0	0		0.52	0	0	0	0		0.52	0.000136	0	0.003762	0		0.52	0	0.065204	0	0.041437		0.52	0.012282	0	0	0.040821		0.52	0	0.04097	0.063497	0		0.52	0
0.53	0	0	0	0		0.53	0	0	0	0		0.53	0	0	0	0		0.53	0	0	0	0		0.53	0.000272	0	0.007241	4.2e-05		0.53	1.1e-05	0.063676	0	0.031968		0.53	0.009009	1e-05	2e-05	0.049279		0.53	7.5e-05	0.030096	0.065458	2.1e-05		0.53	0
0.54	0	0	0	0		0.54	0	0	0	0		0.54	0	0	0	0		0.54	0	0	0	0		0.54	8.4e-05	1e-05	0.012215	5.2e-05		0.54	2.3e-05	0.065724	1.1e-05	0.025464		0.54	0.006146	1e-05	1e-05	0.055305		0.54	5.3e-05	0.023507	0.067782	0		0.54	3e-05
0.55	0	0	0	0		0.55	0	0	0	0		0.55	0	0	0	0		0.55	0	0	0	0		0.55	6.3e-05	2.1e-05	0.01813	3.1e-05		0.55	4.5e-05	0.062624	0	0.021742		0.55	0.005986	0	0	0.062022		0.55	3.2e-05	0.018252	0.066727	0		0.55	1e-05
0.56	0	0	0	0		0.56	0	0	0	0		0.56	0	0	0	0		0.56	0	0	0	0		0.56	4.2e-05	1e-05	0.02418	3.1e-05		0.56	1.1e-05	0.06	0	0.015781		0.56	0.005055	0	0	0.063634		0.56	1.1e-05	0.014403	0.063539	0		0.56	0
0.57	0	0	0	0		0.57	0	0	0	0		0.57	0	0	0	0		0.57	0	0	0	0		0.57	6.3e-05	4.2e-05	0.03186	2.1e-05		0.57	4.5e-05	0.054842	0	0.012138		0.57	0.003684	0	1e-05	0.066016		0.57	2.1e-05	0.010437	0.061503	0		0.57	2e-05
0.58	0	0	0	0		0.58	0	0	0	0		0.58	0	0	0	0		0.58	0	0	0	0		0.58	7.3e-05	0	0.038851	3.1e-05		0.58	1.1e-05	0.048903	0	0.008801		0.58	0.001972	0	1e-05	0.069449		0.58	5.3e-05	0.006492	0.057633	1.1e-05		0.58	1e-05
0.59	0	0	0	0		0.59	0	0	0	0		0.59	0	0	0	0		0.59	0	0	0	0		0.59	4.2e-05	0	0.04697	1e-05		0.59	1.1e-05	0.043541	0	0.005679		0.59	0.001121	0	1e-05	0.071441		0.59	2.1e-05	0.003614	0.049829	0		0.59	4e-05
0.6	0	0	0	0		0.6	0	0	0	0		0.6	0	0	0	0		0.6	0	0	0	0		0.6	3.1e-05	0	0.055841	1e-05		0.6	1.1e-05	0.037749	0	0.004016		0.6	0.000561	0	0	0.072653		0.6	3.2e-05	0.002079	0.041652	0		0.6	0
0.61	0	0	0	0		0.61	0	0	0	0		0.61	0	0	0	0		0.61	0	0	0	0		0.61	0	0	0.06047	0		0.61	0	0.02879	0	0.002409		0.61	0.00039	0	0	0.066827		0.61	0	0.000522	0.032367	0		0.61	0
0.62	0	0	0	0		0.62	0	0	0	0		0.62	0	0	0	0		0.62	0	0	0	0		0.62	3.1e-05	0	0.064378	4.2e-05		0.62	1.1e-05	0.023744	0	0.001527		0.62	0.00034	0	0	0.062763		0.62	2.1e-05	0.000384	0.026898	2.1e-05		0.62	1e-05
0.63	0	0	0	0		0.63	0	0	0	0		0.63	0	0	0	0		0.63	0	0	0	0		0.63	2.1e-05	0	0.067534	0		0.63	2.3e-05	0.018258	0	0.000995		0.63	0.00028	0	0	0.054565		0.63	2.1e-05	0.000117	0.019861	1.1e-05		0.63	1e-05
0.64	0	0	0	0		0.64	0	0	0	0		0.64	0	0	0	0		0.64	0	0	0	0		0.64	1e-05	0	0.068213	0		0.64	1.1e-05	0.014706	0	0.000532		0.64	3e-05	0	0	0.042332		0.64	0	3.2e-05	0.013177	0		0.64	0
0.65	0	0	0	0		0.65	0	0	0	0		0.65	0	0	0	0		0.65	0	0	0	0		0.65	1e-05	0	0.066802	0		0.65	0	0.010724	0	0.00026		0.65	0.0001	0	0	0.03011		0.65	1.1e-05	4.3e-05	0.008241	0		0.65	0
0.66	0	0	0	0		0.66	0	0	0	0		0.66	0	0	0	0		0.66	0	0	0	0		0.66	0	0	0.063783	0		0.66	0	0.007342	0	0.000204		0.66	5e-05	0	0	0.01986		0.66	1.1e-05	2.1e-05	0.005608	0		0.66	0
0.67	0	0	0	0		0.67	0	0	0	0		0.67	0	0	0	0		0.67	0	0	0	0		0.67	1e-05	0	0.060481	1e-05		0.67	0	0.004344	0	0.000136		0.67	0.00012	0	0	0.012382		0.67	3.2e-05	8.5e-05	0.003529	1.1e-05		0.67	0
0.68	0	0	0	0		0.68	0	0	0	0		0.68	0	0	0	0		0.68	0	0	0	0		0.68	0	0	0.057659	0		0.68	0	0.001923	0	2.3e-05		0.68	0	0	0	0.007578		0.68	0	0	0.002271	0		0.68	0
0.69	0	0	0	0		0.69	0	0	0	0		0.69	0	0	0	0		0.69	0	0	0	0		0.69	1e-05	0	0.050178	0		0.69	0	0.000735	0	0		0.69	8e-05	0	0	0.004394		0.69	2.1e-05	4.3e-05	0.001109	0		0.69	1e-05
0.7	0	0	0	0		0.7	0	0	0	0		0.7	0	0	0	0		0.7	0	0	0	0		0.7	1e-05	0	0.045799	0		0.7	0	0.000249	0	3.4e-05		0.7	6e-05	0	0	0.002843		0.7	2.1e-05	8.5e-05	0.000863	0		0.7	0
0.71	0	0	0	0		0.71	0	0	0	0		0.71	0	0	0	0		0.71	0	0	0	0		0.71	0	0	0.037994	0		0.71	0	5.7e-05	0	1.1e-05		0.71	3e-05	0	0	0.001421		0.71	0	2.1e-05	0.000842	0		0.71	0
0.72	0	0	0	0		0.72	0	0	0	0		0.72	0	0	0	0		0.72	0	0	0	0		0.72	0	0	0.030763	0		0.72	0	0	0	1.1e-05		0.72	1e-05	0	0	0.000771		0.72	1.1e-05	5.3e-05	0.000469	0		0.72	0
0.73	0	0	0	0		0.73	0	0	0	0		0.73	0	0	0	0		0.73	0	0	0	0		0.73	0	0	0.023239	1e-05		0.73	0	0	0	1.1e-05		0.73	2e-05	0	0	0.00029		0.73	0	1.1e-05	0.00049	0		0.73	0
0.74	0	0	0	0		0.74	0	0	0	0		0.74	0	0	0	0		0.74	0	0	0	0		0.74	0	0	0.01697	0		0.74	0	1.1e-05	0	2.3e-05		0.74	3e-05	0	0	0.00016		0.74	2.1e-05	3.2e-05	0.000426	0		0.74	0
0.75	2.1e-05	0	0	0		0.75	0	0	0	0		0.75	0	0	1.1e-05	0		0.75	0	0	0	0		0.75	0	0	0.012591	0		0.75	0	0	0	0		0.75	5e-05	0	0	0.0001		0.75	2.1e-05	4.3e-05	0.000352	0		0.75	0
0.76	0.000115	0	0	0		0.76	0	0	0	0		0.76	0	0	1.1e-05	0		0.76	0	0	0	0		0.76	0	0	0.007147	0		0.76	0	0	0	0		0.76	0	0	0	8e-05		0.76	0	0	0.000277	0		0.76	0
0.77	0.00022	0	0	0		0.77	0	0	0	0		0.77	0	0	0.000122	0		0.77	0	0	0	1.1e-05		0.77	1e-05	0	0.004807	0		0.77	1.1e-05	1.1e-05	0	0		0.77	1e-05	0	0	0.00015		0.77	1.1e-05	2.1e-05	5.3e-05	0		0.77	0
0.78	0.000493	0	0	0		0.78	0	0	0	0		0.78	0	0	0.000289	0		0.78	0	0	0	0		0.78	0	0	0.002675	0		0.78	0	0	0	0		0.78	0	0	0	0.0003		0.78	2.1e-05	2.1e-05	2.1e-05	0		0.78	0
0.79	0.000597	0	0	0		0.79	0	2.2e-05	0	0		0.79	0	0	0.000722	0		0.79	0	0	0	1.1e-05		0.79	0	0	0.001045	0		0.79	0	0	0	0		0.79	0	0	0	0.00045		0.79	0	2.1e-05	0	0		0.79	0
0.8	0.000524	0	0	0		0.8	0	7.5e-05	0	0		0.8	0	0	0.000867	0		0.8	0	0	0	5.3e-05		0.8	1e-05	0	0.000376	0		0.8	0	0	0	0		0.8	0	0	0	0.00043		0.8	0	2.1e-05	0	0		0.8	0
0.81	0.000608	0	0	0		0.81	0	0.000237	0	0		0.81	0	0	0.000833	0		0.81	0	0	0	0.000203		0.81	0	0	0.000136	0		0.81	0	0	0	0		0.81	0	0	0	0.00046		0.81	0	1.1e-05	0	0		0.81	0
0.82	0.000859	0	0	0		0.82	0	0.00043	0	0		0.82	0	0	0.001067	0		0.82	0	0	0	0.000407		0.82	0	0	0.000105	0		0.82	0	0	0	0		0.82	0	0	0	0.00041		0.82	0	1.1e-05	1.1e-05	0		0.82	0
0.83	0.001247	0	0	0		0.83	0	0.000743	0	0		0.83	0	0	0.000978	0		0.83	0	0	0	0.000342		0.83	0	0	0.000125	0		0.83	0	0	0	0		0.83	1e-05	0	0	0.00023		0.83	0	0	0	0		0.83	0
0.84	0.001394	0	0	0		0.84	0	0.001109	0	0		0.84	0	0	0.001178	0		0.84	0	0	0	0.000278		0.84	0	0	0.000251	0		0.84	0	0	0	0		0.84	0	0	0	0.00031		0.84	0	1.1e-05	0	0		0.84	0
0.85	0.002191	0	0	0		0.85	0	0.001647	0	0		0.85	0	0	0.001367	0		0.85	0	0	0	0.000481		0.85	0	0	0.000314	0		0.85	1.1e-05	0	0	0		0.85	0	0	0	0.00011		0.85	1.1e-05	0	0	0		0.85	0
0.86	0.002432	0	0	0		0.86	0	0.001539	0	0		0.86	0	0	0.001755	0		0.86	0	0	0	0.001252		0.86	0	0	0.000261	0		0.86	0	0	0	0		0.86	0	0	0	6e-05		0.86	0	0	0	0		0.86	0
0.87	0.003826	0	0	0		0.87	0	0.001937	0	0		0.87	0	0	0.001922	0		0.87	0	0	0	0.002663		0.87	0	0	0.000303	0		0.87	0	0	0	0		0.87	0	0	0	1e-05		0.87	0	0	0	0		0.87	0
0.88	0.004497	0	0	0		0.88	0	0.002529	0	0		0.88	0	0	0.002322	0		0.88	0	0	0	0.004674		0.88	0	0	0.000282	0		0.88	0	0	0	0		0.88	0	0	0	0		0.88	0	0	0	0		0.88	0
0.89	0.004088	0	0	0		0.89	0	0.003595	0	0		0.89	0	0	0.003211	0		0.89	0	0	0	0.006257		0.89	0	0	0.000219	0		0.89	0	0	0	0		0.89	0	0	0	0		0.89	0	0	0	0		0.89	0
0.9	0.004717	0	0	0		0.9	0	0.004962	0	0		0.9	0	0	0.004378	0		0.9	0	0	0	0.007251		0.9	0	0	0.000136	0		0.9	0	0	0	0		0.9	0	0	0	0		0.9	0	1.1e-05	0	0		0.9	0
0.91	0.005189	0	0	0		0.91	0	0.005296	0	0		0.91	0	0	0.005556	0		0.91	0	0	0	0.005808		0.91	0	0	5.2e-05	0		0.91	0	0	0	0		0.91	0	0	0	0		0.91	0	0	0	0		0.91	0
0.92	0.006457	0	0	0		0.92	0	0.00605	0	0		0.92	0	0	0.005567	0		0.92	0	0	0	0.006032		0.92	0	0	2.1e-05	0		0.92	0	0	0	0		0.92	0	0	0	0		0.92	0	0	0	0		0.92	0
0.93	0.008889	0	0	0		0.93	0	0.00704	0	0		0.93	0	0	0.007511	0		0.93	0	0	0	0.00907		0.93	0	0	0	0		0.93	0	0	0	0		0.93	0	0	0	0		0.93	0	0	0	0		0.93	0
0.94	0.014644	0	0	0		0.94	0	0.008342	0	0		0.94	0	0	0.0102	0		0.94	0	0	0	0.01446		0.94	0	0	0	0		0.94	0	0	0	0		0.94	0	0	0	0		0.94	0	0	0	0		0.94	0
0.95	0.031562	0	0	0		0.95	0	0.013768	0	0		0.95	0	0	0.0166	0		0.95	0	0	0	0.024738		0.95	0	0	0	0		0.95	0	0	0	0		0.95	0	0	0	0		0.95	0	0	0	0		0.95	0
0.96	0.079036	0	0	0		0.96	0	0.037869	0	0		0.96	0	0	0.041967	0		0.96	0	0	0	0.050182		0.96	0	0	0	0		0.96	0	0	0	0		0.96	0	0	0	0		0.96	0	0	0	0		0.96	0
0.97	0.181405	0	0	0		0.97	0	0.107643	0	0		0.97	0	0	0.118056	0		0.97	0	0	0	0.12416		0.97	0	0	0	0		0.97	0	0	0	0		0.97	0	0	0	0		0.97	0	0	0	0		0.97	0
0.98	0.326614	0	0	0		0.98	0	0.269591	0	0		0.98	0	0	0.3116	0		0.98	0	0	0	0.304449		0.98	0	0	0	0		0.98	0	0	0	0		0.98	0	0	0	0		0.98	0	0	0	0		0.98	0
0.99	0.280577	0	0	0		0.99	0	0.422616	0	0		0.99	0	0	0.396533	0		0.99	0	0	0	0.37492		0.99	0	0	0	0		0.99	0	0	0	0		0.99	0	0	0	0		0.99	0	0	0	0		0.99	0
1	0.037799	0	0	0		1	0	0.10296	0	0		1	0	0	0.065378	0		1	0	0	0	0.062299		1	0	0	0	0		1	0	0	0	0		1	0	0	0	0		1	0	0	0	0		1	0
[truncated: 28 more columns]

## Sheet: Fig. S20
a, Observed frequency of Letter 'A'						b, Observed frequency of Letter 'T'						c, Observed frequency of Letter 'G'						d, Observed frequency of Letter 'C'						e, Observed frequency of Letter 'R'						f, Observed frequency of Letter 'Y'						g, Observed frequency of Letter 'M'						h, Observed frequency of Letter 'K'						i, Observed frequency of Letter 'S'
Proportion	A	T	G	C		Proportion	A	T	G	C		Proportion	A	T	G	C		Proportion	A	T	G	C		Proportion	A	T	G	C		Proportion	A	T	G	C		Proportion	A	T	G	C		Proportion	A	T	G	C		Proportion	A
0	0	0	0	0		0	0	0	0	0		0	0	0	0	0		0	0	0	0	0		0	0	0	0	0		0	0	0	0	0		0	0	0	0	0		0	0	0	0	0		0	0
0.01	0	0	0	0		0.01	0	0	0	0		0.01	0	0	0	0		0.01	0	0	0	0		0.01	0	0.000201	0	0.000159		0.01	0.00023	0	0.000231	0		0.01	0	0.000153	0.000132	0		0.01	0.000163	0	0	0.000146		0.01	0.000167
0.02	0	0.014565	0.011597	0.010992		0.02	0.01005	0	0.011623	0.010078		0.02	0.008756	0.01171	0	0.008998		0.02	0.013098	0.014055	0.014485	0		0.02	0	0.10749	0	0.063173		0.02	0.097702	0	0.08822	0		0.02	0	0.096333	0.071316	0		0.02	0.075236	0	0	0.058495		0.02	0.086459
0.03	0	0.04483	0.034948	0.033936		0.03	0.031086	0	0.038425	0.03379		0.03	0.033352	0.044052	0	0.033099		0.03	0.034883	0.040767	0.039689	0		0.03	1.6e-05	0.107835	0	0.055655		0.03	0.071325	0	0.066685	0		0.03	0	0.089534	0.064876	0		0.03	0.063818	0	0	0.051456		0.03	0.07386
0.04	0	0.051284	0.038957	0.035856		0.04	0.031689	0	0.040617	0.033317		0.04	0.035751	0.046391	0	0.034421		0.04	0.033556	0.038521	0.040809	0		0.04	0.000206	0.069709	0	0.032628		0.04	0.043066	0	0.038171	0		0.04	1e-05	0.0607	0.040946	0		0.04	0.039212	0	0	0.028446		0.04	0.044617
0.05	0	0.028939	0.020985	0.019058		0.05	0.015863	0	0.020614	0.017258		0.05	0.018582	0.02438	0	0.017688		0.05	0.016241	0.018911	0.020111	0		0.05	0.00055	0.037734	0	0.015473		0.05	0.021376	0	0.018602	0		0.05	0.000152	0.031537	0.020489	0		0.05	0.02146	1.1e-05	0	0.014638		0.05	0.023292
0.06	0	0.014554	0.010428	0.00901		0.06	0.007911	0	0.010511	0.008499		0.06	0.00992	0.012943	0	0.008846		0.06	0.007991	0.009649	0.009853	0		0.06	0.00093	0.022929	0	0.008652		0.06	0.012951	1.1e-05	0.010617	2.3e-05		0.06	0.000269	0.019624	0.012357	0		0.06	0.01267	6.5e-05	0	0.008831		0.06	0.013772
0.07	0	0.009406	0.006543	0.005542		0.07	0.00464	0	0.006592	0.004958		0.07	0.00569	0.007807	0	0.005324		0.07	0.004335	0.005694	0.005711	0		0.07	0.001068	0.014538	0	0.005453		0.07	0.007755	1.1e-05	0.006999	2.9e-05		0.07	0.000264	0.012912	0.008071	0		0.07	0.008195	8.7e-05	1.1e-05	0.005289		0.07	0.008953
0.08	0	0.006939	0.004646	0.003881		0.08	0.003059	0	0.00431	0.003574		0.08	0.003698	0.005587	0	0.003284		0.08	0.003533	0.004411	0.004465	0		0.08	0.001328	0.010381	0	0.003808		0.08	0.005544	2.3e-05	0.005084	5.2e-05		0.08	0.000371	0.009302	0.005834	0		0.08	0.005906	0.000152	3.3e-05	0.003679		0.08	0.006506
0.09	0	0.002694	0.001955	0.001381		0.09	0.001232	0	0.001741	0.001324		0.09	0.001496	0.0019	0	0.001316		0.09	0.001225	0.001692	0.001628	0		0.09	0.001184	0.004902	0	0.001939		0.09	0.002648	2.3e-05	0.002595	6.3e-05		0.09	0.000264	0.004691	0.00301	1e-05		0.09	0.002951	0.000108	2.7e-05	0.001744		0.09	0.003227
0.1	0	0.003493	0.002577	0.001903		0.1	0.001724	0	0.002238	0.001801		0.1	0.001742	0.002801	0	0.001569		0.1	0.001617	0.002048	0.002344	0		0.1	0.003004	0.00502	5e-06	0.001951		0.1	0.003023	6.3e-05	0.002775	0.000207		0.1	0.000818	0.004875	0.003276	1.5e-05		0.1	0.003277	0.000298	3.2e-05	0.001913		0.1	0.00384
0.11	0	0.000485	0.000306	0.000205		0.11	0.00013	0	0.000222	0.000124		0.11	0.000219	0.000325	0	0.000101		0.11	0.000135	0.000156	0.000178	0		0.11	0.001222	0.001417	0	0.000476		0.11	0.000805	6e-06	0.000844	2.9e-05		0.11	0.000229	0.001508	0.000914	5e-06		0.11	0.000943	8.7e-05	1.1e-05	0.000439		0.11	0.001147
0.12	0	0.00116	0.000707	0.000717		0.12	0.000606	0	0.000741	0.000611		0.12	0.000583	0.00102	0	0.000605		0.12	0.000507	0.000718	0.000814	0		0.12	0.003606	0.002306	0	0.00083		0.12	0.001517	0.000126	0.001344	0.000282		0.12	0.001122	0.002441	0.001741	2e-05		0.12	0.001723	0.000482	3.8e-05	0.000726		0.12	0.001974
0.13	0	0.000875	0.000706	0.000522		0.13	0.000465	0	0.000627	0.000443		0.13	0.000538	0.000611	0	0.000437		0.13	0.00055	0.000754	0.000555	0		0.13	0.003294	0.001127	5e-06	0.000402		0.13	0.000747	0.000144	0.000781	0.000276		0.13	0.000904	0.001173	0.000798	4.1e-05		0.13	0.0011	0.000412	8.7e-05	0.000406		0.13	0.001156
0.14	0	0.0003	0.000242	0.000105		0.14	0.000119	0	0.000173	0.000124		0.14	0.000168	0.000224	0	9e-05		0.14	9.7e-05	0.000183	8.6e-05	0		0.14	0.00423	0.000783	0	0.000227		0.14	0.000454	5.2e-05	0.000448	0.000207		0.14	0.001117	0.000934	0.000563	1.5e-05		0.14	0.000515	0.000439	2.7e-05	0.000195		0.14	0.000787
0.15	0	0.000501	0.000401	0.000263		0.15	0.000227	0	0.000362	0.000292		0.15	0.000291	0.000364	0	0.000258		0.15	0.000237	0.000463	0.00035	0		0.15	0.00622	0.001063	5.3e-05	0.000375		0.15	0.000706	0.000264	0.00066	0.000609		0.15	0.00196	0.001076	0.000705	7.6e-05		0.15	0.00092	0.000932	0.000162	0.000336		0.15	0.001039
0.16	0	0.000163	0.000105	7.4e-05		0.16	5.9e-05	0	8.1e-05	4.3e-05		0.16	6.2e-05	8.4e-05	0	5.6e-05		0.16	4.9e-05	6.4e-05	6.5e-05	0		0.16	0.006557	0.000291	0	0.000106		0.16	0.000276	0.000115	0.000247	0.000391		0.16	0.001878	0.000493	0.000244	2.5e-05		0.16	0.000239	0.000671	9.2e-05	7.1e-05		0.16	0.000319
0.17	0	0.000384	0.000274	0.0002		0.17	0.000157	0	0.000216	0.000135		0.17	0.000229	0.000347	0	0.000213		0.17	0.000242	0.000318	0.000296	0		0.17	0.007577	0.000576	4.2e-05	0.000243		0.17	0.000356	0.000379	0.000448	0.000804		0.17	0.002782	0.000614	0.000406	0.000167		0.17	0.000558	0.001337	0.000281	0.000227		0.17	0.000721
0.18	0	3.2e-05	0	0		0.18	0	0	1.1e-05	0		0.18	6e-06	1.1e-05	0	6e-06		0.18	0	1.1e-05	0	0		0.18	0.008588	9.5e-05	0	3.2e-05		0.18	7.5e-05	0.000178	0.000103	0.000488		0.18	0.002508	0.000224	0.000102	2e-05		0.18	0.000103	0.000905	6.5e-05	2.7e-05		0.18	0.000273
0.19	0	0.0001	9e-05	1.6e-05		0.19	2.2e-05	0	1.6e-05	2.2e-05		0.19	2.8e-05	3.9e-05	0	2.8e-05		0.19	3.8e-05	5.4e-05	7e-05	0		0.19	0.010764	0.000164	1.6e-05	6.3e-05		0.19	0.000149	0.000235	3.4e-05	0.001069		0.19	0.003464	0.000188	0.000102	9.1e-05		0.19	0.000217	0.001727	0.000222	2.2e-05		0.19	0.000248
0.2	0	0.00038	0.0002	0.000153		0.2	0.000119	0	0.000114	0.000151		0.2	0.000207	0.000241	0	0.000173		0.2	0.000216	0.000345	0.000194	0		0.2	0.018195	0.000433	0.000153	0.000221		0.2	0.000321	0.001034	0.000355	0.002102		0.2	0.006342	0.000517	0.000369	0.000385		0.2	0.000481	0.003335	0.000655	0.00013		0.2	0.000554
0.21	0	0	0	0		0.21	0	0	0	0		0.21	0	0	0	0		0.21	0	0	0	0		0.21	0.008568	1.1e-05	0	5e-06		0.21	6e-06	0.000138	0	0.000684		0.21	0.002138	1e-05	5e-06	1e-05		0.21	2.2e-05	0.000975	4.3e-05	0		0.21	2.5e-05
0.22	0	1.1e-05	0	0		0.22	0	0	0	0		0.22	0	6e-06	0	0		0.22	5e-06	0	0	0		0.22	0.016821	3.2e-05	1.1e-05	5e-06		0.22	4e-05	0.000506	6e-06	0.001856		0.22	0.005829	8.1e-05	4.1e-05	6.6e-05		0.22	5.9e-05	0.002683	0.00026	1.1e-05		0.22	6.6e-05
0.23	0	1.1e-05	5e-06	5e-06		0.23	0	0	1.1e-05	0		0.23	6e-06	1.1e-05	0	0		0.23	5e-06	1.6e-05	0	0		0.23	0.016748	6.9e-05	1.6e-05	1.1e-05		0.23	3.4e-05	0.000712	1.2e-05	0.002251		0.23	0.006188	7.1e-05	3e-05	0.000203		0.23	4.3e-05	0.003044	0.000336	1.1e-05		0.23	9.6e-05
0.24	0	0	0	0		0.24	0	0	0	0		0.24	6e-06	6e-06	0	0		0.24	0	0	5e-06	0		0.24	0.023431	1.1e-05	1.1e-05	5e-06		0.24	2.3e-05	0.001011	1.7e-05	0.003349		0.24	0.009846	4.1e-05	1e-05	0.000203		0.24	5e-06	0.004929	0.000503	5e-06		0.24	2e-05
0.25	0	0.000184	7.4e-05	0.0001		0.25	3.8e-05	0	4.3e-05	8.1e-05		0.25	0.000106	0.000151	0	8.4e-05		0.25	0.000108	0.000113	7.5e-05	0		0.25	0.033022	0.000396	0.000348	0.000216		0.25	0.000274	0.002513	0.000366	0.006472		0.25	0.015294	0.000379	0.000393	0.00115		0.25	0.000555	0.007965	0.001886	0.000188		0.25	0.000537
0.26	0	0	0	0		0.26	0	0	0	0		0.26	0	0	0	0		0.26	0	0	0	0		0.26	0.015765	0	1.6e-05	0		0.26	6e-06	0.000437	0	0.002682		0.26	0.005951	0	0	9.1e-05		0.26	5e-06	0.002249	0.000326	0		0.26	1.5e-05
0.27	0	0	0	0		0.27	0	0	0	0		0.27	0	0	0	0		0.27	0	0	0	0		0.27	0.027862	0	4.2e-05	0		0.27	0	0.001586	0	0.005847		0.27	0.013096	1e-05	5e-06	0.000274		0.27	0	0.006625	0.000883	5e-06		0.27	5e-06
0.28	0	0	0	0		0.28	0	0	0	0		0.28	0	0	0	0		0.28	0	0	0	0		0.28	0.033206	1.1e-05	0.000111	0		0.28	0	0.002345	0	0.008076		0.28	0.016555	1e-05	0	0.000594		0.28	1.1e-05	0.008588	0.001413	0		0.28	0
0.29	0	5e-06	1.1e-05	0		0.29	0	0	0	0		0.29	0	0	0	6e-06		0.29	5e-06	1.1e-05	1.1e-05	0		0.29	0.030436	7.9e-05	0.00027	1.6e-05		0.29	2.9e-05	0.002362	2.3e-05	0.008342		0.29	0.016081	2e-05	2.5e-05	0.000772		0.29	8e-05	0.008911	0.001749	0		0.29	3.5e-05
0.3	0	0	5e-06	5e-06		0.3	0	0	0	1.6e-05		0.3	6e-06	1.1e-05	0	0		0.3	0	5e-06	1.1e-05	0		0.3	0.041853	5e-06	0.000175	0		0.3	1.2e-05	0.003621	0	0.012054		0.3	0.022858	0	0	0.001076		0.3	5e-06	0.012799	0.002567	0		0.3	1e-05
0.31	0	0	0	0		0.31	0	0	0	0		0.31	0	0	0	0		0.31	0	0	0	0		0.31	0.033069	0	0.000143	0		0.31	0	0.002654	0	0.010996		0.31	0.017798	0	0	0.000832		0.31	0	0.010539	0.001874	0		0.31	0
0.32	0	0	0	0		0.32	0	0	0	0		0.32	0	0	0	0		0.32	0	0	0	0		0.32	0.042021	5e-06	0.000174	0		0.32	0	0.004373	0	0.015354		0.32	0.025737	5e-06	0	0.001234		0.32	0	0.01591	0.002976	0		0.32	0
0.33	0	0	0	0		0.33	0	0	0	0		0.33	0	0	0	0		0.33	0	0	0	0		0.33	0.033812	0	0.000132	0		0.33	0	0.002826	0	0.013328		0.33	0.019366	0	0	0.00094		0.33	0	0.010705	0.002345	0		0.33	0
0.34	0	0	0	0		0.34	0	0	5e-06	0		0.34	1.7e-05	0	0	0		0.34	0	0	0	0		0.34	0.048277	0.000263	0.00112	0.000216		0.34	0.000291	0.008865	0.000205	0.023777		0.34	0.03576	0.000192	0.000217	0.003953		0.34	0.00036	0.023939	0.007776	0.000188		0.34	0.000316
0.35	0	0	0	0		0.35	0	0	0	0		0.35	0	0	0	0		0.35	0	0	0	0		0.35	0.043394	0	0.000291	0		0.35	0	0.007192	0	0.022119		0.35	0.033316	0	0	0.002456		0.35	0	0.021597	0.005595	0		0.35	0
0.36	0	0	0	0		0.36	0	0	0	0		0.36	0	0	0	0		0.36	0	0	0	0		0.36	0.042232	0	0.000603	0		0.36	0	0.008467	0	0.024807		0.36	0.033851	0	0	0.003545		0.36	0	0.022931	0.007602	0		0.36	0
0.37	0	0	0	0		0.37	0	0	0	0		0.37	0	0	0	0		0.37	0	0	0	0		0.37	0.040311	0	0.000651	0		0.37	0	0.008861	0	0.025376		0.37	0.0333	0	0	0.004397		0.37	0	0.024388	0.00862	0		0.37	0
0.38	0	0	0	0		0.38	0	0	0	0		0.38	0	0	0	0		0.38	0	0	5e-06	0		0.38	0.042065	0	0.000994	0		0.38	0	0.011661	0	0.031341		0.38	0.038695	0	0	0.005465		0.38	0	0.028512	0.010787	0		0.38	0
0.39	0	0	0	0		0.39	0	0	0	0		0.39	0	0	0	0		0.39	0	0	0	0		0.39	0.0384	0	0.001105	0		0.39	0	0.013013	0	0.031557		0.39	0.039087	0	0	0.006514		0.39	0	0.030497	0.012476	0		0.39	0
0.4	0	0	5e-06	0		0.4	0	0	5e-06	0		0.4	0	6e-06	0	0		0.4	0	0	0	0		0.4	0.045588	2.1e-05	0.002305	1e-05		0.4	2.9e-05	0.020807	1.7e-05	0.043484		0.4	0.051249	3.5e-05	3e-05	0.010951		0.4	4.3e-05	0.04164	0.019676	2.7e-05		0.4	7.5e-05
0.41	0	0	0	0		0.41	0	0	0	0		0.41	0	0	0	0		0.41	0	0	0	0		0.41	0.025187	0	0.00128	0		0.41	0	0.011362	0	0.025981		0.41	0.028962	0	0	0.006509		0.41	0	0.024598	0.011658	0		0.41	0
0.42	0	0	0	0		0.42	0	0	0	0		0.42	0	0	0	0		0.42	0	0	0	0		0.42	0.034217	0	0.002432	0		0.42	0	0.020491	0	0.039338		0.42	0.042019	0	0	0.011694		0.42	0	0.038106	0.020304	0		0.42	5e-06
0.43	0	0	0	0		0.43	0	0	0	0		0.43	0	0	0	0		0.43	0	0	0	0		0.43	0.029881	0	0.003516	0		0.43	0	0.023337	0	0.040655		0.43	0.041554	0	0	0.01399		0.43	0	0.039588	0.023505	0		0.43	0
0.44	0	0	0	0		0.44	0	0	0	0		0.44	0	0	0	0		0.44	0	0	0	0		0.44	0.027217	0	0.003801	0		0.44	0	0.023584	0	0.0402		0.44	0.039822	0	0	0.015519		0.44	0	0.039432	0.025351	0		0.44	0
0.45	0	0	0	0		0.45	0	0	0	0		0.45	0	0	0	0		0.45	0	0	0	0		0.45	0.023218	0	0.004755	0		0.45	0	0.027109	0	0.041258		0.45	0.039038	0	0	0.018594		0.45	0	0.040769	0.027677	0		0.45	0
0.46	0	0	0	0		0.46	0	0	0	0		0.46	0	0	0	0		0.46	0	0	0	0		0.46	0.020015	0	0.005752	0		0.46	0	0.027904	0	0.03852		0.46	0.034596	0	0	0.019191		0.46	0	0.039482	0.028268	0		0.46	0
0.47	0	0	0	0		0.47	0	0	0	0		0.47	0	0	0	0		0.47	0	0	0	0		0.47	0.017741	0	0.006821	0		0.47	0	0.029838	0	0.039254		0.47	0.034089	0	0	0.021755		0.47	0	0.039236	0.031112	0		0.47	0
0.48	0	0	0	0		0.48	0	0	0	0		0.48	0	0	0	0		0.48	0	0	0	0		0.48	0.015791	0	0.009174	0		0.48	0	0.037003	0	0.043186		0.48	0.035051	0	0	0.027147		0.48	0	0.043734	0.038285	0		0.48	0
0.49	0	0	0	0		0.49	0	0	0	0		0.49	0	0	0	0		0.49	0	0	0	0		0.49	0.011682	0	0.009799	0		0.49	0	0.032944	0	0.035355		0.49	0.027713	0	0	0.024729		0.49	0	0.0362	0.034068	0		0.49	0
0.5	0	0	0	0		0.5	0	0	0	0		0.5	0	0	0	0		0.5	0	0	5e-06	5e-06		0.5	0.018586	6.8e-05	0.02454	5.3e-05		0.5	0.000108	0.064815	8e-05	0.061591		0.5	0.047056	7.6e-05	0.000136	0.054169		0.5	7.5e-05	0.063865	0.06623	6.5e-05		0.5	9e-05
0.51	0	0	0	0		0.51	0	0	0	0		0.51	0	0	0	0		0.51	0	0	0	0		0.51	0.002813	0	0.005335	0		0.51	0	0.012643	0	0.011087		0.51	0.008637	0	0	0.011191		0.51	0	0.011729	0.013163	0		0.51	0
0.52	0	0	0	0		0.52	0	0	0	0		0.52	0	0	0	0		0.52	0	0	0	0		0.52	0.007165	0	0.018257	0		0.52	0	0.041526	0	0.033442		0.52	0.022105	0	0	0.036763		0.52	0	0.03485	0.041244	0		0.52	0
0.53	0	0	0	0		0.53	0	0	0	0		0.53	0	0	0	0		0.53	0	0	0	0		0.53	0.005413	0	0.019492	0		0.53	0	0.039596	0	0.030025		0.53	0.019609	0	0	0.036042		0.53	0	0.031982	0.039988	0		0.53	0
0.54	0	0	0	0		0.54	0	0	0	0		0.54	0	0	0	0		0.54	0	0	0	0		0.54	0.004568	0	0.023425	0		0.54	0	0.041343	0	0.027027		0.54	0.01789	0	0	0.038715		0.54	0	0.02883	0.04073	0		0.54	0
0.55	0	0	0	0		0.55	0	0	0	0		0.55	0	0	0	0		0.55	0	0	0	0		0.55	0.003998	0	0.027206	0		0.55	0	0.041268	0	0.026246		0.55	0.016	0	0	0.041481		0.55	0	0.027632	0.04199	0		0.55	0
0.56	0	0	0	0		0.56	0	0	0	0		0.56	0	0	0	0		0.56	0	0	0	0		0.56	0.002787	0	0.02766	0		0.56	0	0.038912	0	0.022108		0.56	0.013436	0	0	0.041062		0.56	0	0.022701	0.038166	0		0.56	0
0.57	0	0	0	0		0.57	0	0	0	0		0.57	0	0	0	0		0.57	0	0	0	0		0.57	0.002009	0	0.029591	0		0.57	0	0.035202	0	0.017706		0.57	0.010012	0	0	0.036763		0.57	0	0.019684	0.033923	0		0.57	0
0.58	0	0	0	0		0.58	0	0	0	0		0.58	0	0	0	0		0.58	0	0	0	0		0.58	0.002131	0	0.036587	0		0.58	0	0.038863	0	0.020353		0.58	0.010628	0	0	0.044726		0.58	0	0.020872	0.038947	0		0.58	0
0.59	0	0	0	0		0.59	0	0	0	0		0.59	0	0	0	0		0.59	0	0	0	0		0.59	0.001423	0	0.037388	0		0.59	0	0.034963	0	0.016075		0.59	0.008073	0	0	0.040151		0.59	0	0.016137	0.033946	0		0.59	0
0.6	3.2e-05	0	0	0		0.6	0	5e-06	0	0		0.6	0	0	1.7e-05	0		0.6	0	0	0	5e-06		0.6	0.001581	0	0.04893	0		0.6	0	0.040061	0	0.017923		0.6	0.008787	0	0	0.050456		0.6	5e-06	0.017146	0.040005	0		0.6	0
0.61	0	0	0	0		0.61	0	0	0	0		0.61	0	0	0	0		0.61	0	0	0	0		0.61	0.000445	0	0.029452	0		0.61	0	0.022396	0	0.0078		0.61	0.003631	0	0	0.026481		0.61	0	0.00804	0.020591	0		0.61	0
0.62	0	0	0	0		0.62	0	0	0	0		0.62	0	0	0	0		0.62	0	0	0	0		0.62	0.000608	0	0.043255	0		0.62	0	0.028672	0	0.010433		0.62	0.00462	0	0	0.036732		0.62	0	0.010006	0.027909	0		0.62	0
0.63	1.1e-05	0	0	0		0.63	0	0	0	0		0.63	0	0	0	0		0.63	0	0	0	5e-06		0.63	0.000545	0	0.041278	0		0.63	0	0.025717	0	0.008553		0.63	0.003494	0	0	0.033601		0.63	0	0.008148	0.024311	0		0.63	0
0.64	0	0	0	0		0.64	0	0	0	0		0.64	0	0	0	0		0.64	0	0	0	0		0.64	0.00037	0	0.044372	0		0.64	0	0.024174	0	0.007516		0.64	0.003291	0	0	0.033028		0.64	0	0.007087	0.023467	0		0.64	0
0.65	0	0	0	0		0.65	0	0	0	0		0.65	0	0	0	0		0.65	0	0	0	0		0.65	0.000338	0	0.042465	0		0.65	0	0.02097	0	0.006469		0.65	0.002169	0	0	0.03008		0.65	0	0.005916	0.020849	0		0.65	0
0.66	0	0	0	0		0.66	0	0	0	0		0.66	0	0	0	0		0.66	0	0	0	0		0.66	8.5e-05	0	0.039027	0		0.66	0	0.01599	0	0.004394		0.66	0.00132	0	0	0.024434		0.66	0	0.003246	0.015746	0		0.66	0
0.67	5e-06	0	0	0		0.67	0	1.1e-05	0	0		0.67	0	0	2.8e-05	0		0.67	0	0	0	2.1e-05		0.67	0.000607	8.4e-05	0.045439	4.7e-05		0.67	6.8e-05	0.018812	5.7e-05	0.006477		0.67	0.002532	4.5e-05	5e-05	0.029438		0.67	5.4e-05	0.005327	0.019971	5.4e-05		0.67	2.5e-05
0.68	0	0	0	0		0.68	0	0	0	0		0.68	0	0	0	0		0.68	0	0	0	0		0.68	5.3e-05	0	0.035177	0		0.68	0	0.011926	0	0.002269		0.68	0.000614	0	0	0.017832		0.68	0	0.001967	0.010148	0		0.68	0
0.69	0	0	0	0		0.69	0	0	0	0		0.69	0	0	0	0		0.69	0	0	0	5e-06		0.69	5.3e-05	0	0.034793	0		0.69	0	0.010693	0	0.002816		0.69	0.000863	0	0	0.018551		0.69	0	0.001765	0.011927	0		0.69	0
0.7	2.6e-05	0	0	0		0.7	0	2.2e-05	0	0		0.7	0	0	2.2e-05	0		0.7	0	0	0	2.7e-05		0.7	0.000122	0	0.03833	0		0.7	0	0.010498	0	0.00273		0.7	0.000827	0	0	0.019089		0.7	0	0.001923	0.011692	0		0.7	0
0.71	0	0	0	0		0.71	0	0	0	0		0.71	0	0	0	0		0.71	0	0	0	0		0.71	3.7e-05	0	0.027371	0		0.71	0	0.006801	0	0.001506		0.71	0.000381	0	0	0.012416		0.71	0	0.001072	0.00727	0		0.71	0
0.72	3.7e-05	0	0	0		0.72	0	5e-06	0	0		0.72	0	0	2.2e-05	0		0.72	0	0	0	2.7e-05		0.72	0.000143	0	0.029266	0		0.72	0	0.006738	0	0.001862		0.72	0.000594	0	0	0.013558		0.72	0	0.001289	0.008001	0		0.72	0
0.73	1.6e-05	0	0	0		0.73	0	1.6e-05	0	0		0.73	0	0	6e-06	0		0.73	0	0	0	1.6e-05		0.73	2.6e-05	0	0.024877	0		0.73	0	0.005038	0	0.001408		0.73	0.000279	0	0	0.010738		0.73	0	0.000932	0.00579	0		0.73	0
0.74	5e-06	0	0	0		0.74	0	0	0	0		0.74	0	0	0	0		0.74	0	0	0	5e-06		0.74	1.6e-05	0	0.023713	0		0.74	0	0.004251	0	0.001035		0.74	0.000142	0	0	0.009365		0.74	0	0.000628	0.005347	0		0.74	0
0.75	0.000463	0	0	0		0.75	0	0.000211	0	0		0.75	0	0	0.000442	0		0.75	0	0	0	0.00036		0.75	0.000201	5e-06	0.02957	0		0.75	0	0.005497	0	0.001945		0.75	0.000796	0	5e-06	0.012226		0.75	5e-06	0.001568	0.006887	1.6e-05		0.75	5e-06
0.76	0	0	0	0		0.76	0	0	0	0		0.76	0	0	0	0		0.76	0	0	0	0		0.76	0	0	0.011105	0		0.76	0	0.001355	0	0.000167		0.76	3e-05	0	0	0.003056		0.76	0	0.000108	0.001409	0		0.76	0
0.77	5.8e-05	0	0	0		0.77	0	1.6e-05	0	0		0.77	0	0	2.8e-05	0		0.77	0	0	0	3.2e-05		0.77	0	0	0.016257	0		0.77	0	0.00193	0	0.000603		0.77	0.000122	0	0	0.006028		0.77	0	0.000325	0.00345	0		0.77	0
0.78	6.9e-05	0	0	0		0.78	0	6.5e-05	0	0		0.78	0	0	5.6e-05	0		0.78	0	0	0	7e-05		0.78	5e-06	0	0.013432	0		0.78	0	0.001625	0	0.000465		0.78	0.000117	0	0	0.004174		0.78	0	0.00026	0.00247	0		0.78	0
0.79	5.8e-05	0	0	0		0.79	0	2.2e-05	0	0		0.79	0	0	2.8e-05	0		0.79	0	0	0	3.8e-05		0.79	1.1e-05	0	0.0125	0		0.79	0	0.001224	0	0.000317		0.79	3.6e-05	0	0	0.003802		0.79	0	0.000168	0.002108	0		0.79	0
0.8	0.000865	0	0	0		0.8	0	0.000519	0	0		0.8	0	0	0.000722	0		0.8	0	0	0	0.000836		0.8	7.4e-05	0	0.014317	0		0.8	0	0.001477	0	0.000695		0.8	0.000218	0	0	0.004344		0.8	0	0.00046	0.002664	0		0.8	5e-06
0.81	3.7e-05	0	0	0		0.81	0	1.6e-05	0	0		0.81	0	0	2.8e-05	0		0.81	0	0	0	2.2e-05		0.81	0	0	0.005541	0		0.81	0	0.000305	0	7.5e-05		0.81	5e-06	0	0	0.001285		0.81	0	2.2e-05	0.000672	0		0.81	0
0.82	0.000501	0	0	0		0.82	0	0.000254	0	0		0.82	0	0	0.000241	0		0.82	0	0	0	0.000351		0.82	5e-06	0	0.007711	0		0.82	0	0.000736	0	0.000201		0.82	6.1e-05	0	0	0.00226		0.82	0	0.000135	0.001289	0		0.82	0
0.83	0.000179	0	0	0		0.83	0	0.000113	0	0		0.83	0	0	0.000157	0		0.83	0	0	0	0.000118		0.83	0	0	0.005791	0		0.83	0	0.000241	0	0.000109		0.83	1e-05	0	0	0.001508		0.83	0	2.7e-05	0.000667	0		0.83	0
0.84	0.001322	0	0	0		0.84	0	0.000773	0	0		0.84	0	0	0.001041	0		0.84	0	0	0	0.001142		0.84	1.6e-05	0	0.00637	0		0.84	0	0.000546	0	0.00023		0.84	9.6e-05	0	0	0.002174		0.84	0	0.000162	0.001007	0		0.84	0
0.85	0.001081	0	0	0		0.85	0	0.000757	0	0		0.85	0	0	0.000857	0		0.85	0	0	0	0.000749		0.85	0	0	0.004737	0		0.85	0	0.000287	0	8.6e-05		0.85	1.5e-05	0	0	0.001336		0.85	0	7.1e-05	0.000525	0		0.85	0
0.86	0.001744	0	0	0		0.86	0	0.001162	0	0		0.86	0	0	0.001276	0		0.86	0	0	0	0.001433		0.86	1.6e-05	0	0.00347	0		0.86	0	0.000385	0	0.000144		0.86	4.1e-05	0	0	0.001062		0.86	0	8.7e-05	0.000455	0		0.86	0
0.87	0.00165	0	0	0		0.87	0	0.001173	0	0		0.87	0	0	0.001299	0		0.87	0	0	0	0.001083		0.87	0	0	0.002866	0		0.87	0	0.000127	0	4e-05		0.87	5e-06	0	0	0.000721		0.87	0	1.6e-05	0.000298	0		0.87	0
0.88	0.003712	0	0	0		0.88	0	0.002476	0	0		0.88	0	0	0.002685	0		0.88	0	0	0	0.002802		0.88	0	0	0.002597	0		0.88	0	0.000184	0	0.000103		0.88	2e-05	0	0	0.000671		0.88	0	7.1e-05	0.000358	0		0.88	0
0.89	0.004665	0	0	0		0.89	0	0.003023	0	0		0.89	0	0	0.003912	0		0.89	0	0	0	0.003365		0.89	0	0	0.002226	0		0.89	0	0.000213	0	8.6e-05		0.89	1.5e-05	0	0	0.000624		0.89	0	2.2e-05	0.000347	0		0.89	0
0.9	0.006783	0	0	0		0.9	0	0.004422	0	0		0.9	0	0	0.005391	0		0.9	0	0	0	0.004585		0.9	5e-06	0	0.001518	0		0.9	0	9.8e-05	0	1.7e-05		0.9	1e-05	0	0	0.000391		0.9	0	1.6e-05	0.000206	0		0.9	0
0.91	0.007835	0	0	0		0.91	0	0.00538	0	0		0.91	0	0	0.006543	0		0.91	0	0	0	0.005698		0.91	0	0	0.001084	0		0.91	0	4.6e-05	0	3.4e-05		0.91	0	0	0	0.000325		0.91	0	1.1e-05	6.5e-05	0		0.91	0
0.92	0.011739	0	0	0		0.92	0	0.007948	0	0		0.92	0	0	0.00906	0		0.92	0	0	0	0.008631		0.92	0	0	0.000803	0		0.92	0	4.6e-05	0	1.1e-05		0.92	5e-06	0	0	0.000172		0.92	0	1.6e-05	7.6e-05	0		0.92	0
0.93	0.018201	0	0	0		0.93	0	0.013102	0	0		0.93	0	0	0.015254	0		0.93	0	0	0	0.014744		0.93	0	0	0.000788	0		0.93	0	2.9e-05	0	6e-06		0.93	0	0	0	0.000173		0.93	0	1.6e-05	9.8e-05	0		0.93	0
0.94	0.026592	0	0	0		0.94	0	0.019986	0	0		0.94	0	0	0.023198	0		0.94	0	0	0	0.02111		0.94	0	0	0.000613	0		0.94	0	2.3e-05	0	6e-06		0.94	0	0	0	0.000132		0.94	0	0	4.9e-05	0		0.94	0
0.95	0.045748	0	0	0		0.95	0	0.037741	0	0		0.95	0	0	0.042612	0		0.95	0	0	0	0.038766		0.95	0	0	0.000661	0		0.95	0	1.1e-05	0	1.1e-05		0.95	0	0	0	0.000183		0.95	0	0	6e-05	0		0.95	0
0.96	0.060415	0	0	0		0.96	0	0.049926	0	0		0.96	0	0	0.055747	0		0.96	0	0	0	0.052487		0.96	0	0	0.000259	0		0.96	0	0	0	0		0.96	0	0	0	6.1e-05		0.96	0	0	0	0		0.96	0
0.97	0.084759	0	0	0		0.97	0	0.07578	0	0		0.97	0	0	0.081087	0		0.97	0	0	0	0.081358		0.97	0	0	7.4e-05	0		0.97	0	0	0	0		0.97	0	0	0	0		0.97	0	0	0	0		0.97	0
0.98	0.077804	0	0	0		0.98	0	0.076845	0	0		0.98	0	0	0.078078	0		0.98	0	0	0	0.082859		0.98	0	0	5e-06	0		0.98	0	0	0	0		0.98	0	0	0	0		0.98	0	0	0	0		0.98	0
0.99	0.019858	0	0	0		0.99	0	0.0193	0	0		0.99	0	0	0.016196	0		0.99	0	0	0	0.023758		0.99	0	0	0	0		0.99	0	0	0	0		0.99	0	0	0	0		0.99	0	0	0	0		0.99	0
1	0.623731	0	0	0		1	0	0.678931	0	0		1	0	0	0.653968	0		1	0	0	0	0.653486		1	0.000158	6.8e-05	0.001787	5.3e-05		1	9.7e-05	0.000665	3.4e-05	0.000367		1	0.000258	5.6e-05	4e-05	0.001049		1	7e-05	0.000453	0.000832	4.8e-05		1	7e-05
[truncated: 28 more columns]

## Sheet: Fig. S21
a, Observed frequency of Letter 'A'						b, Observed frequency of Letter 'T'						c, Observed frequency of Letter 'G'						d, Observed frequency of Letter 'C'						e, Observed frequency of Letter 'R'						f, Observed frequency of Letter 'Y'						g, Observed frequency of Letter 'M'						h, Observed frequency of Letter 'K'						i, Observed frequency of Letter 'S'
Proportion	A	T	G	C		Proportion	A	T	G	C		Proportion	A	T	G	C		Proportion	A	T	G	C		Proportion	A	T	G	C		Proportion	A	T	G	C		Proportion	A	T	G	C		Proportion	A	T	G	C		Proportion	A
0	0	0	0	0		0	0	0	0	0		0	0	0	0	0		0	0	0	0	0		0	0	0	0	0		0	0	0	0	0		0	0	0	0	0		0	0	0	0	0		0	0
0.01	0	0	0	0		0.01	0	0	0	0		0.01	0	0	0	0		0.01	0	0	0	0		0.01	0	0	0	0		0.01	0	0	0	0		0.01	0	0	0	0		0.01	0	0	0	0		0.01	0
0.02	0	0	0	0		0.02	0	0	0	0		0.02	0	0	0	0		0.02	0	0	0	0		0.02	0	0	0	0		0.02	0	0	0	0		0.02	0	0	0	0		0.02	0	0	0	0		0.02	0
0.03	0	0	0	0		0.03	0	0	0	0		0.03	0	0	0	0		0.03	0	0	0	0		0.03	0	0	0	0		0.03	0	0	0	0		0.03	0	0	0	0		0.03	0	0	0	0		0.03	0
0.04	0	2.4e-05	8e-06	0		0.04	8e-06	0	1.6e-05	8e-06		0.04	0	0	0	8e-06		0.04	3.1e-05	3.8e-05	0	0		0.04	0	0	0	0		0.04	0	0	0	0		0.04	0	0	0	0		0.04	0	0	0	0		0.04	0
0.05	0	0.000146	8.8e-05	5.9e-05		0.05	0.000118	0	9.7e-05	0.000118		0.05	5.4e-05	0.000221	0	7.9e-05		0.05	0.000138	0.000159	0.000132	0		0.05	7e-06	0.000234	0	0.000101		0.05	0.000233	0	0.000179	0		0.05	0	0.000258	0.000137	0		0.05	8e-05	0	0	0.00011		0.05	0.000192
0.06	0	0.000596	0.00034	0.000489		0.06	0.000294	0	0.000448	0.000334		0.06	0.000303	0.000498	0	0.000336		0.06	0.000528	0.000384	0.000627	0		0.06	7e-06	0.000881	0	0.00039		0.06	0.000646	0	0.000461	1.5e-05		0.06	7e-06	0.000824	0.000426	0		0.06	0.000516	7e-06	7e-06	0.000393		0.06	0.000651
0.07	0	0.001224	0.000747	0.0007		0.07	0.000538	0	0.000782	0.000591		0.07	0.000607	0.000832	0	0.000661		0.07	0.000905	0.001045	0.000966	0		0.07	0.000141	0.001841	0	0.000784		0.07	0.001363	1.6e-05	0.001225	4.7e-05		0.07	9.7e-05	0.001538	0.000941	0		0.07	0.000983	2.2e-05	2.2e-05	0.000652		0.07	0.001434
0.08	0	0.002179	0.001512	0.001392		0.08	0.001164	0	0.001465	0.001388		0.08	0.001393	0.00199	0	0.001366		0.08	0.001593	0.001727	0.001903	0		0.08	0.000876	0.003884	7e-06	0.001542		0.08	0.002733	6e-05	0.002132	0.000379		0.08	0.000331	0.00334	0.002023	5.6e-05		0.08	0.002054	0.00019	5.8e-05	0.001449		0.08	0.002742
0.09	0	0.002371	0.001522	0.001459		0.09	0.001222	0	0.001535	0.001318		0.09	0.001322	0.001911	0	0.001412		0.09	0.001344	0.001739	0.001453	0		0.09	0.001144	0.002896	0	0.001061		0.09	0.001939	0.000113	0.001634	0.000472		0.09	0.000358	0.002735	0.001476	0.000116		0.09	0.001558	0.00024	0.000118	0.001308		0.09	0.001924
0.1	0	0.006469	0.004207	0.004065		0.1	0.003378	0	0.004299	0.004092		0.1	0.004047	0.005525	0	0.003659		0.1	0.004106	0.004303	0.004754	0		0.1	0.007123	0.008981	0.000145	0.00346		0.1	0.005699	0.000706	0.00494	0.002865		0.1	0.002881	0.007531	0.004106	0.000577		0.1	0.004746	0.002069	0.000896	0.003415		0.1	0.005679
0.11	0	1.5e-05	0	7e-06		0.11	0	0	0	0		0.11	0	1.4e-05	0	1.4e-05		0.11	0	0	8e-06	0		0.11	2.1e-05	0	0	0		0.11	0	0	0	0		0.11	0	0	0	0		0.11	7e-06	1.5e-05	0	0		0.11	1.3e-05
0.12	0	0.00478	0.003639	0.003104		0.12	0.002856	0	0.003555	0.002988		0.12	0.002841	0.004277	0	0.002937		0.12	0.003361	0.0037	0.003595	0		0.12	0.008753	0.00599	0.0003	0.002461		0.12	0.003561	0.001228	0.003107	0.003415		0.12	0.004506	0.005075	0.003144	0.001012		0.12	0.003287	0.002966	0.00145	0.002367		0.12	0.003984
0.13	0	0.005627	0.004151	0.003942		0.13	0.003039	0	0.004396	0.003307		0.13	0.003954	0.004909	0	0.003689		0.13	0.003305	0.004055	0.004332	0		0.13	0.014937	0.006335	0.000757	0.002599		0.13	0.003854	0.002809	0.00316	0.006405		0.13	0.008175	0.005165	0.003228	0.001772		0.13	0.003537	0.006235	0.002699	0.002489		0.13	0.004314
0.14	0	3e-05	8e-06	8e-06		0.14	1.6e-05	0	1.6e-05	8e-06		0.14	1.6e-05	1.6e-05	0	0		0.14	1.5e-05	2.3e-05	8e-06	0		0.14	0.000411	8.5e-05	0	7e-06		0.14	4.8e-05	3.8e-05	3e-05	0.000175		0.14	0.000192	2.1e-05	3.4e-05	2.2e-05		0.14	2.2e-05	3.6e-05	3e-05	8e-06		0.14	5.5e-05
0.15	0	0.006635	0.004816	0.004331		0.15	0.003504	0	0.005308	0.004133		0.15	0.004364	0.005748	0	0.004269		0.15	0.004031	0.005213	0.005115	0		0.15	0.024309	0.006656	0.001782	0.002982		0.15	0.003953	0.005583	0.003404	0.011331		0.15	0.015435	0.005336	0.003753	0.003656		0.15	0.003687	0.011136	0.005478	0.00271		0.15	0.00415
0.16	0	3.6e-05	1.3e-05	2.8e-05		0.16	0	0	2.1e-05	1.4e-05		0.16	2.3e-05	5.4e-05	0	0		0.16	2.9e-05	4.3e-05	3.7e-05	0		0.16	0.001861	5.6e-05	2.8e-05	1.4e-05		0.16	3e-05	0.0002	2.2e-05	0.001135		0.16	0.000999	6.9e-05	7e-06	0.000209		0.16	3.6e-05	0.000568	0.000249	5.2e-05		0.16	4.7e-05
0.17	0	0.006869	0.004624	0.004032		0.17	0.003286	0	0.004704	0.003909		0.17	0.004268	0.005354	0	0.004028		0.17	0.003874	0.004358	0.004825	0		0.17	0.040812	0.00613	0.003556	0.002425		0.17	0.003685	0.011194	0.002956	0.019311		0.17	0.027306	0.005057	0.003416	0.007597		0.17	0.003614	0.021064	0.010162	0.002595		0.17	0.00412
0.18	0	0	0	0		0.18	0	0	0	0		0.18	0	8e-06	0	0		0.18	0	7e-06	0	0		0.18	0.000221	0	0	0		0.18	0	2.2e-05	0	9e-05		0.18	0.000103	0	0	0		0.18	0	8.2e-05	8e-06	0		0.18	0
0.19	0	7.2e-05	3.6e-05	1.4e-05		0.19	6e-05	0	3.7e-05	3.6e-05		0.19	3.2e-05	5.5e-05	0	3.1e-05		0.19	4.4e-05	5.1e-05	3.6e-05	0		0.19	0.006628	0.000129	0.000253	7e-06		0.19	4.5e-05	0.001046	2.9e-05	0.003531		0.19	0.003948	7.7e-05	1.4e-05	0.000831		0.19	3.7e-05	0.002337	0.001148	2.9e-05		0.19	6.8e-05
0.2	0	0.006371	0.005135	0.004714		0.2	0.003855	0	0.004848	0.003883		0.2	0.004764	0.00586	0	0.00395		0.2	0.003732	0.004205	0.004761	0		0.2	0.060659	0.00614	0.00893	0.002504		0.2	0.003643	0.020651	0.00288	0.033545		0.2	0.045414	0.005169	0.00342	0.015503		0.2	0.003407	0.036851	0.021273	0.002568		0.2	0.004077
0.21	0	0	0	0		0.21	0	0	0	0		0.21	0	0	0	0		0.21	0	0	0	0		0.21	7e-06	0	0	0		0.21	0	0	0	0		0.21	0	0	0	0		0.21	0	7e-06	0	0		0.21	0
0.22	0	0	0	0		0.22	0	0	0	0		0.22	0	0	0	0		0.22	0	0	0	0		0.22	0.001879	0	5.1e-05	0		0.22	0	0.000373	0	0.001179		0.22	0.001271	0	0	0.00031		0.22	0	0.000531	0.000461	0		0.22	0
0.23	0	0.00016	7.1e-05	0.000107		0.23	3.5e-05	0	8.8e-05	6.7e-05		0.23	7e-05	0.000123	0	7.8e-05		0.23	3.5e-05	8e-05	6.6e-05	0		0.23	0.018826	0.000263	0.001602	3.5e-05		0.23	0.000106	0.00514	5.9e-05	0.011305		0.23	0.012093	0.000124	3.4e-05	0.003642		0.23	6e-05	0.009022	0.005403	7e-06		0.23	8.1e-05
0.24	0	0	0	0		0.24	0	0	0	0		0.24	0	0	0	0		0.24	0	0	0	0		0.24	0.004623	0	0.000186	0		0.24	0	0.000883	0	0.00266		0.24	0.002461	0	0	0.000635		0.24	0	0.001776	0.000916	0		0.24	6e-06
0.25	7e-06	0.005648	0.004045	0.003684		0.25	0.003028	0	0.004452	0.003205		0.25	0.003801	0.005041	0	0.003346		0.25	0.003439	0.003922	0.00398	7e-06		0.25	0.089568	0.005256	0.019762	0.00221		0.25	0.003025	0.041151	0.002504	0.059274		0.25	0.075039	0.004309	0.003086	0.033605		0.25	0.003068	0.06397	0.041947	0.002133		0.25	0.003613
0.26	0	0	0	0		0.26	0	0	0	0		0.26	0	0	0	0		0.26	0	0	0	0		0.26	0	0	0	0		0.26	0	0	0	0		0.26	0	0	0	0		0.26	0	0	0	0		0.26	0
0.27	0	0	0	0		0.27	0	0	0	0		0.27	0	0	0	0		0.27	0	0	0	0		0.27	0.001634	0	6.2e-05	0		0.27	0	0.000286	0	0.001161		0.27	0.001087	0	0	0.000379		0.27	0	0.000701	0.000451	0		0.27	0
0.28	0	0	0	0		0.28	0	0	0	0		0.28	0	8e-06	0	0		0.28	0	0	0	0		0.28	0.011286	7e-06	0.000966	0		0.28	0	0.003311	0	0.007649		0.28	0.007233	0	0	0.002432		0.28	0	0.005738	0.003332	0		0.28	0
0.29	0	0.000199	9.5e-05	0.000102		0.29	3.6e-05	0	0.000116	9e-05		0.29	9.2e-05	0.000129	0	3.1e-05		0.29	2.9e-05	5e-05	5.7e-05	0		0.29	0.040147	0.000195	0.008182	6.9e-05		0.29	5.9e-05	0.017667	5.9e-05	0.027074		0.29	0.031941	0.000117	7e-05	0.013714		0.29	5.9e-05	0.027056	0.018636	3.6e-05		0.29	9.6e-05
0.3	0	1.5e-05	0	0		0.3	0	0	0	0		0.3	0	0	0	0		0.3	0	0	0	0		0.3	0.01754	7e-06	0.002562	0		0.3	0	0.006848	0	0.01321		0.3	0.012658	0	0	0.00594		0.3	0	0.010811	0.007461	0		0.3	0
0.31	0	0	0	0		0.31	0	0	0	0		0.31	0	0	0	0		0.31	0	0	0	0		0.31	0.005434	0	0.000628	0		0.31	0	0.001976	0	0.004974		0.31	0.004092	0	0	0.001831		0.31	0	0.003184	0.002194	0		0.31	0
0.32	0	0	0	0		0.32	0	0	0	0		0.32	0	0	0	0		0.32	0	0	0	0		0.32	0.001243	0	0.000107	0		0.32	0	0.000357	0	0.001089		0.32	0.000905	0	0	0.000219		0.32	0	0.000665	0.00046	0		0.32	0
0.33	0	0	0	0		0.33	0	0	0	0		0.33	0	0	0	0		0.33	0	0	0	0		0.33	0	0	0	0		0.33	0	0	0	0		0.33	0	0	0	0		0.33	0	0	0	0		0.33	0
0.34	0	0.000211	0.000159	8.1e-05		0.34	0.000101	0	0.000102	7.4e-05		0.34	7.6e-05	0.000184	0	0.000109		0.34	0.0001	7.8e-05	0.000118	0		0.34	0.079895	0.000126	0.022351	2.2e-05		0.34	2.9e-05	0.045164	4e-05	0.063958		0.34	0.070961	9.7e-05	3.4e-05	0.037572		0.34	5.1e-05	0.063371	0.045154	8e-06		0.34	6.8e-05
0.35	0	0	0	0		0.35	0	0	0	0		0.35	0	0	0	0		0.35	0	0	0	0		0.35	0.000154	0	7e-06	0		0.35	0	5.1e-05	0	0.000149		0.35	0.000103	0	0	5.5e-05		0.35	0	0.000102	3e-05	0		0.35	0
0.36	0	0	0	0		0.36	0	0	0	0		0.36	0	0	0	0		0.36	0	0	0	0		0.36	0.004874	0	0.000855	0		0.36	0	0.002233	0	0.004691		0.36	0.003423	0	0	0.00191		0.36	0	0.003181	0.002327	0		0.36	0
0.37	0	0	0	0		0.37	0	0	0	0		0.37	0	0	0	0		0.37	0	0	0	0		0.37	0.012124	0	0.003169	0		0.37	0	0.007303	0	0.011785		0.37	0.010757	0	0	0.005993		0.37	0	0.009914	0.007457	0		0.37	0
0.38	0	7e-06	0	7e-06		0.38	0	0	0	8e-06		0.38	0	1.6e-05	0	0		0.38	0	0	0	0		0.38	0.030334	0	0.011532	0		0.38	0	0.020497	0	0.028245		0.38	0.028654	7e-06	0	0.017413		0.38	0	0.027282	0.021747	0		0.38	0
0.39	0	0	0	0		0.39	0	0	0	0		0.39	0	0	0	0		0.39	0	0	0	0		0.39	0.006695	0	0.001559	0		0.39	0	0.004536	0	0.006898		0.39	0.005743	0	0	0.003338		0.39	0	0.005008	0.004294	0		0.39	0
0.4	1.5e-05	8e-05	6.6e-05	6.5e-05		0.4	2.2e-05	7e-06	6.6e-05	3.6e-05		0.4	6.1e-05	4.5e-05	1.6e-05	1.6e-05		0.4	3.6e-05	5.7e-05	9.4e-05	2.9e-05		0.4	0.066186	0.000134	0.034319	4.1e-05		0.4	7.5e-05	0.053747	5.2e-05	0.06516		0.4	0.070682	0.000119	0.000111	0.050409		0.4	8.7e-05	0.065653	0.055871	2.9e-05		0.4	6.1e-05
0.41	0	0	0	0		0.41	0	0	0	0		0.41	0	0	0	0		0.41	0	0	0	0		0.41	3.4e-05	0	0	0		0.41	0	7e-06	0	7e-06		0.41	2.7e-05	0	0	1.3e-05		0.41	0	2.1e-05	1.4e-05	0		0.41	0
0.42	0	0	0	0		0.42	0	0	0	0		0.42	0	0	0	0		0.42	0	0	0	0		0.42	0.008384	0	0.003689	0		0.42	0	0.007355	0	0.009714		0.42	0.008781	0	0	0.005435		0.42	0	0.008437	0.00679	0		0.42	0
0.43	0	0	0	0		0.43	0	0	0	0		0.43	0	0	0	0		0.43	0	7e-06	8e-06	0		0.43	0.03577	7e-06	0.02105	0		0.43	0	0.033956	0	0.038731		0.43	0.038655	7e-06	0	0.029412		0.43	0	0.040514	0.034319	0		0.43	0
0.44	0	0	0	0		0.44	0	0	0	0		0.44	0	0	0	0		0.44	0	0	0	0		0.44	0.001083	0	0.000419	0		0.44	0	0.00106	0	0.001351		0.44	0.001116	0	0	0.000973		0.44	0	0.001068	0.000797	0		0.44	0
0.45	0	0	0	0		0.45	0	0	0	0		0.45	0	0	0	0		0.45	0	0	0	0		0.45	0.020211	0	0.013217	0		0.45	0	0.020444	0	0.024021		0.45	0.023575	0	0	0.018656		0.45	0	0.023679	0.021018	0		0.45	0
0.46	0	0	0	0		0.46	0	0	0	0		0.46	0	0	0	0		0.46	0	0	0	0		0.46	0.010097	0	0.006436	0		0.46	0	0.010543	0	0.012989		0.46	0.011323	0	0	0.009035		0.46	0	0.011375	0.010453	0		0.46	0
0.47	0	0	0	0		0.47	0	0	0	0		0.47	0	0	0	0		0.47	0	0	0	0		0.47	0.006926	0	0.004457	0		0.47	0	0.007838	0	0.008979		0.47	0.008217	0	0	0.006975		0.47	0	0.00811	0.007545	0		0.47	0
0.48	0	0	0	0		0.48	0	0	0	0		0.48	0	0	0	0		0.48	0	0	0	0		0.48	0.000818	0	0.000656	0		0.48	0	0.001186	0	0.001436		0.48	0.000975	0	0	0.000821		0.48	0	0.001154	0.001018	0		0.48	0
0.49	0	0	0	0		0.49	0	0	0	0		0.49	0	0	0	0		0.49	0	0	0	0		0.49	0	0	0	0		0.49	0	0	0	0		0.49	0	0	0	0		0.49	0	0	0	0		0.49	0
0.5	0.00033	5.9e-05	4.4e-05	1.5e-05		0.5	2.2e-05	0.000227	2.9e-05	2.9e-05		0.5	8e-06	4.4e-05	0.000224	2.5e-05		0.5	3.6e-05	1.4e-05	2.8e-05	0.000253		0.5	0.116866	3.3e-05	0.121865	0		0.5	4.3e-05	0.149178	1.5e-05	0.147832		0.5	0.14313	6.2e-05	3.3e-05	0.145854		0.5	4.2e-05	0.151068	0.15196	1.4e-05		0.5	2.6e-05
0.51	0	0	0	0		0.51	0	0	0	0		0.51	0	0	0	0		0.51	0	0	0	0		0.51	0	0	0	0		0.51	0	0	0	0		0.51	0	0	0	0		0.51	0	0	0	0		0.51	0
0.52	0	0	0	0		0.52	0	0	0	0		0.52	0	0	0	0		0.52	0	0	0	0		0.52	0	0	0	0		0.52	0	0	0	0		0.52	0	0	0	0		0.52	0	0	0	0		0.52	0
0.53	0	0	0	0		0.53	0	0	0	0		0.53	0	0	0	0		0.53	0	0	0	0		0.53	0.000588	0	0.000792	0		0.53	0	0.001385	0	0.001112		0.53	0.000678	0	0	0.000963		0.53	0	0.001017	0.001114	0		0.53	0
0.54	0	0	0	0		0.54	0	0	0	0		0.54	0	0	0	0		0.54	0	0	0	0		0.54	0.004064	0	0.007177	0		0.54	0	0.008901	0	0.007634		0.54	0.006506	0	0	0.008239		0.54	0	0.007365	0.007985	0		0.54	0
0.55	0	0	0	0		0.55	0	0	0	0		0.55	0	0	0	0		0.55	0	0	0	0		0.55	0.00609	0	0.010507	0		0.55	0	0.01329	0	0.010563		0.55	0.008731	0	0	0.011574		0.55	0	0.010355	0.011473	0		0.55	0
0.56	0	0	0	0		0.56	0	0	0	0		0.56	0	0	0	0		0.56	0	0	0	0		0.56	0.012169	0	0.020422	0		0.56	0	0.023961	0	0.019862		0.56	0.017688	0	0	0.02316		0.56	0	0.020332	0.023415	0		0.56	0
0.57	0	0	0	0		0.57	0	0	0	0		0.57	0	0	0	0		0.57	0	0	0	0		0.57	0.000363	0	0.001178	0		0.57	0	0.00138	0	0.000982		0.57	0.000865	0	0	0.001124		0.57	0	0.000804	0.001066	0		0.57	0
0.58	5.9e-05	0	0	0		0.58	0	7e-06	0	0		0.58	0	0	8e-06	0		0.58	0	0	0	1.5e-05		0.58	0.019976	0	0.037012	0		0.58	0	0.038158	0	0.032775		0.58	0.028099	0	0	0.038651		0.58	0	0.033374	0.040026	0		0.58	0
0.59	0	0	0	0		0.59	0	0	0	0		0.59	0	0	0	0		0.59	0	0	0	0		0.59	0.003364	0	0.008425	0		0.59	0	0.009522	0	0.006996		0.59	0.005194	0	0	0.008652		0.59	0	0.006507	0.008398	0		0.59	0
0.6	0.000629	0	0	8e-06		0.6	0	0.000296	0	0		0.6	0	8e-06	0.00034	0		0.6	7e-06	0	0	0.000374		0.6	0.031715	0	0.066793	0		0.6	0	0.064194	0	0.052463		0.6	0.047803	0	0	0.070438		0.6	0	0.05416	0.064948	0		0.6	0
0.61	0	0	0	0		0.61	0	0	0	0		0.61	0	0	0	0		0.61	0	0	0	0		0.61	0	0	2.3e-05	0		0.61	0	4.5e-05	0	8e-06		0.61	7e-06	0	0	4.4e-05		0.61	0	7e-06	1.4e-05	0		0.61	0
0.62	0	0	0	0		0.62	0	0	0	0		0.62	0	0	0	0		0.62	0	0	0	0		0.62	0.00132	0	0.006572	0		0.62	0	0.006791	0	0.004335		0.62	0.003275	0	0	0.00574		0.62	0	0.004072	0.004917	0		0.62	0
0.63	5.2e-05	0	0	0		0.63	0	5.2e-05	0	0		0.63	0	0	4.1e-05	0		0.63	0	0	0	7e-06		0.63	0.010477	0	0.030522	0		0.63	0	0.027769	0	0.019736		0.63	0.016364	0	0	0.028013		0.63	0	0.02099	0.026786	0		0.63	0
0.64	0	0	0	0		0.64	0	0	0	0		0.64	0	0	0	0		0.64	0	0	0	0		0.64	0.002815	0	0.012291	0		0.64	0	0.011429	0	0.006839		0.64	0.005613	0	0	0.01048		0.64	0	0.007246	0.009712	0		0.64	0
0.65	0	0	0	0		0.65	0	0	0	0		0.65	0	0	0	0		0.65	0	0	0	0		0.65	0.000665	0	0.004935	0		0.65	0	0.004547	0	0.002166		0.65	0.001751	0	0	0.003352		0.65	0	0.00219	0.003018	0		0.65	0
0.66	0	0	0	0		0.66	0	0	0	0		0.66	0	0	0	0		0.66	0	0	0	0		0.66	0	0	3e-05	0		0.66	0	1.6e-05	0	0		0.66	1.5e-05	0	0	7e-06		0.66	0	0	1.5e-05	0		0.66	0
0.67	0.001052	0	0	0		0.67	0	0.000633	0	0		0.67	0	0	0.000955	0		0.67	0	0	0	0.000662		0.67	0.020469	0	0.080015	0		0.67	0	0.062093	0	0.042892		0.67	0.034989	0	0	0.069091		0.67	0	0.043355	0.061867	0		0.67	0
0.68	0	0	0	0		0.68	0	0	0	0		0.68	0	0	0	0		0.68	0	0	0	0		0.68	0	0	0	0		0.68	0	0	0	0		0.68	0	0	0	0		0.68	0	0	0	0		0.68	0
0.69	0	0	0	0		0.69	0	0	0	0		0.69	0	0	0	0		0.69	0	0	0	0		0.69	9.2e-05	0	0.001144	0		0.69	0	0.001037	0	0.000345		0.69	0.000213	0	0	0.000855		0.69	0	0.000432	0.000651	0		0.69	0
0.7	3e-05	0	0	0		0.7	0	0	0	0		0.7	0	0	1.5e-05	0		0.7	0	0	0	2.3e-05		0.7	0.00282	0	0.021637	0		0.7	0	0.016993	0	0.008031		0.7	0.006996	0	0	0.015487		0.7	0	0.008851	0.013129	0		0.7	0
0.71	0	0	0	0		0.71	0	0	0	0		0.71	0	0	0	0		0.71	0	0	0	0		0.71	7e-06	0	0.000726	0		0.71	0	0.000545	0	0.000173		0.71	0.000112	0	0	0.000423		0.71	0	0.000184	0.000219	0		0.71	0
0.72	0.000752	0	0	0		0.72	0	0.000511	0	0		0.72	0	0	0.000546	0		0.72	0	0	0	0.000556		0.72	0.007227	0	0.039055	0		0.72	0	0.026018	0	0.016482		0.72	0.01264	0	0	0.030827		0.72	0	0.017885	0.026234	0		0.72	0
0.73	7e-06	0	0	0		0.73	0	2.1e-05	0	0		0.73	0	0	3.1e-05	0		0.73	0	0	0	2.2e-05		0.73	0.000755	0	0.010702	0		0.73	0	0.007279	0	0.003099		0.73	0.002239	0	0	0.006913		0.73	0	0.003053	0.00542	0		0.73	0
0.74	0	0	0	0		0.74	0	0	0	0		0.74	0	0	0	0		0.74	0	0	0	0		0.74	5.4e-05	0	0.001487	0		0.74	0	0.001075	0	0.000242		0.74	0.000318	0	0	0.001054		0.74	0	0.000377	0.000627	0		0.74	0
0.75	0.013393	0	0	0		0.75	0	0.010711	0	0		0.75	0	0	0.012318	0		0.75	0	0	0	0.01132		0.75	0.0181	0	0.086948	0		0.75	0	0.056683	0	0.038999		0.75	0.031099	7e-06	0	0.072117		0.75	0	0.039985	0.061598	0		0.75	0
0.76	0	0	0	0		0.76	0	0	0	0		0.76	0	0	0	0		0.76	0	0	0	0		0.76	0	0	0	0		0.76	0	0	0	0		0.76	0	0	0	0		0.76	0	0	0	0		0.76	0
0.77	1.5e-05	0	0	0		0.77	0	0	0	0		0.77	0	0	2.2e-05	0		0.77	0	0	0	8e-06		0.77	0.000172	0	0.004337	0		0.77	0	0.002404	0	0.000765		0.77	0.000538	0	0	0.002259		0.77	0	0.000842	0.001634	0		0.77	0
0.78	0.000801	0	0	0		0.78	0	0.000489	0	0		0.78	0	0	0.000597	0		0.78	0	0	0	0.000495		0.78	0.001334	0	0.017516	0		0.78	0	0.010586	0	0.004748		0.78	0.003333	0	0	0.011251		0.78	0	0.004932	0.00844	0		0.78	0
0.79	0	0	0	0		0.79	0	0	0	0		0.79	0	0	8e-06	0		0.79	0	0	0	7e-06		0.79	5.1e-05	0	0.001725	0		0.79	0	0.001143	0	0.00035		0.79	0.000269	0	0	0.001071		0.79	0	0.000427	0.000538	0		0.79	0
0.8	0.01566	0	0	0		0.8	0	0.012391	0	0		0.8	0	0	0.014394	0		0.8	0	0	0	0.012399		0.8	0.007993	0	0.058239	0		0.8	0	0.03174	0	0.019209		0.8	0.014157	0	0	0.042544		0.8	0	0.020199	0.035142	0		0.8	0
0.81	0	0	0	0		0.81	0	0	0	0		0.81	0	0	0	0		0.81	0	0	0	0		0.81	0	0	1.4e-05	0		0.81	0	0	0	0		0.81	0	0	0	7e-06		0.81	0	0	0	0		0.81	0
0.82	0.000432	0	0	0		0.82	0	0.000343	0	0		0.82	0	0	0.000387	0		0.82	0	0	0	0.000412		0.82	0.000239	0	0.006079	0		0.82	0	0.003244	0	0.000828		0.82	0.000749	0	0	0.003432		0.82	0	0.001036	0.002109	0		0.82	0
0.83	3e-05	0	0	0		0.83	0	2.2e-05	0	0		0.83	0	0	4.9e-05	0		0.83	0	0	0	3.7e-05		0.83	0	0	0.000192	0		0.83	0	7.6e-05	0	1.5e-05		0.83	0	0	0	8.2e-05		0.83	0	8e-06	7.5e-05	0		0.83	0
0.84	0.01456	0	0	0		0.84	0	0.011366	0	0		0.84	0	0	0.01271	0		0.84	0	0	0	0.012467		0.84	0.00316	0	0.038798	0		0.84	0	0.0181	0	0.010519		0.84	0.006811	0	0	0.025717		0.84	0	0.009652	0.020187	0		0.84	0
0.85	0.000206	0	0	0		0.85	0	0.000107	0	0		0.85	0	0	0.000278	0		0.85	0	0	0	0.000255		0.85	2.8e-05	0	0.001753	0		0.85	0	0.00109	0	0.000215		0.85	0.000189	0	0	0.000851		0.85	0	0.000219	0.000501	0		0.85	0
0.86	0.015033	0	0	0		0.86	0	0.012465	0	0		0.86	0	0	0.013864	0		0.86	0	0	0	0.013612		0.86	0.001516	0	0.022788	0		0.86	0	0.010452	0	0.005211		0.86	0.00329	0	0	0.014125		0.86	0	0.005105	0.010337	0		0.86	0
0.87	0.00013	0	0	0		0.87	0	9.3e-05	0	0		0.87	0	0	0.000119	0		0.87	0	0	0	0.000158		0.87	0	0	0.000369	0		0.87	0	0.000166	0	3e-05		0.87	1.5e-05	0	0	0.000156		0.87	0	1.5e-05	3.6e-05	0		0.87	0
0.88	0.012765	0	0	0		0.88	0	0.010056	0	0		0.88	0	0	0.011719	0		0.88	0	0	0	0.011123		0.88	0.000595	0	0.013683	0		0.88	0	0.005882	0	0.002574		0.88	0.001613	0	0	0.007315		0.88	0	0.002408	0.005816	0		0.88	0
0.89	0.010582	0	0	0		0.89	0	0.008789	0	0		0.89	0	0	0.009387	0		0.89	0	0	0	0.010029		0.89	0.000244	0	0.00797	0		0.89	0	0.003084	0	0.001122		0.89	0.00089	0	0	0.004025		0.89	0	0.001336	0.002792	0		0.89	0
0.9	0.007485	0	0	0		0.9	0	0.006229	0	0		0.9	0	0	0.006867	0		0.9	0	0	0	0.006645		0.9	7.5e-05	0	0.004276	0		0.9	0	0.001764	0	0.000419		0.9	0.000372	0	0	0.001809		0.9	0	0.000611	0.001359	0		0.9	0
0.91	0.006074	0	0	0		0.91	0	0.004734	0	0		0.91	0	0	0.005303	0		0.91	0	0	0	0.005682		0.91	3.5e-05	0	0.002052	0		0.91	0	0.000792	0	0.000212		0.91	0.000109	0	0	0.000768		0.91	0	0.000212	0.000512	0		0.91	0
0.92	0.004914	0	0	0		0.92	0	0.003746	0	0		0.92	0	0	0.004222	0		0.92	0	0	0	0.004254		0.92	0	0	0.000957	0		0.92	0	0.000449	0	0.000113		0.92	9.7e-05	0	0	0.000283		0.92	0	0.00011	0.000197	0		0.92	0
0.93	0.004545	0	0	0		0.93	0	0.00379	0	0		0.93	0	0	0.004068	0		0.93	0	0	0	0.004721		0.93	7e-06	0	0.000714	0		0.93	0	0.000341	0	4.5e-05		0.93	5.6e-05	0	0	0.000317		0.93	0	5.8e-05	0.000154	0		0.93	0
0.94	0.002385	0	0	0		0.94	0	0.001747	0	0		0.94	0	0	0.001765	0		0.94	0	0	0	0.002546		0.94	0	0	0.000141	0		0.94	0	3.1e-05	0	0		0.94	0	0	0	8.3e-05		0.94	0	2.2e-05	1.5e-05	0		0.94	0
0.95	0.001295	0	0	0		0.95	0	0.00109	0	0		0.95	0	0	0.001048	0		0.95	0	0	0	0.001393		0.95	0	0	1.4e-05	0		0.95	0	8e-06	0	0		0.95	0	0	0	7e-06		0.95	0	7e-06	0	0		0.95	0
0.96	0.000142	0	0	0		0.96	0	0.000193	0	0		0.96	0	0	0.000132	0		0.96	0	0	0	0.000228		0.96	0	0	0	0		0.96	0	0	0	0		0.96	0	0	0	0		0.96	0	0	0	0		0.96	0
0.97	0	0	0	0		0.97	0	0	0	0		0.97	0	0	0	0		0.97	0	0	0	0		0.97	0	0	0	0		0.97	0	0	0	0		0.97	0	0	0	0		0.97	0	0	0	0		0.97	0
0.98	0	0	0	0		0.98	0	0	0	0		0.98	0	0	0	0		0.98	0	0	0	0		0.98	0	0	0	0		0.98	0	0	0	0		0.98	0	0	0	0		0.98	0	0	0	0		0.98	0
0.99	0	0	0	0		0.99	0	0	0	0		0.99	0	0	0	0		0.99	0	0	0	0		0.99	0	0	0	0		0.99	0	0	0	0		0.99	0	0	0	0		0.99	0	0	0	0		0.99	0
1	0.88662	0	0	0		1	0	0.909883	0	0		1	0	0	0.898567	0		1	0	0	0	0.90026		1	0.003218	0	0.070804	0		1	0	0.024704	0	0.012782		1	0.007688	0	0	0.039946		1	0	0.012281	0.02863	0		1	0
[truncated: 28 more columns]

## Sheet: Fig. S22
a, Observed frequency of Letter 'A'						b, Observed frequency of Letter 'T'						c, Observed frequency of Letter 'G'						d, Observed frequency of Letter 'C'						e, Observed frequency of Letter 'R'						f, Observed frequency of Letter 'Y'						g, Observed frequency of Letter 'M'						h, Observed frequency of Letter 'K'
Proportion	A	T	G	C		Proportion	A	T	G	C		Proportion	A	T	G	C		Proportion	A	T	G	C		Proportion	A	T	G	C		Proportion	A	T	G	C		Proportion	A	T	G	C		Proportion	A	T	G	C
0	0	0	0	0		0	0	0	0	0		0	0	0	0	0		0	0	0	0	0		0	0	0	0	0		0	0	0	0	0		0	0	0	0	0		0	0	0	0	0
0.01	0	0.109081	0.215109	0.242727		0.01	0.101865	0	0.194071	0.308577		0.01	0.375519	0.696046	0	0.271452		0.01	0.159258	0.333843	0.077629	0		0.01	0	0.477194	0	0.258134		0.01	0.122883	0	0.150621	0		0.01	0	0.233588	0.145491	0		0.01	0.20438	0	0	0.323806
0.02	0	0.006453	0.000335	0.002517		0.02	0.001011	0	0.000519	0.004604		0.02	0.002115	0.01012	0	0.007269		0.02	0.001117	0.0044	0.000146	0		0.02	0	0.006446	0	0.00214		0.02	0.000704	0	0.000399	1.3e-05		0.02	0	0.005791	0.0002	0		0.02	0.000805	0	0	0.00479
0.03	0	0.003293	8e-05	0.000254		0.03	0.000239	0	2.7e-05	0.000319		0.03	0.000776	0.003601	0	0.001044		0.03	0.000385	0.001901	5.3e-05	0		0.03	0	0.002698	0	0.000266		0.03	0.000146	0	2.7e-05	0		0.03	0	0.00193	8e-05	0		0.03	0.000215	0	1.3e-05	0.000255
0.04	0	0.001981	2.7e-05	8e-05		0.04	8e-05	0	2.7e-05	0.000133		0.04	0.000254	0.001633	0	0.000107		0.04	0.000146	0.001223	4e-05	0		0.04	0	0.001063	1.3e-05	5.3e-05		0.04	0.00012	0	2.7e-05	0		0.04	0	0.000865	2.7e-05	0		0.04	6.7e-05	0	0	2.7e-05
0.05	0	0.001205	0	5.4e-05		0.05	6.7e-05	0	0	2.7e-05		0.05	0.00012	0.001124	0	6.7e-05		0.05	4e-05	0.000864	0	0		0.05	0	0.000452	0	6.6e-05		0.05	5.3e-05	0	0	0		0.05	0	0.000399	0	0		0.05	5.4e-05	0	0	1.3e-05
0.06	0	0.00083	1.3e-05	4e-05		0.06	5.3e-05	0	0	0		0.06	6.7e-05	0.000897	0	4e-05		0.06	4e-05	0.000558	0	0		0.06	0	0.000199	0	1.3e-05		0.06	4e-05	0	2.7e-05	0		0.06	0	2.7e-05	1.3e-05	0		0.06	4e-05	0	0	5.4e-05
0.07	0	0.000254	0	1.3e-05		0.07	5.3e-05	0	0	1.3e-05		0.07	0	0.000589	0	2.7e-05		0.07	2.7e-05	0.000359	1.3e-05	0		0.07	0	6.6e-05	0	1.3e-05		0.07	2.7e-05	0	0	1.3e-05		0.07	0	1.3e-05	0	0		0.07	9.4e-05	0	0	1.3e-05
0.08	0	0.000201	1.3e-05	1.3e-05		0.08	1.3e-05	0	0	1.3e-05		0.08	4e-05	0.000415	0	1.3e-05		0.08	4e-05	8e-05	0	0		0.08	0	2.7e-05	0	6.6e-05		0.08	2.7e-05	0	1.3e-05	1.3e-05		0.08	0	4e-05	0	0		0.08	5.4e-05	0	1.3e-05	1.3e-05
0.09	0	4e-05	0	0		0.09	0	0	1.3e-05	1.3e-05		0.09	2.7e-05	0.000134	0	1.3e-05		0.09	2.7e-05	5.3e-05	1.3e-05	0		0.09	0	1.3e-05	0	2.7e-05		0.09	1.3e-05	0	0	0		0.09	1.3e-05	1.3e-05	0	0		0.09	1.3e-05	0	0	0
0.1	0	4e-05	0	0		0.1	5.3e-05	0	0	1.3e-05		0.1	2.7e-05	2.7e-05	0	2.7e-05		0.1	0	0	0	0		0.1	0	1.3e-05	0	0		0.1	1.3e-05	0	1.3e-05	1.3e-05		0.1	0	0	0	0		0.1	1.3e-05	0	1.3e-05	0
0.11	0	1.3e-05	0	1.3e-05		0.11	0	0	0	0		0.11	2.7e-05	2.7e-05	0	4e-05		0.11	1.3e-05	1.3e-05	0	0		0.11	0	0	0	1.3e-05		0.11	0	0	0	0		0.11	0	1.3e-05	4e-05	0		0.11	0	0	0	2.7e-05
0.12	0	0	0	1.3e-05		0.12	1.3e-05	0	2.7e-05	0		0.12	4e-05	0	0	0		0.12	2.7e-05	0	1.3e-05	0		0.12	0	0	0	0		0.12	0	0	0	0		0.12	1.3e-05	1.3e-05	0	0		0.12	4e-05	0	1.3e-05	0
0.13	0	0	2.7e-05	2.7e-05		0.13	1.3e-05	0	0	4e-05		0.13	0	0	0	0		0.13	0	0	0	0		0.13	0	0	0	0		0.13	1.3e-05	0	0	2.7e-05		0.13	0	0	0	0		0.13	1.3e-05	0	2.7e-05	0
0.14	0	1.3e-05	0	2.7e-05		0.14	0	0	0	0		0.14	1.3e-05	0	0	2.7e-05		0.14	1.3e-05	1.3e-05	0	0		0.14	0	0	0	0		0.14	1.3e-05	1.3e-05	0	0		0.14	0	0	1.3e-05	0		0.14	1.3e-05	0	0	0
0.15	0	0	0	1.3e-05		0.15	0	0	0	0		0.15	1.3e-05	0	0	1.3e-05		0.15	0	0	0	0		0.15	1.3e-05	0	1.3e-05	1.3e-05		0.15	2.7e-05	0	0	0		0.15	0	0	0	0		0.15	0	0	0	1.3e-05
0.16	0	0	0	0		0.16	0	0	0	1.3e-05		0.16	1.3e-05	1.3e-05	0	0		0.16	0	0	0	0		0.16	0	0	0	0		0.16	0	0	0	1.3e-05		0.16	0	0	0	0		0.16	0	0	0	0
0.17	0	0	0	1.3e-05		0.17	0	0	0	0		0.17	0	0	0	0		0.17	0	0	0	0		0.17	1.3e-05	0	2.7e-05	1.3e-05		0.17	0	1.3e-05	0	2.7e-05		0.17	0	0	0	2.7e-05		0.17	0	0	2.7e-05	0
0.18	0	0	0	0		0.18	0	0	0	1.3e-05		0.18	0	0	0	0		0.18	0	0	0	0		0.18	0	0	0	0		0.18	0	0	0	0		0.18	0	0	0	0		0.18	0	0	0	0
0.19	0	0	0	0		0.19	0	0	0	0		0.19	0	0	0	0		0.19	1.3e-05	0	0	0		0.19	0	0	0	0		0.19	0	0	0	0		0.19	0	0	0	0		0.19	0	0	0	0
0.2	0	0	0	0		0.2	0	0	0	0		0.2	0	0	0	0		0.2	0	0	0	0		0.2	0	0	0	0		0.2	0	0	0	0		0.2	0	1.3e-05	0	0		0.2	0	0	1.3e-05	0
0.21	0	1.3e-05	0	0		0.21	0	0	0	0		0.21	0	0	0	0		0.21	0	0	0	0		0.21	0	0	0	0		0.21	0	0	0	1.3e-05		0.21	0	0	0	0		0.21	0	0	4e-05	0
0.22	0	0	0	0		0.22	0	0	0	0		0.22	0	1.3e-05	0	0		0.22	0	0	0	0		0.22	0	0	0	0		0.22	0	0	0	0		0.22	1.3e-05	0	0	0		0.22	0	0	5.4e-05	0
0.23	0	0	0	0		0.23	0	0	0	0		0.23	0	0	0	0		0.23	0	0	0	0		0.23	0	0	1.3e-05	0		0.23	0	0	0	0		0.23	0	0	0	0		0.23	0	0	0.000134	0
0.24	0	0	0	0		0.24	0	0	0	0		0.24	0	0	0	0		0.24	0	1.3e-05	0	0		0.24	0	0	0	0		0.24	0	0	0	1.3e-05		0.24	0	0	0	0		0.24	0	0	0.000309	0
0.25	0	1.3e-05	0	0		0.25	0	0	0	0		0.25	0	1.3e-05	0	0		0.25	0	0	0	0		0.25	2.7e-05	0	1.3e-05	0		0.25	0	0	0	8e-05		0.25	0	0	0	4e-05		0.25	0	1.3e-05	0.001033	0
0.26	0	0	0	0		0.26	0	0	0	0		0.26	0	0	0	0		0.26	0	0	0	0		0.26	0	0	0	0		0.26	0	0	0	6.6e-05		0.26	0	0	0	0		0.26	0	0	0.002187	0
0.27	0	0	0	0		0.27	0	0	0	0		0.27	0	0	0	0		0.27	0	0	0	0		0.27	0	0	0	0		0.27	0	0	0	0.000159		0.27	0	1.3e-05	0	0		0.27	0	0	0.007058	0
0.28	0	0	0	0		0.28	0	0	0	0		0.28	0	0	0	0		0.28	0	1.3e-05	0	0		0.28	0	0	1.3e-05	0		0.28	0	0	0	0.000425		0.28	0	0	0	0		0.28	0	0	0.017324	0
0.29	0	0	0	0		0.29	0	0	0	0		0.29	0	0	0	0		0.29	0	0	0	0		0.29	0	0	0	0		0.29	0	0	0	0.001196		0.29	0	0	0	0		0.29	0	0	0.037881	0
0.3	0	0	0	0		0.3	0	0	0	0		0.3	0	0	0	0		0.3	0	0	0	0		0.3	0	0	4e-05	0		0.3	0	0	0	0.004304		0.3	0	0	0	0		0.3	0	0	0.07226	0
0.31	0	0	0	0		0.31	0	0	0	0		0.31	0	0	0	0		0.31	0	0	0	0		0.31	0	0	1.3e-05	0		0.31	0	0	0	0.011212		0.31	0	0	0	0		0.31	0	0	0.111858	0
0.32	0	0	0	0		0.32	0	0	0	0		0.32	0	0	0	0		0.32	0	0	0	0		0.32	0	0	2.7e-05	0		0.32	0	0	0	0.027127		0.32	0	0	0	0		0.32	0	0	0.150074	0
0.33	0	0	0	0		0.33	0	0	0	0		0.33	0	0	0	0		0.33	0	0	0	0		0.33	0	0	2.7e-05	0		0.33	0	0	0	0.057682		0.33	0	0	0	0		0.33	0	0	0.166955	0
0.34	0	0	0	0		0.34	0	0	0	0		0.34	0	0	0	0		0.34	0	0	0	0		0.34	2.7e-05	0	0.000106	0		0.34	0	1.3e-05	0	0.101734		0.34	1.3e-05	0	0	4e-05		0.34	0	1.3e-05	0.153979	0
0.35	0	0	0	0		0.35	0	0	0	0		0.35	0	0	0	0		0.35	0	0	0	0		0.35	1.3e-05	0	0.000159	0		0.35	0	0	0	0.145148		0.35	1.3e-05	0	0	1.3e-05		0.35	0	0	0.121466	0
0.36	0	0	0	0		0.36	0	0	0	0		0.36	0	0	0	0		0.36	0	0	0	0		0.36	0	0	0.000239	0		0.36	0	0	0	0.169392		0.36	5.3e-05	0	0	1.3e-05		0.36	0	0	0.076178	0
0.37	0	0	0	0		0.37	0	0	0	0		0.37	0	0	0	0		0.37	0	0	0	0		0.37	0	0	0.000558	0		0.37	0	0	0	0.170083		0.37	0	0	0	1.3e-05		0.37	0	0	0.044134	0
0.38	0	0	0	0		0.38	0	0	0	0		0.38	0	0	0	0		0.38	0	0	0	0		0.38	4e-05	0	0.001422	0		0.38	0	1.3e-05	0	0.134095		0.38	4e-05	0	0	1.3e-05		0.38	0	2.7e-05	0.021631	0
0.39	0	0	0	0		0.39	0	0	0	0		0.39	0	0	0	0		0.39	0	0	0	0		0.39	0	0	0.00396	0		0.39	0	0	0	0.089937		0.39	9.3e-05	0	0	2.7e-05		0.39	0	0	0.009433	0
0.4	0	0	0	0		0.4	0	0	0	0		0.4	0	0	0	0		0.4	0	0	0	0		0.4	1.3e-05	0	0.00933	0		0.4	0	0	0	0.048887		0.4	0.000146	0	0	6.7e-05		0.4	0	0	0.003771	0
0.41	0	0	0	0		0.41	0	0	0	0		0.41	0	0	0	0		0.41	0	0	0	0		0.41	0	0	0.018752	0		0.41	0	1.3e-05	0	0.023487		0.41	0.000479	0	0	0.00012		0.41	0	0	0.001167	0
0.42	0	0	0	0		0.42	0	0	0	0		0.42	0	0	0	0		0.42	0	0	0	0		0.42	2.7e-05	0	0.038714	0		0.42	0	0	0	0.009485		0.42	0.001438	0	0	0.00032		0.42	0	0	0.000389	0
0.43	0	0	0	0		0.43	0	0	0	0		0.43	0	0	0	0		0.43	0	0	0	0		0.43	8e-05	0	0.065666	0		0.43	0	0	0	0.003188		0.43	0.004793	0	0	0.000945		0.43	0	0	0.000174	0
0.44	0	0	0	0		0.44	0	0	0	0		0.44	0	0	0	0		0.44	0	0	0	0		0.44	0.000106	0	0.100141	0		0.44	0	0	0	0.001342		0.44	0.01322	0	0	0.00241		0.44	0	4e-05	0.000107	0
0.45	0	0	0	0		0.45	0	0	0	0		0.45	0	0	0	0		0.45	0	0	0	0		0.45	0.000385	0	0.132914	0		0.45	0	0	0	0.000385		0.45	0.030302	0	0	0.006324		0.45	0	0	2.7e-05	0
0.46	0	0	0	0		0.46	0	0	0	0		0.46	0	0	0	0		0.46	0	0	0	0		0.46	0.000997	0	0.149833	0		0.46	0	0	0	0.00012		0.46	0.057675	0	0	0.014272		0.46	0	0	2.7e-05	0
0.47	0	0	0	0		0.47	0	0	0	0		0.47	0	0	0	0		0.47	0	0	0	0		0.47	0.002711	0	0.148969	0		0.47	0	0	0	8e-05		0.47	0.097682	0	0	0.030635		0.47	0	0	0	0
0.48	0	0	0	0		0.48	0	0	0	0		0.48	0	0	0	0		0.48	0	0	0	0		0.48	0.00707	0	0.124874	0		0.48	0	1.3e-05	0	4e-05		0.48	0.138821	0	0	0.057475		0.48	0	1.3e-05	1.3e-05	0
0.49	0	0	0	0		0.49	0	0	0	0		0.49	0	0	0	0		0.49	0	0	0	0		0.49	0.01733	0	0.092353	0		0.49	0	0	0	1.3e-05		0.49	0.165235	0	0	0.094806		0.49	0	0	0	0
0.5	0	0	0	0		0.5	0	0	0	0		0.5	0	0	0	0		0.5	0	0	0	0		0.5	0.036056	0	0.057666	0		0.5	0	6.6e-05	0	5.3e-05		0.5	0.165302	0	0	0.139234		0.5	0	6.7e-05	6.7e-05	0
0.51	0	0	0	0		0.51	0	0	0	0		0.51	0	0	0	0		0.51	0	0	0	0		0.51	0.061095	0	0.029105	0		0.51	0	1.3e-05	0	2.7e-05		0.51	0.126293	0	0	0.157673		0.51	0	0	0	0
0.52	0	0	0	0		0.52	0	0	0	0		0.52	0	0	0	0		0.52	0	0	0	0		0.52	0.09832	0	0.015284	0		0.52	0	1.3e-05	0	0		0.52	0.092237	0	0	0.163478		0.52	0	0	0	0
0.53	0	0	0	0		0.53	0	0	0	0		0.53	0	0	0	0		0.53	0	0	0	0		0.53	0.13019	0	0.005994	0		0.53	0	5.3e-05	0	1.3e-05		0.53	0.054373	0	0	0.1354		0.53	0	1.3e-05	1.3e-05	0
0.54	0	0	0	0		0.54	0	0	0	0		0.54	0	0	0	0		0.54	0	0	0	0		0.54	0.15075	0	0.002299	0		0.54	0	9.3e-05	0	0		0.54	0.02909	0	0	0.094886		0.54	0	0	0	0
0.55	0	0	0	0		0.55	0	0	0	0		0.55	0	0	0	0		0.55	0	0	0	0		0.55	0.148756	0	0.000797	0		0.55	0	0.000173	0	0		0.55	0.013194	0	0	0.054759		0.55	0	2.7e-05	0	0
0.56	0	0	0	0		0.56	0	0	0	0		0.56	0	0	0	0		0.56	0	0	0	0		0.56	0.127572	0	0.000319	0		0.56	0	0.000452	0	0		0.56	0.005911	0	0	0.028438		0.56	0	4e-05	1.3e-05	0
0.57	0	0	0	0		0.57	0	0	0	0		0.57	0	0	0	0		0.57	0	0	0	0		0.57	0.093203	0	9.3e-05	0		0.57	0	0.001368	0	0		0.57	0.00213	0	0	0.011969		0.57	0	0.000107	2.7e-05	0
0.58	0	0	0	0		0.58	0	0	0	0		0.58	0	0	0	0		0.58	0	0	0	0		0.58	0.059845	0	6.6e-05	0		0.58	0	0.003441	0	0		0.58	0.000799	0	0	0.00454		0.58	0	0.000201	0	0
0.59	0	0	0	0		0.59	0	0	0	0		0.59	0	0	0	0		0.59	0	0	0	0		0.59	0.035166	0	2.7e-05	0		0.59	0	0.010043	0	0		0.59	0.000266	0	0	0.001278		0.59	0	0.000496	0	0
0.6	0	0	0	0		0.6	0	0	0	0		0.6	0	0	0	0		0.6	0	0	0	0		0.6	0.016825	0	0	0		0.6	0	0.024895	0	1.3e-05		0.6	0.000107	0	0	0.000399		0.6	0	0.001369	0	0
0.61	0	0	0	0		0.61	0	0	0	0		0.61	0	0	0	0		0.61	0	0	0	0		0.61	0.007841	0	1.3e-05	0		0.61	0	0.050017	0	0		0.61	6.7e-05	0	0	0.000146		0.61	0	0.004267	0	0
0.62	0	0	0	0		0.62	0	0	0	0		0.62	0	0	0	0		0.62	0	0	0	0		0.62	0.003176	0	0	0		0.62	0	0.09266	0	0		0.62	2.7e-05	0	0	8e-05		0.62	0	0.010614	0	0
0.63	0	0	0	0		0.63	0	0	0	0		0.63	0	0	0	0		0.63	0	0	0	0		0.63	0.001236	0	4e-05	0		0.63	0	0.134892	0	1.3e-05		0.63	1.3e-05	0	0	2.7e-05		0.63	0	0.023738	2.7e-05	0
0.64	0	0	0	0		0.64	0	0	0	0		0.64	0	0	0	0		0.64	0	0	0	0		0.64	0.000505	0	0	0		0.64	0	0.171425	0	0		0.64	2.7e-05	0	0	0		0.64	0	0.047972	0	0
0.65	0	0	0	0		0.65	0	0	0	0		0.65	0	0	0	0		0.65	0	0	0	0		0.65	0.000173	0	1.3e-05	0		0.65	0	0.169326	0	0		0.65	0	0	0	6.7e-05		0.65	0	0.080807	0	0
0.66	0	0	0	0		0.66	0	0	0	0		0.66	0	0	0	0		0.66	0	0	0	0		0.66	0.00012	0	0	0		0.66	0	0.142331	0	0		0.66	0	0	0	0		0.66	0	0.124941	0	0
0.67	0	0	0	0		0.67	0	0	0	0		0.67	0	0	0	0		0.67	0	0	0	0		0.67	0.000106	0	2.7e-05	0		0.67	0	0.099528	0	1.3e-05		0.67	4e-05	0	0	1.3e-05		0.67	0	0.158018	1.3e-05	0
0.68	0	0	0	0		0.68	0	0	0	0		0.68	0	0	0	0		0.68	0	0	0	0		0.68	2.7e-05	0	0	0		0.68	0	0.056207	0	0		0.68	0	0	0	0		0.68	0	0.166378	0	0
0.69	0	0	0	0		0.69	0	0	0	0		0.69	0	0	0	0		0.69	0	0	0	0		0.69	2.7e-05	0	0	0		0.69	0	0.025971	0	0		0.69	0	0	0	0		0.69	0	0.144935	0	0
0.7	0	0	0	0		0.7	0	0	0	0		0.7	0	0	0	0		0.7	0	0	0	0		0.7	1.3e-05	0	0	0		0.7	0	0.010973	0	0		0.7	0	0	0	0		0.7	0	0.108517	0	0
0.71	0	0	0	0		0.71	0	0	0	0		0.71	0	0	0	0		0.71	0	0	0	0		0.71	4e-05	0	0	0		0.71	0	0.003972	0	0		0.71	0	0	0	0		0.71	0	0.066516	0	0
0.72	0	0	0	0		0.72	0	0	0	0		0.72	0	0	0	0		0.72	0	0	0	0		0.72	0	0	0	0		0.72	0	0.001116	0	0		0.72	0	0	0	0		0.72	0	0.035466	0	0
0.73	0	0	0	0		0.73	0	0	0	0		0.73	0	0	0	0		0.73	0	0	0	1.3e-05		0.73	1.3e-05	0	0	0		0.73	0	0.000425	0	0		0.73	0	0	0	0		0.73	0	0.015499	0	0
0.74	0	0	0	0		0.74	0	0	0	0		0.74	0	0	0	0		0.74	0	0	0	0		0.74	0	0	0	0		0.74	0	0.000146	0	0		0.74	0	0	0	0		0.74	0	0.006387	0	0
0.75	0	0	0	0		0.75	0	0	0	0		0.75	0	0	1.3e-05	0		0.75	0	0	0	0		0.75	1.3e-05	0	2.7e-05	0		0.75	0	9.3e-05	0	0		0.75	2.7e-05	0	0	0		0.75	0	0.00204	1.3e-05	0
0.76	1.3e-05	0	0	0		0.76	0	0	0	0		0.76	0	0	0	0		0.76	0	0	0	0		0.76	0	0	0	0		0.76	0	5.3e-05	0	0		0.76	1.3e-05	0	0	0		0.76	0	0.000832	0	0
0.77	0	0	0	0		0.77	0	0	0	0		0.77	0	0	0	0		0.77	0	0	0	1.3e-05		0.77	0	0	0	0		0.77	0	1.3e-05	0	0		0.77	0	0	0	0		0.77	0	0.000268	0	0
0.78	0	0	0	0		0.78	0	0	0	0		0.78	0	0	1.3e-05	0		0.78	0	0	0	0		0.78	1.3e-05	0	0	0		0.78	0	0	0	0		0.78	0	0	0	0		0.78	0	0.000134	0	0
0.79	0	0	0	0		0.79	0	0	0	0		0.79	0	0	0	0		0.79	0	0	0	0		0.79	0	0	0	0		0.79	0	0	0	0		0.79	0	0	0	1.3e-05		0.79	0	5.4e-05	0	0
0.8	1.3e-05	0	0	0		0.8	0	0	0	0		0.8	0	0	0	0		0.8	0	0	0	0		0.8	0	0	0	0		0.8	0	1.3e-05	0	0		0.8	0	0	0	0		0.8	0	4e-05	0	0
0.81	0	0	0	0		0.81	0	0	0	0		0.81	0	0	0	0		0.81	0	0	0	0		0.81	0	0	0	0		0.81	0	0	0	0		0.81	0	0	0	0		0.81	0	0	0	0
0.82	0	0	0	0		0.82	0	0	0	0		0.82	0	0	0	0		0.82	0	0	0	1.3e-05		0.82	0	0	0	0		0.82	0	0	0	0		0.82	0	0	0	0		0.82	0	0	0	0
0.83	0	0	0	0		0.83	0	1.3e-05	0	0		0.83	0	0	0	0		0.83	0	0	0	0		0.83	0	0	0	0		0.83	0	0	0	0		0.83	0	0	0	0		0.83	0	0	0	0
0.84	1.3e-05	0	0	0		0.84	0	0	0	0		0.84	0	0	0	0		0.84	0	0	0	0		0.84	2.7e-05	0	1.3e-05	0		0.84	0	2.7e-05	0	1.3e-05		0.84	2.7e-05	0	0	0		0.84	0	2.7e-05	0	0
0.85	0	0	0	0		0.85	0	1.3e-05	0	0		0.85	0	0	2.7e-05	0		0.85	0	0	0	0		0.85	0	0	0	0		0.85	0	1.3e-05	0	0		0.85	0	0	0	0		0.85	0	0	0	0
0.86	2.7e-05	0	0	0		0.86	0	0	0	0		0.86	0	0	2.7e-05	0		0.86	0	0	0	0		0.86	1.3e-05	0	1.3e-05	0		0.86	0	0	0	0		0.86	0	0	0	0		0.86	0	0	0	0
0.87	2.7e-05	0	0	0		0.87	0	0	0	0		0.87	0	0	4e-05	0		0.87	0	0	0	2.7e-05		0.87	0	0	0	0		0.87	0	0	0	1.3e-05		0.87	0	0	0	0		0.87	0	0	0	0
0.88	5.4e-05	0	0	0		0.88	0	5.3e-05	0	0		0.88	0	0	1.3e-05	0		0.88	0	0	0	0		0.88	0	0	0	0		0.88	0	2.7e-05	0	0		0.88	0	0	0	0		0.88	0	2.7e-05	0	0
0.89	2.7e-05	0	0	0		0.89	0	5.3e-05	0	0		0.89	0	0	4e-05	0		0.89	0	0	0	5.3e-05		0.89	0	0	0	0		0.89	0	0	0	0		0.89	0	0	0	1.3e-05		0.89	0	1.3e-05	0	0
0.9	1.3e-05	0	0	0		0.9	0	0	0	0		0.9	0	0	9.4e-05	0		0.9	0	0	0	1.3e-05		0.9	0	0	0	0		0.9	0	0	0	0		0.9	0	0	0	0		0.9	0	0	0	0
0.91	4e-05	0	0	0		0.91	0	6.7e-05	0	0		0.91	0	0	6.7e-05	0		0.91	0	0	0	0		0.91	0	0	0	0		0.91	0	1.3e-05	0	0		0.91	0	0	0	0		0.91	0	1.3e-05	0	0
0.92	4e-05	0	0	0		0.92	0	1.3e-05	0	0		0.92	0	0	0.000241	0		0.92	0	0	0	9.3e-05		0.92	0	0	0	0		0.92	0	0	0	0		0.92	0	0	0	1.3e-05		0.92	0	0	0	0
0.93	0.000254	0	0	0		0.93	0	5.3e-05	0	0		0.93	0	0	0.000455	0		0.93	0	0	0	0.000133		0.93	0	0	0	0		0.93	0	1.3e-05	0	0		0.93	0	0	0	0		0.93	0	1.3e-05	0	0
0.94	0.000361	0	0	0		0.94	0	5.3e-05	0	0		0.94	0	0	0.000763	0		0.94	0	0	0	0.000412		0.94	0	0	0	0		0.94	0	1.3e-05	0	0		0.94	0	0	0	0		0.94	0	0	0	0
0.95	0.00087	0	0	0		0.95	0	8e-05	0	0		0.95	0	0	0.001058	0		0.95	0	0	0	0.000611		0.95	0	0	0	0		0.95	0	0	0	0		0.95	0	0	0	0		0.95	0	0	0	0
0.96	0.001352	0	0	0		0.96	0	6.7e-05	0	0		0.96	0	0	0.001419	0		0.96	0	0	0	0.000904		0.96	0	0	0	0		0.96	0	0	0	0		0.96	0	0	0	0		0.96	0	0	0	0
0.97	0.002129	0	0	0		0.97	0	0.000253	0	0		0.97	0	0	0.002584	0		0.97	0	0	0	0.001382		0.97	1.3e-05	0	0	0		0.97	0	0	0	0		0.97	0	0	0	0		0.97	0	0	0	0
0.98	0.003976	0	0	0		0.98	0	0.000705	0	0		0.98	0	0	0.006894	0		0.98	0	0	0	0.002512		0.98	0	0	0	0		0.98	0	0	0	0		0.98	0	0	0	0		0.98	0	1.3e-05	0	0
0.99	0.010215	0	0	0		0.99	0	0.007078	0	0		0.99	0	0	0.033667	0		0.99	0	0	0	0.006314		0.99	0	0	0	0		0.99	0	1.3e-05	0	0		0.99	0	0	0	0		0.99	0	0	0	0
1	0.980575	0	0	0		1	0	0.991498	0	0		1	0	0	0.952585	0		1	0	0	0	0.987505		1	1.3e-05	0	0	0		1	0	2.7e-05	0	0		1	1.3e-05	0	0	0		1	0	4e-05	0	0

[truncated: 42 more sheets: Fig. S23, Fig. S24, Fig. S25, Fig. S26, Fig. S27, Fig. S29, Fig. S30, Fig. S31, Fig. S32, Fig. S33, Fig. S34, Fig. S35, Fig. S36, Fig. S37, Fig. S38, Fig. S39, Fig. S40, Fig. S41, Fig. S42, Fig. S43 …]
